# Supplementary material for: Identification and Functional Validation of Two Novel Antioxidant Peptides in Saffron
Source: Antioxidants (Basel). 2024 Mar 20;13(3):378. doi: 10.3390/antiox13030378 (PMC10967730; doi:10.3390/antiox13030378)
Supplement: Supplementary file 1 [file antioxidants-13-00378-s001.zip]

Archive with 11 entries (8 files):
- antioxidants-2897486-supplementarya/Supplementary Material/
- antioxidants-2897486-supplementarya/Supplementary Material/LC-MSMS Chart/
- antioxidants-2897486-supplementarya/Supplementary Material/LC-MSMS Chart/Table S1. Saffron protein identification list.xlsx
- antioxidants-2897486-supplementarya/Supplementary Material/LC-MSMS Chart/Table S2.Saffron peptides identification list.xlsx
- antioxidants-2897486-supplementarya/Supplementary Material/MS and HPLC information of active peptides/
- antioxidants-2897486-supplementarya/Supplementary Material/MS and HPLC information of active peptides/DGGSDYLGK-HPLC.pdf
- antioxidants-2897486-supplementarya/Supplementary Material/MS and HPLC information of active peptides/DGGSDYLGK-MS.pdf
- antioxidants-2897486-supplementarya/Supplementary Material/MS and HPLC information of active peptides/VDPYFNK-HPLC.pdf
- antioxidants-2897486-supplementarya/Supplementary Material/MS and HPLC information of active peptides/VDPYFNK-MS.pdf
- antioxidants-2897486-supplementarya/Supplementary Material/Supplementary Figure.pdf
- antioxidants-2897486-supplementarya/Supplementary Material/Table S3 Saffron peptides with antioxidant function in the range of four to ten peptides.xlsx
