# Supplementary material for: Identification and Functional Validation of Two Novel Antioxidant Peptides in Saffron
Source: Antioxidants (Basel). 2024 Mar 20;13(3):378. doi: 10.3390/antiox13030378 (PMC10967730; doi:10.3390/antiox13030378)
Supplement: Supplementary file 1 [file antioxidants-13-00378-s001.zip › antioxidants-2897486-supplementarya/Supplementary Material/LC-MSMS Chart/Table S1. Saffron protein identification list.xlsx]

## Sheet: Proteins
Accession	Description	Coverage [%]	# Peptides	# PSMs	# Unique Peptides	# AAs	MW [kDa]	calc. pI	Abundances (Grouped): XHH-1
Gene.8012::F01_transcript_17163::g.8012::m.8012 Gene.8012::F01_transcript_17163::g.8012 ORF type:complete len:461 (+),score=114.02,tr	P42895 ENO2_MAIZE|91.44|0.0,Enolase_C|PF00113.21|9.5e-161,Enolase_N|PF03952.15|8.1e-54,MR_MLE_C|PF13378.5|7.5e-08,MAAL_C|PF07476.10|2.8e-05 F01_transcript_17163:140-1384(+)	85	33	246	2	414	44.5	5.81	5555195402
Gene.5069::F01_transcript_15133::g.5069::m.5069 Gene.5069::F01_transcript_15133::g.5069 ORF type:complete len:461 (+),score=115.09,tr	P42895 ENO2_MAIZE|90.99|0.0,Enolase_C|PF00113.21|9.5e-161,Enolase_N|PF03952.15|1.8e-52,MR_MLE_C|PF13378.5|7.5e-08,MAAL_C|PF07476.10|2.8e-05 F01_transcript_15133:141-1385(+)	85	33	241	5	414	44.4	6	6.79395e+10
Gene.99253::F01_transcript_4436::g.99253::m.99253 Gene.99253::F01_transcript_4436::g.99253 ORF type:complete len:968 (+),score=152.68,tr	Q8GTR4 PULA1_ARATH|68.40|0.0,DUF3372|PF11852.7|1.5e-60,CBM_48|PF02922.17|1.7e-10 F01_transcript_4436:208-2904(+)	72	41	73	8	898	99.8	5.92	5.94081e+09
Gene.254809::F01_transcript_10978::g.254809::m.254809 Gene.254809::F01_transcript_10978::g.254809 ORF type:complete len:677 (+),score=107.50,tr	O65202 ACOX1_ARATH|77.26|0.0,ACOX|PF01756.18|3.6e-54,Acyl-CoA_ox_N|PF14749.5|3.2e-32,Acyl-CoA_dh_M|PF02770.18|1.2e-11 F01_transcript_10978:68-2098(+)	69	37	94	4	676	75.6	7.42	1.54115e+10
Gene.198849::F01_transcript_7316::g.198849::m.198849 Gene.198849::F01_transcript_7316::g.198849 ORF type:complete len:811 (+),score=67.36,tr	Q43007 PLDA1_ORYSJ|84.75|0.0,PLD_C|PF12357.7|1.3e-29,PLDc|PF00614.21|3.7e-11,PLDc|PF00614.21|1.2e-07,C2|PF00168.29|7.7e-13,PLDc_2|PF13091.5|6.3e-07 F01_transcript_7316:152-2584(+)	59	37	87	12	810	92.5	5.73	1.61638e+09
Gene.199419::F01_transcript_7619::g.199419::m.199419 Gene.199419::F01_transcript_7619::g.199419 ORF type:complete len:811 (+),score=55.16,tr	Q43007 PLDA1_ORYSJ|85.36|0.0,PLD_C|PF12357.7|2.6e-29,PLDc|PF00614.21|3.7e-11,PLDc|PF00614.21|1.2e-07,C2|PF00168.29|1.3e-12,PLDc_2|PF13091.5|1.6e-06 F01_transcript_7619:137-2569(+)	59	37	85	1	810	92.1	5.73	8.52023e+09
Gene.171355::F01_transcript_94818::g.171355::m.171355 Gene.171355::F01_transcript_94818::g.171355 ORF type:complete len:811 (+),score=61.13,tr	Q43007 PLDA1_ORYSJ|85.24|0.0,PLD_C|PF12357.7|2.8e-29,PLDc|PF00614.21|8e-11,PLDc|PF00614.21|3.8e-07,C2|PF00168.29|1.3e-12 F01_transcript_94818:78-2510(+)	57	36	79	2	810	92.1	5.83	66175428
Gene.253574::F01_transcript_10265::g.253574::m.253574 Gene.253574::F01_transcript_10265::g.253574 ORF type:complete len:665 (+),score=99.62,tr	Q9ZQP2 ACO12_ARATH|76.51|0.0,ACOX|PF01756.18|4.8e-55,Acyl-CoA_ox_N|PF14749.5|3.1e-32,Acyl-CoA_dh_M|PF02770.18|1.5e-11 F01_transcript_10265:96-2090(+)	71	37	92	4	664	74.1	7.39	1237117079
Gene.53223::F01_transcript_3358::g.53223::m.53223 Gene.53223::F01_transcript_3358::g.53223 ORF type:complete len:988 (+),score=165.42,tr	Q9SIB9 ACO2M_ARATH|84.91|0.0,Aconitase|PF00330.19|7.5e-182,Aconitase_C|PF00694.18|3.9e-48 F01_transcript_3358:121-3084(+)	54	37	74	2	987	107.5	7.31	4727219761
Gene.85677::F01_transcript_58754::g.85677::m.85677 Gene.85677::F01_transcript_58754::g.85677 ORF type:complete len:811 (+),score=144.33,tr	Q2QLY4 METE2_ORYSJ|89.53|0.0,Meth_synt_2|PF01717.17|3.7e-159,Meth_synt_1|PF08267.11|3.5e-118,Meth_synt_1|PF08267.11|0.00047 F01_transcript_58754:97-2529(+)	57	35	73	9	810	89.6	7.11	11544985041
Gene.3480::F01_transcript_14216::g.3480::m.3480 Gene.3480::F01_transcript_14216::g.3480 ORF type:complete len:508 (+),score=56.09,tr	P35007 SAHH_CATRO|92.37|0.0,AdoHcyase|PF05221.16|7.9e-142,AdoHcyase_NAD|PF00670.20|5.2e-83,2-Hacid_dh_C|PF02826.18|1.6e-08,IlvN|PF07991.11|5.8e-05 F01_transcript_14216:67-1524(+)	75	33	203	1	485	53.2	5.88	7.29631e+10
Gene.1421::F01_transcript_856::g.1421::m.1421 Gene.1421::F01_transcript_856::g.1421 ORF type:complete len:1629 (+),score=314.86,tr	Q69RJ0 GLTB_ORYSJ|83.91|0.0,GATase_2|PF00310.20|2.5e-180,Glu_synthase|PF01645.16|2.3e-159,Glu_syn_central|PF04898.13|9.7e-106,GXGXG|PF01493.18|3.4e-75 F01_transcript_856:100-4986(+)	47	52	69	7	1628	177.5	6.95	2185440703
Gene.164042::F01_transcript_92050::g.164042::m.164042 Gene.164042::F01_transcript_92050::g.164042 ORF type:complete len:298 (+),score=81.19,tr	P42895 ENO2_MAIZE|89.89|0.0,Enolase_C|PF00113.21|1e-67,Enolase_N|PF03952.15|1.1e-53 F01_transcript_92050:47-895(+)	86	25	180	2	282	30.1	6.01	2.90383e+09
Gene.4598::F01_transcript_14858::g.4598::m.4598 Gene.4598::F01_transcript_14858::g.4598 ORF type:complete len:507 (+),score=69.58,tr	O23255 SAHH1_ARATH|92.37|0.0,AdoHcyase|PF05221.16|7.2e-142,AdoHcyase_NAD|PF00670.20|6e-83,2-Hacid_dh_C|PF02826.18|5.1e-09,IlvN|PF07991.11|9.8e-05 F01_transcript_14858:66-1523(+)	75	33	204	1	485	53.2	5.88	1406812833
Gene.250669::F01_transcript_8595::g.250669::m.250669 Gene.250669::F01_transcript_8595::g.250669 ORF type:complete len:767 (+),score=166.57,tr	Q2QLY4 METE2_ORYSJ|87.60|0.0,Meth_synt_2|PF01717.17|6.7e-159,Meth_synt_1|PF08267.11|3.4e-117,Meth_synt_1|PF08267.11|0.00017 F01_transcript_8595:66-2366(+)	57	33	73	5	766	84.8	6.57	5.16117e+08
Gene.246677::F01_transcript_122781::g.246677::m.246677 Gene.246677::F01_transcript_122781::g.246677 ORF type:complete len:767 (+),score=174.57,tr	Q2QLY4 METE2_ORYSJ|88.12|0.0,Meth_synt_2|PF01717.17|6.2e-158,Meth_synt_1|PF08267.11|2.1e-115,Meth_synt_1|PF08267.11|9.8e-05 F01_transcript_122781:254-2554(+)	55	31	67	5	766	84.8	6.21	5.41083e+08
Gene.196687::F01_transcript_104365::g.196687::m.196687 Gene.196687::F01_transcript_104365::g.196687 ORF type:complete len:965 (+),score=156.73,tr	Q8GTR4 PULA1_ARATH|67.72|0.0,DUF3372|PF11852.7|1.3e-62,CBM_48|PF02922.17|1.7e-10 F01_transcript_104365:211-2895(+)	64	37	63	4	894	99.4	6.04	51171314
Gene.150132::F01_transcript_86007::g.150132::m.150132 Gene.150132::F01_transcript_86007::g.150132 ORF type:complete len:273 (+),score=64.21,tr	Q42971 ENO_ORYSJ|94.12|0.0,Enolase_C|PF00113.21|5.6e-143,MR_MLE_C|PF13378.5|1.2e-08,MAAL_C|PF07476.10|8.5e-06 F01_transcript_86007:2423-3241(+)	83	24	182	1	272	29.7	5.3	282096750
Gene.223::F01_transcript_268::g.223::m.223 Gene.223::F01_transcript_268::g.223 ORF type:complete len:2191 (+),score=408.17,tr	Q9LV03 GLUT1_ARATH|82.31|0.0,GATase_2|PF00310.20|1.7e-184,Glu_synthase|PF01645.16|4.7e-161,Glu_syn_central|PF04898.13|2e-113,GXGXG|PF01493.18|7.6e-89,Pyr_redox_2|PF07992.13|3.5e-26,Fer4_20|PF14691.5|1.6e-21,NAD_binding_8|PF13450.5|1.2e-08,Pyr_redox|PF00070.26|3.7e-06,Amino_oxidase|PF01593.23|7.6e-06 F01_transcript_268:228-6800(+)	34	56	69	4	2190	240.9	7.58	1038185801
Gene.196110::F01_transcript_104163::g.196110::m.196110 Gene.196110::F01_transcript_104163::g.196110 ORF type:complete len:273 (+),score=63.06,tr	Q42971 ENO_ORYSJ|94.49|0.0,Enolase_C|PF00113.21|4.2e-143,MR_MLE_C|PF13378.5|2.5e-08,MAAL_C|PF07476.10|1.3e-05 F01_transcript_104163:621-1439(+)	82	24	161	2	272	29.8	5.15	5.91308e+09
Gene.89923::F01_transcript_60601::g.89923::m.89923	Gene.89923::F01_transcript_60601::g.89923 ORF type:complete len:1340 (+),score=421.63 F01_transcript_60601:136-4155(+)	52	55	70	8	1339	151.6	4.74	1.1124e+09
Gene.3840::F01_transcript_14430::g.3840::m.3840 Gene.3840::F01_transcript_14430::g.3840 ORF type:complete len:486 (+),score=70.73,tr	Q01781 SAHH_PETCR|89.90|0.0,AdoHcyase|PF05221.16|7.5e-143,AdoHcyase_NAD|PF00670.20|7.7e-84,2-Hacid_dh_C|PF02826.18|6.7e-09,IlvN|PF07991.11|4.3e-05 F01_transcript_14430:77-1534(+)	67	28	155	2	485	53.1	5.77	1.15006e+09
Gene.257916::F01_transcript_12806::g.257916::m.257916 Gene.257916::F01_transcript_12806::g.257916 ORF type:complete len:568 (+),score=100.17,tr	P54237 G6PI1_CLAMI|82.04|0.0,PGI|PF00342.18|9.6e-217 F01_transcript_12806:103-1806(+)	76	31	69	10	567	62.4	6.71	1.58334e+10
Gene.200281::F01_transcript_8085::g.200281::m.200281 Gene.200281::F01_transcript_8085::g.200281 ORF type:complete len:747 (+),score=135.12,tr	Q6K8J4 ISPG_ORYSJ|84.58|0.0,GcpE|PF04551.13|8.3e-154 F01_transcript_8085:183-2423(+)	61	40	77	24	746	83.1	7.01	7.93746e+09
Gene.98607::F01_transcript_4101::g.98607::m.98607 Gene.98607::F01_transcript_4101::g.98607 ORF type:complete len:901 (+),score=156.77,tr	Q6YZX6 ACOC_ORYSJ|88.42|0.0,Aconitase|PF00330.19|3.1e-182,Aconitase_C|PF00694.18|4.7e-47 F01_transcript_4101:260-2962(+)	54	35	61	2	900	98	6.04	55508588
Gene.59887::F01_transcript_46894::g.59887::m.59887	Gene.59887::F01_transcript_46894::g.59887 ORF type:complete len:1131 (+),score=353.11 F01_transcript_46894:145-3537(+)	56	49	63	2	1130	128.5	4.68	2.32839e+06
Gene.263103::F01_transcript_106387::g.263103::m.263103 Gene.263103::F01_transcript_106387::g.263103 ORF type:complete len:1371 (+),score=243.63,tr	Q6AUV1 XDH_ORYSJ|73.78|0.0,Ald_Xan_dh_C2|PF02738.17|3.1e-188,FAD_binding_5|PF00941.20|1.6e-50,Fer2_2|PF01799.19|1.3e-32,CO_deh_flav_C|PF03450.16|3.3e-30,Ald_Xan_dh_C|PF01315.21|7.1e-28,Fer2|PF00111.26|2.1e-07 F01_transcript_106387:62-4174(+)	51	50	63	8	1370	149.8	6.71	1.61499e+09
Gene.4825::F01_transcript_14992::g.4825::m.4825 Gene.4825::F01_transcript_14992::g.4825 ORF type:complete len:472 (+),score=69.65,tr	O23254 GLYC4_ARATH|85.99|0.0,SHMT|PF00464.18|9.7e-186 F01_transcript_14992:135-1550(+)	72	24	82	3	471	51.8	7.52	2.58731e+10
Gene.179939::F01_transcript_98024::g.179939::m.179939 Gene.179939::F01_transcript_98024::g.179939 ORF type:complete len:373 (+),score=50.43,tr	P17784 ALF_ORYSJ|88.27|0.0,Glycolytic|PF00274.18|2.3e-170 F01_transcript_98024:45-1121(+)	84	26	82	4	358	38.4	6.89	1.62514e+10
Gene.76130::F01_transcript_54522::g.76130::m.76130 Gene.76130::F01_transcript_54522::g.76130 ORF type:complete len:663 (+),score=112.69,tr	Q6YZX6 ACOC_ORYSJ|87.37|0.0,Aconitase|PF00330.19|4.4e-116,Aconitase_C|PF00694.18|2.1e-48 F01_transcript_54522:1599-3587(+)	63	29	60	0	662	72	7.12	374311305
Gene.5552::F01_transcript_15472::g.5552::m.5552 Gene.5552::F01_transcript_15472::g.5552 ORF type:complete len:472 (+),score=70.97,tr	O23254 GLYC4_ARATH|86.62|0.0,SHMT|PF00464.18|6.7e-186 F01_transcript_15472:59-1474(+)	72	24	84	4	471	51.8	7.52	2216484384
Gene.120516::F01_transcript_73614::g.120516::m.120516 Gene.120516::F01_transcript_73614::g.120516 ORF type:complete len:914 (+),score=161.68,tr	Q6YZX6 ACOC_ORYSJ|88.20|0.0,Aconitase|PF00330.19|2.5e-182,Aconitase_C|PF00694.18|1e-46 F01_transcript_73614:42-2744(+)	53	35	60	2	900	98	6.04	1.20008e+09
Gene.231548::F01_transcript_116994::g.231548::m.231548 Gene.231548::F01_transcript_116994::g.231548 ORF type:complete len:359 (+),score=54.03,tr	P17784 ALF_ORYSJ|87.43|0.0,Glycolytic|PF00274.18|2.5e-169 F01_transcript_116994:67-1143(+)	83	27	84	9	358	38.6	6.57	4.38266e+10
Gene.9830::F01_transcript_18367::g.9830::m.9830 Gene.9830::F01_transcript_18367::g.9830 ORF type:complete len:359 (+),score=39.35,tr	P17784 ALF_ORYSJ|86.87|0.0,Glycolytic|PF00274.18|1.2e-169 F01_transcript_18367:54-1130(+)	83	27	80	9	358	38.6	6.89	4294100041
Gene.42895::F01_transcript_40482::g.42895::m.42895 Gene.42895::F01_transcript_40482::g.42895 ORF type:complete len:1634 (+),score=296.67,tr	Q69RJ0 GLTB_ORYSJ|83.74|0.0,GATase_2|PF00310.20|1.7e-179,Glu_synthase|PF01645.16|1.8e-159,Glu_syn_central|PF04898.13|5.9e-105,GXGXG|PF01493.18|7e-75 F01_transcript_40482:48-4949(+)	40	45	61	4	1633	178	6.93	19245748
Gene.78000::F01_transcript_55353::g.78000::m.78000 Gene.78000::F01_transcript_55353::g.78000 ORF type:complete len:665 (+),score=95.92,tr	O65202 ACOX1_ARATH|77.56|0.0,ACOX|PF01756.18|3.6e-51,Acyl-CoA_ox_N|PF14749.5|5.1e-32,Acyl-CoA_dh_M|PF02770.18|4.5e-11 F01_transcript_55353:100-2094(+)	63	32	67	1	664	74.4	7.53	91508350
Gene.127932::F01_transcript_77042::g.127932::m.127932 Gene.127932::F01_transcript_77042::g.127932 ORF type:complete len:665 (+),score=91.24,tr	O65202 ACOX1_ARATH|77.41|0.0,ACOX|PF01756.18|6.6e-51,Acyl-CoA_ox_N|PF14749.5|5.1e-32,Acyl-CoA_dh_M|PF02770.18|1.7e-10 F01_transcript_77042:103-2097(+)	66	34	68	2	664	74.3	7.25	3.07338e+09
Gene.210881::F01_transcript_108732::g.210881::m.210881 Gene.210881::F01_transcript_108732::g.210881 ORF type:complete len:991 (+),score=162.77,tr	P49608 ACOC_CUCMA|89.62|0.0,Aconitase|PF00330.19|3.3e-180,Aconitase_C|PF00694.18|1.3e-48 F01_transcript_108732:55-3027(+)	50	37	59	12	990	107.8	7.4	3.42427e+09
Gene.222858::F01_transcript_113346::g.222858::m.222858 Gene.222858::F01_transcript_113346::g.222858 ORF type:complete len:1371 (+),score=251.43,tr	Q6AUV1 XDH_ORYSJ|73.85|0.0,Ald_Xan_dh_C2|PF02738.17|1.9e-188,FAD_binding_5|PF00941.20|9.4e-51,Fer2_2|PF01799.19|1.3e-32,CO_deh_flav_C|PF03450.16|1.7e-30,Ald_Xan_dh_C|PF01315.21|5.1e-28,Fer2|PF00111.26|2.1e-07 F01_transcript_113346:53-4165(+)	49	48	61	6	1370	149.8	6.7	1.20266e+08
Gene.198782::F01_transcript_7284::g.198782::m.198782 Gene.198782::F01_transcript_7284::g.198782 ORF type:complete len:844 (+),score=151.23,tr	P49608 ACOC_CUCMA|88.16|0.0,Aconitase|PF00330.19|7.6e-178,Aconitase_C|PF00694.18|3.1e-48 F01_transcript_7284:268-2532(+)	55	30	58	3	754	82	6.86	2.07598e+08
Gene.10133::F01_transcript_18555::g.10133::m.10133 Gene.10133::F01_transcript_18555::g.10133 ORF type:complete len:387 (+),score=64.78,tr	O04300 UPTG_PEA|90.61|0.0,RGP|PF03214.12|4.3e-180 F01_transcript_18555:68-1162(+)	80	26	117	1	364	41.1	6.68	110216284
Gene.58437::F01_transcript_46217::g.58437::m.58437 Gene.58437::F01_transcript_46217::g.58437 ORF type:complete len:414 (+),score=44.35,tr	Q9STX2 VEP1_ARATH|63.27|4e-178,Epimerase|PF01370.20|5.4e-05 F01_transcript_46217:48-1244(+)	79	20	119	20	398	44.4	5.4	2.6608e+10
Gene.11324::F01_transcript_19288::g.11324::m.11324 Gene.11324::F01_transcript_19288::g.11324 ORF type:complete len:342 (+),score=61.49,tr	Q7FAH2 G3PC2_ORYSJ|89.55|0.0,Gp_dh_C|PF02800.19|1.4e-70,Gp_dh_N|PF00044.23|5.4e-34 F01_transcript_19288:72-1097(+)	82	27	177	1	341	36.7	7.18	4.85874e+10
Gene.11914::F01_transcript_19690::g.11914::m.11914 Gene.11914::F01_transcript_19690::g.11914 ORF type:complete len:342 (+),score=55.70,tr	P26518 G3PC_MAGLI|90.27|0.0,Gp_dh_C|PF02800.19|1.4e-70,Gp_dh_N|PF00044.23|3e-34 F01_transcript_19690:73-1098(+)	82	27	177	1	341	36.8	7.18	1208538624
Gene.168512::F01_transcript_93683::g.168512::m.168512 Gene.168512::F01_transcript_93683::g.168512 ORF type:complete len:998 (+),score=210.23,tr	P27598 PHSL_IPOBA|73.87|0.0,Phosphorylase|PF00343.19|3.5e-130,Phosphorylase|PF00343.19|3.5e-169 F01_transcript_93683:118-3111(+)	51	39	56	39	997	112.9	5.38	2.36564e+09
Gene.263677::F01_transcript_113861::g.263677::m.263677 Gene.263677::F01_transcript_113861::g.263677 ORF type:complete len:1048 (+),score=171.27,tr	C0HJB3 MANA_CANEN|56.96|0.0,Glyco_hydro_38C|PF07748.12|6.6e-95,Glyco_hydro_38|PF01074.21|3.8e-93,Alpha-mann_mid|PF09261.10|2.1e-18 F01_transcript_113861:455-3145(+)	47	35	53	35	896	100.2	5.38	6620093672
Gene.6271::F01_transcript_15947::g.6271::m.6271 Gene.6271::F01_transcript_15947::g.6271 ORF type:complete len:223 (+),score=65.72,tr	Q42971 ENO_ORYSJ|95.00|5e-137,Enolase_C|PF00113.21|1.1e-72,Enolase_N|PF03952.15|2.5e-13 F01_transcript_15947:323-991(+)	80	23	137	2	222	24.2	9.07	554493014
Gene.8787::F01_transcript_17682::g.8787::m.8787 Gene.8787::F01_transcript_17682::g.8787 ORF type:complete len:370 (+),score=63.96,tr	O04300 UPTG_PEA|89.26|0.0,RGP|PF03214.12|6.5e-180 F01_transcript_17682:135-1244(+)	80	26	116	1	369	41.5	6.68	1.85625e+08
Gene.78464::F01_transcript_55567::g.78464::m.78464 Gene.78464::F01_transcript_55567::g.78464 ORF type:complete len:1877 (+),score=376.08,tr	Q9LV03 GLUT1_ARATH|85.18|0.0,Glu_synthase|PF01645.16|1.9e-161,Glu_syn_central|PF04898.13|1.6e-113,GATase_2|PF00310.20|3.4e-106,GXGXG|PF01493.18|4.7e-88,Pyr_redox_2|PF07992.13|1.6e-26,Fer4_20|PF14691.5|1.3e-21,Pyr_redox|PF00070.26|2.1e-06,NAD_binding_8|PF13450.5|1e-08,Amino_oxidase|PF01593.23|6.3e-06,FAD_binding_2|PF00890.23|0.00022 F01_transcript_55567:1479-7109(+)	34	49	59	1	1876	206.5	7.08	15856958
Gene.198254::F01_transcript_7046::g.198254::m.198254 Gene.198254::F01_transcript_7046::g.198254 ORF type:complete len:809 (+),score=172.08,tr	P54774 CDC48_SOYBN|91.11|0.0,AAA|PF00004.28|2.1e-47,AAA|PF00004.28|4e-47,CDC48_N|PF02359.17|3.1e-22,RuvB_N|PF05496.11|9.1e-06,RuvB_N|PF05496.11|2.3e-05,AAA_2|PF07724.13|4.1e-06,CDC48_2|PF02933.16|7.6e-12,AAA_5|PF07728.13|0.00012 F01_transcript_7046:248-2674(+)	60	36	52	1	808	89.6	5.26	4.65693e+09
Gene.199809::F01_transcript_7820::g.199809::m.199809 Gene.199809::F01_transcript_7820::g.199809 ORF type:complete len:791 (+),score=151.11,tr	Q2QLY4 METE2_ORYSJ|88.25|0.0,Meth_synt_2|PF01717.17|4.9e-158,Meth_synt_1|PF08267.11|1.1e-117,Meth_synt_1|PF08267.11|6.3e-05 F01_transcript_7820:76-2373(+)	42	25	57	9	765	84.4	5.96	2.05635e+09
Gene.53783::F01_transcript_3620::g.53783::m.53783 Gene.53783::F01_transcript_3620::g.53783 ORF type:complete len:966 (+),score=161.41,tr	P16097 CAPP2_MESCR|88.35|0.0,PEPcase|PF00311.16|0 F01_transcript_3620:351-3248(+)	47	40	62	18	965	109.9	6.47	2.04384e+09
Gene.34688::F01_transcript_36814::g.34688::m.34688 Gene.34688::F01_transcript_36814::g.34688 ORF type:complete len:768 (+),score=-1.24,tr	O65351 SUBL_ARATH|49.10|0.0,Peptidase_S8|PF00082.21|2.6e-50,PA|PF02225.21|1.1e-10,Inhibitor_I9|PF05922.15|3.7e-07 F01_transcript_36814:44-2305(+)	47	20	52	2	753	79.1	6.33	9.01621e+09
Gene.11032::F01_transcript_19104::g.11032::m.11032 Gene.11032::F01_transcript_19104::g.11032 ORF type:complete len:341 (+),score=70.59,tr	Q7FAH2 G3PC2_ORYSJ|90.03|0.0,Gp_dh_C|PF02800.19|1.9e-69,Gp_dh_N|PF00044.23|1.3e-34 F01_transcript_19104:54-1076(+)	76	23	134	1	340	36.7	8.16	8.81287e+09
Gene.235074::F01_transcript_118319::g.235074::m.235074 Gene.235074::F01_transcript_118319::g.235074 ORF type:complete len:471 (+),score=81.83,tr	Q9ZQP2 ACO12_ARATH|79.68|0.0,Acyl-CoA_ox_N|PF14749.5|1.2e-32,Acyl-CoA_dh_M|PF02770.18|5.2e-12 F01_transcript_118319:99-1415(+)	69	27	68	2	438	49.2	8.29	311727048
Gene.260054::F01_transcript_49128::g.260054::m.260054 Gene.260054::F01_transcript_49128::g.260054 ORF type:complete len:560 (+),score=93.60,tr	P80461 GSHRP_TOBAC|79.45|0.0,Pyr_redox_2|PF07992.13|7.2e-65,Pyr_redox_dim|PF02852.21|2.9e-33,Pyr_redox|PF00070.26|5.9e-22,Pyr_redox_3|PF13738.5|2.1e-09,K_oxygenase|PF13434.5|6.7e-05 F01_transcript_49128:164-1843(+)	63	27	52	9	559	60.2	8.06	1.10525e+09
Gene.207014::F01_transcript_107288::g.207014::m.207014 Gene.207014::F01_transcript_107288::g.207014 ORF type:complete len:492 (+),score=93.40,tr	P48642 GSHRC_ORYSJ|79.64|0.0,Pyr_redox_2|PF07992.13|2.3e-68,Pyr_redox_dim|PF02852.21|3.9e-31,Pyr_redox|PF00070.26|3e-18,Pyr_redox_3|PF13738.5|6.1e-13 F01_transcript_107288:118-1593(+)	68	24	49	17	491	53.1	6.95	9.17687e+09
Gene.8758::F01_transcript_17656::g.8758::m.8758 Gene.8758::F01_transcript_17656::g.8758 ORF type:complete len:369 (+),score=66.45,tr	O04300 UPTG_PEA|89.81|0.0,RGP|PF03214.12|6.5e-180 F01_transcript_17656:118-1224(+)	80	26	114	1	368	41.4	6.68	81411624
Gene.257622::F01_transcript_12629::g.257622::m.257622 Gene.257622::F01_transcript_12629::g.257622 ORF type:complete len:552 (+),score=114.18,tr	Q6K669 AMPL2_ORYSJ|79.08|0.0,Peptidase_M17|PF00883.20|2.7e-115,Peptidase_M17_N|PF02789.16|5e-23 F01_transcript_12629:219-1658(+)	78	24	55	8	479	50	6.7	1.40297e+10
Gene.3233::F01_transcript_14074::g.3233::m.3233 Gene.3233::F01_transcript_14074::g.3233 ORF type:complete len:537 (+),score=90.26,tr	P54240 G6PI1_CLAXA|83.05|0.0,PGI|PF00342.18|3.9e-215 F01_transcript_14074:120-1730(+)	68	26	55	5	536	58.9	6.84	1569972042
Gene.53634::F01_transcript_3537::g.53634::m.53634 Gene.53634::F01_transcript_3537::g.53634 ORF type:complete len:996 (+),score=167.63,tr	P49608 ACOC_CUCMA|88.06|0.0,Aconitase|PF00330.19|9.9e-182,Aconitase_C|PF00694.18|8.5e-48 F01_transcript_3537:236-3223(+)	41	29	48	3	995	108.6	7.68	32980226
Gene.9616::F01_transcript_18217::g.9616::m.9616 Gene.9616::F01_transcript_18217::g.9616 ORF type:complete len:370 (+),score=54.21,tr	P17784 ALF_ORYSJ|88.27|0.0,Glycolytic|PF00274.18|7e-170 F01_transcript_18217:36-1112(+)	84	26	72	7	358	38.4	6.28	3.13773e+09
Gene.10055::F01_transcript_18507::g.10055::m.10055 Gene.10055::F01_transcript_18507::g.10055 ORF type:complete len:387 (+),score=63.58,tr	O04300 UPTG_PEA|91.32|0.0,RGP|PF03214.12|4.3e-180 F01_transcript_18507:68-1162(+)	80	26	114	1	364	41.2	6.68	3.55995e+10
Gene.257806::F01_transcript_12731::g.257806::m.257806 Gene.257806::F01_transcript_12731::g.257806 ORF type:complete len:560 (+),score=98.75,tr	Q42908 PMGI_MESCR|88.91|0.0,Metalloenzyme|PF01676.17|8.9e-103,iPGM_N|PF06415.12|2.4e-55 F01_transcript_12731:98-1777(+)	74	27	48	7	559	60.9	5.69	5.81466e+09
Gene.250891::F01_transcript_8734::g.250891::m.250891 Gene.250891::F01_transcript_8734::g.250891 ORF type:complete len:768 (+),score=-5.30,tr	O65351 SUBL_ARATH|49.35|0.0,Peptidase_S8|PF00082.21|2.4e-50,PA|PF02225.21|5.1e-11,Inhibitor_I9|PF05922.15|4.1e-07 F01_transcript_8734:44-2305(+)	45	19	49	1	753	79.1	6.49	58306664
Gene.222934::F01_transcript_113372::g.222934::m.222934 Gene.222934::F01_transcript_113372::g.222934 ORF type:complete len:332 (+),score=62.64,tr	Q7FAH2 G3PC2_ORYSJ|90.37|0.0,Gp_dh_C|PF02800.19|1.7e-69,Gp_dh_N|PF00044.23|1.3e-34 F01_transcript_113372:51-1046(+)	74	22	125	1	331	35.6	7.71	56820236
Gene.197195::F01_transcript_104533::g.197195::m.197195 Gene.197195::F01_transcript_104533::g.197195 ORF type:complete len:606 (+),score=158.21,tr	P08926 RUBA_PEA|84.56|0.0,Cpn60_TCP1|PF00118.23|8.6e-99 F01_transcript_104533:67-1818(+)	56	30	53	5	583	61.2	5.35	4.47804e+09
Gene.3178::F01_transcript_14027::g.3178::m.3178 Gene.3178::F01_transcript_14027::g.3178 ORF type:complete len:499 (+),score=84.97,tr	P93033 FUM1_ARATH|84.37|0.0,Lyase_1|PF00206.19|9.9e-115,FumaraseC_C|PF10415.8|1.3e-24 F01_transcript_14027:89-1585(+)	59	19	39	5	498	53.8	7.85	4311731345
Gene.227070::F01_transcript_115183::g.227070::m.227070 Gene.227070::F01_transcript_115183::g.227070 ORF type:complete len:342 (+),score=67.24,tr	Q7FAH2 G3PC2_ORYSJ|89.55|0.0,Gp_dh_C|PF02800.19|1.4e-70,Gp_dh_N|PF00044.23|3.9e-34 F01_transcript_115183:360-1385(+)	82	26	176	2	341	36.8	6.89	1611002740
Gene.69097::F01_transcript_51243::g.69097::m.69097 Gene.69097::F01_transcript_51243::g.69097 ORF type:complete len:651 (+),score=130.37,tr	P09189 HSP7C_PETHY|91.63|0.0,HSP70|PF00012.19|2.3e-262,MreB_Mbl|PF06723.12|1.7e-13 F01_transcript_51243:760-2712(+)	66	29	43	3	650	71.4	5.12	3.68501e+09
Gene.4862::F01_transcript_15008::g.4862::m.4862 Gene.4862::F01_transcript_15008::g.4862 ORF type:complete len:494 (+),score=98.69,tr	P48642 GSHRC_ORYSJ|80.08|0.0,Pyr_redox_2|PF07992.13|1.5e-69,Pyr_redox_dim|PF02852.21|2.3e-32,Pyr_redox|PF00070.26|5.1e-19,Pyr_redox_3|PF13738.5|1.8e-13 F01_transcript_15008:94-1575(+)	52	21	41	1	493	53.4	6.57	87473608
Gene.111969::F01_transcript_69676::g.111969::m.111969 Gene.111969::F01_transcript_69676::g.111969 ORF type:complete len:618 (+),score=146.76,tr	P08926 RUBA_PEA|84.56|0.0,Cpn60_TCP1|PF00118.23|1.8e-99 F01_transcript_69676:82-1935(+)	46	26	49	1	617	65.2	5.77	28672772
Gene.51966::F01_transcript_2829::g.51966::m.51966 Gene.51966::F01_transcript_2829::g.51966 ORF type:complete len:1113 (+),score=146.49,Glyco_hydro_2_C	PF02836.16 1e-98,Bgal_small_N|PF02929.16|1.7e-72,Glyco_hydro_2_N|PF02837.17|3.6e-46,Glyco_hydro_2|PF00703.20|1.7e-15,DUF4981|PF16353.4|1.2e-14 F01_transcript_2829:226-3564(+)	39	29	44	19	1112	125.6	6.07	1.59823e+09
Gene.258321::F01_transcript_13045::g.258321::m.258321 Gene.258321::F01_transcript_13045::g.258321 ORF type:complete len:587 (+),score=104.40,tr	Q42908 PMGI_MESCR|88.73|0.0,Metalloenzyme|PF01676.17|3.2e-103,iPGM_N|PF06415.12|1.4e-56 F01_transcript_13045:226-1761(+)	74	26	46	6	511	55.6	5.77	391327093
Gene.6916::F01_transcript_16449::g.6916::m.6916 Gene.6916::F01_transcript_16449::g.6916 ORF type:complete len:427 (+),score=60.27,FAA_hydrolase	PF01557.17 1.6e-57,FAA_hydrolase_N|PF09298.10|1.1e-33 F01_transcript_16449:54-1334(+)	61	15	49	15	426	46.5	6	1.27485e+10
Gene.255791::F01_transcript_11549::g.255791::m.255791 Gene.255791::F01_transcript_11549::g.255791 ORF type:complete len:560 (+),score=92.32,tr	P80461 GSHRP_TOBAC|75.83|0.0,Pyr_redox_2|PF07992.13|6.3e-64,Pyr_redox_dim|PF02852.21|3.8e-32,Pyr_redox|PF00070.26|1e-21,Pyr_redox_3|PF13738.5|4.3e-09 F01_transcript_11549:356-2035(+)	70	29	50	2	559	60.3	8.56	9.14047e+09
Gene.7609::F01_transcript_16902::g.7609::m.7609 Gene.7609::F01_transcript_16902::g.7609 ORF type:complete len:491 (+),score=70.12,tr	Q6YZE2 GSA_ORYSJ|83.22|0.0,Aminotran_3|PF00202.20|6e-71 F01_transcript_16902:54-1475(+)	64	20	48	7	473	50.3	6.01	7.13086e+08
Gene.143249::F01_transcript_84246::g.143249::m.143249 Gene.143249::F01_transcript_84246::g.143249 ORF type:complete len:523 (+),score=90.55,tr	O23254 GLYC4_ARATH|83.23|0.0,SHMT|PF00464.18|1.4e-182 F01_transcript_84246:68-1636(+)	64	23	59	3	522	57.4	8.27	5.53134e+07
Gene.252810::F01_transcript_9778::g.252810::m.252810 Gene.252810::F01_transcript_9778::g.252810 ORF type:complete len:674 (+),score=123.46,tr	Q01899 HSP7M_PHAVU|87.32|0.0,HSP70|PF00012.19|1.4e-273,MreB_Mbl|PF06723.12|1.6e-10,FGGY_C|PF02782.15|1.4e-05 F01_transcript_9778:144-2165(+)	45	27	44	3	673	72.3	6.65	61454221
Gene.67752::F01_transcript_50709::g.67752::m.67752 Gene.67752::F01_transcript_50709::g.67752 ORF type:complete len:781 (+),score=157.31,tr	P54774 CDC48_SOYBN|80.12|0.0,AAA|PF00004.28|2e-47,AAA|PF00004.28|3.9e-47,CDC48_N|PF02359.17|6.8e-22,RuvB_N|PF05496.11|8.7e-06,RuvB_N|PF05496.11|2.4e-05,AAA_2|PF07724.13|3.9e-06,AAA_5|PF07728.13|0.00012 F01_transcript_50709:123-2465(+)	54	32	47	2	780	86.2	5.8	1.07799e+08
Gene.258548::F01_transcript_13196::g.258548::m.258548 Gene.258548::F01_transcript_13196::g.258548 ORF type:complete len:499 (+),score=89.45,tr	P93033 FUM1_ARATH|84.17|0.0,Lyase_1|PF00206.19|4.7e-114,FumaraseC_C|PF10415.8|1.3e-24 F01_transcript_13196:260-1756(+)	57	18	36	4	498	53.9	7.85	481755784
Gene.249841::F01_transcript_8196::g.249841::m.249841 Gene.249841::F01_transcript_8196::g.249841 ORF type:complete len:674 (+),score=128.35,tr	Q01899 HSP7M_PHAVU|87.32|0.0,HSP70|PF00012.19|9.5e-274,MreB_Mbl|PF06723.12|1.6e-10,FGGY_C|PF02782.15|1.4e-05 F01_transcript_8196:144-2165(+)	45	27	43	1	673	72.3	6.98	2.57665e+09
Gene.5287::F01_transcript_15293::g.5287::m.5287 Gene.5287::F01_transcript_15293::g.5287 ORF type:complete len:523 (+),score=69.51,tr	P17598 CATA1_GOSHI|88.82|0.0,Catalase|PF00199.18|2.1e-172,Catalase-rel|PF06628.11|1.2e-16 F01_transcript_15293:93-1571(+)	56	22	60	1	492	56.6	7.55	1.3054e+10
Gene.2586::F01_transcript_13655::g.2586::m.2586 Gene.2586::F01_transcript_13655::g.2586 ORF type:complete len:495 (+),score=86.13,Peptidase_M24	PF00557.23 1.7e-54,AMP_N|PF05195.15|8.9e-24 F01_transcript_13655:122-1606(+)	64	16	35	2	494	55.4	6.16	1.15925e+08
Gene.45827::F01_transcript_41879::g.45827::m.45827 Gene.45827::F01_transcript_41879::g.45827 ORF type:complete len:947 (+),score=199.22,tr	Q8VY06 PREP2_ARATH|78.84|0.0,M16C_assoc|PF08367.10|4.2e-79,Peptidase_M16_C|PF05193.20|2.2e-26,Peptidase_M16|PF00675.19|1.5e-06 F01_transcript_41879:441-3281(+)	52	40	53	1	946	106	5.03	1.46272e+09
Gene.157139::F01_transcript_89011::g.157139::m.157139 Gene.157139::F01_transcript_89011::g.157139 ORF type:complete len:638 (+),score=128.29,tr	O50008 METE1_ARATH|87.40|0.0,Meth_synt_2|PF01717.17|4e-158,Meth_synt_1|PF08267.11|1.1e-49,Meth_synt_1|PF08267.11|4.3e-05 F01_transcript_89011:680-2593(+)	42	20	52	2	637	70.1	5.58	153277039
Gene.4512::F01_transcript_14798::g.4512::m.4512 Gene.4512::F01_transcript_14798::g.4512 ORF type:complete len:494 (+),score=95.44,tr	P48642 GSHRC_ORYSJ|80.08|0.0,Pyr_redox_2|PF07992.13|1e-69,Pyr_redox_dim|PF02852.21|4.5e-32,Pyr_redox|PF00070.26|5.1e-19,Pyr_redox_3|PF13738.5|2.2e-13 F01_transcript_14798:94-1575(+)	51	21	40	1	493	53.4	6.74	1.54073e+09
Gene.254534::F01_transcript_10820::g.254534::m.254534 Gene.254534::F01_transcript_10820::g.254534 ORF type:complete len:612 (+),score=161.48,tr	P08927 RUBB_PEA|87.61|0.0,Cpn60_TCP1|PF00118.23|5.4e-104 F01_transcript_10820:256-2091(+)	60	31	45	3	611	65	5.66	3.69087e+09
Gene.254353::F01_transcript_10721::g.254353::m.254353 Gene.254353::F01_transcript_10721::g.254353 ORF type:complete len:560 (+),score=88.43,tr	P80461 GSHRP_TOBAC|75.28|0.0,Pyr_redox_2|PF07992.13|7.3e-63,Pyr_redox_dim|PF02852.21|3.8e-32,Pyr_redox|PF00070.26|1e-21,Pyr_redox_3|PF13738.5|2e-09 F01_transcript_10721:233-1912(+)	68	28	48	2	559	60.2	8.56	481992119
Gene.198299::F01_transcript_7065::g.198299::m.198299 Gene.198299::F01_transcript_7065::g.198299 ORF type:complete len:760 (+),score=174.99,tr	P54774 CDC48_SOYBN|91.58|0.0,AAA|PF00004.28|1.9e-47,AAA|PF00004.28|1.7e-46,CDC48_N|PF02359.17|1.4e-15,RuvB_N|PF05496.11|8.1e-06,RuvB_N|PF05496.11|2.1e-05,CDC48_2|PF02933.16|2.5e-13,AAA_2|PF07724.13|3.8e-06,AAA_5|PF07728.13|0.00011 F01_transcript_7065:201-2480(+)	57	33	48	3	759	84.3	5.21	2.57419e+07
Gene.249156::F01_transcript_123762::g.249156::m.249156 Gene.249156::F01_transcript_123762::g.249156 ORF type:complete len:650 (+),score=113.26,tr	P09189 HSP7C_PETHY|90.83|0.0,HSP70|PF00012.19|6.2e-257,MreB_Mbl|PF06723.12|2e-13 F01_transcript_123762:89-2038(+)	56	26	40	1	649	71.3	5.21	1.07289e+07
Gene.115320::F01_transcript_71192::g.115320::m.115320 Gene.115320::F01_transcript_71192::g.115320 ORF type:complete len:535 (+),score=93.47,tr	O23254 GLYC4_ARATH|85.35|0.0,SHMT|PF00464.18|3.7e-186 F01_transcript_71192:69-1673(+)	63	23	61	1	534	58.6	7.52	2084020887
Gene.256844::F01_transcript_12152::g.256844::m.256844 Gene.256844::F01_transcript_12152::g.256844 ORF type:complete len:681 (+),score=116.76,tr	P09189 HSP7C_PETHY|90.83|0.0,HSP70|PF00012.19|5.7e-257,MreB_Mbl|PF06723.12|2.2e-13 F01_transcript_12152:90-2132(+)	53	26	40	1	680	75	5.19	373224527
Gene.4427::F01_transcript_14756::g.4427::m.4427 Gene.4427::F01_transcript_14756::g.4427 ORF type:complete len:524 (+),score=60.75,tr	P17598 CATA1_GOSHI|90.24|0.0,Catalase|PF00199.18|6.5e-174,Catalase-rel|PF06628.11|4.2e-17 F01_transcript_14756:95-1573(+)	48	19	51	7	492	56.8	7.39	1.50921e+09
Gene.146218::F01_transcript_6332::g.146218::m.146218 Gene.146218::F01_transcript_6332::g.146218 ORF type:complete len:767 (+),score=139.23,tr	Q2QLY4 METE2_ORYSJ|87.99|0.0,Meth_synt_2|PF01717.17|9.1e-159,Meth_synt_1|PF08267.11|1.4e-117 F01_transcript_6332:293-2593(+)	39	24	47	4	766	84.5	6.57	37221607
Gene.99324::F01_transcript_4469::g.99324::m.99324 Gene.99324::F01_transcript_4469::g.99324 ORF type:complete len:894 (+),score=176.88,tr	F4JMJ1 HSP7R_ARATH|66.97|0.0,HSP70|PF00012.19|1.5e-97,MreB_Mbl|PF06723.12|8.3e-06 F01_transcript_4469:160-2841(+)	47	34	47	7	893	99.9	5.31	1.32583e+09
Gene.64462::F01_transcript_49260::g.64462::m.64462 Gene.64462::F01_transcript_49260::g.64462 ORF type:complete len:423 (+),score=56.27,tr	P17598 CATA1_GOSHI|91.07|0.0,Catalase|PF00199.18|1e-172 F01_transcript_49260:225-1493(+)	55	19	55	2	422	48.4	6.7	30993346
Gene.253267::F01_transcript_10096::g.253267::m.253267 Gene.253267::F01_transcript_10096::g.253267 ORF type:complete len:612 (+),score=169.35,tr	P08927 RUBB_PEA|85.62|0.0,Cpn60_TCP1|PF00118.23|3e-104 F01_transcript_10096:388-2223(+)	59	30	43	2	611	64.9	5.77	124348446
Gene.255001::F01_transcript_11110::g.255001::m.255001 Gene.255001::F01_transcript_11110::g.255001 ORF type:complete len:649 (+),score=144.11,tr	P22953 MD37E_ARATH|93.71|0.0,HSP70|PF00012.19|3.6e-262,MreB_Mbl|PF06723.12|1.6e-13 F01_transcript_11110:103-2049(+)	59	28	42	1	648	71.1	5.19	133162356
Gene.215537::F01_transcript_110447::g.215537::m.215537 Gene.215537::F01_transcript_110447::g.215537 ORF type:complete len:436 (+),score=88.60,tr	Q2QLY4 METE2_ORYSJ|92.41|0.0,Meth_synt_2|PF01717.17|1.4e-159,Meth_synt_1|PF08267.11|5.9e-05 F01_transcript_110447:1032-2339(+)	54	20	44	2	435	48.6	7.23	3.06269e+07
Gene.198739::F01_transcript_7262::g.198739::m.198739 Gene.198739::F01_transcript_7262::g.198739 ORF type:complete len:845 (+),score=170.13,tr	P54774 CDC48_SOYBN|88.92|0.0,AAA|PF00004.28|1.9e-47,AAA|PF00004.28|9.5e-47,CDC48_N|PF02359.17|1.4e-21,RuvB_N|PF05496.11|2e-05,RuvB_N|PF05496.11|1.5e-05,AAA_2|PF07724.13|4.1e-06,AAA_5|PF07728.13|0.00015,CDC48_2|PF02933.16|3.6e-09 F01_transcript_7262:45-2537(+)	49	35	48	6	830	92.3	5.41	5.58717e+08
Gene.5496::F01_transcript_15434::g.5496::m.5496 Gene.5496::F01_transcript_15434::g.5496 ORF type:complete len:474 (+),score=68.40,tr	Q6YZE2 GSA_ORYSJ|83.22|0.0,Aminotran_3|PF00202.20|6.3e-72 F01_transcript_15434:95-1516(+)	67	22	49	9	473	50.5	6.86	1.09594e+10
Gene.86967::F01_transcript_59302::g.86967::m.86967 Gene.86967::F01_transcript_59302::g.86967 ORF type:complete len:747 (+),score=133.17,tr	Q6K8J4 ISPG_ORYSJ|83.65|0.0,GcpE|PF04551.13|4.5e-152 F01_transcript_59302:124-2364(+)	55	35	54	1	746	83.1	6.48	26269987
Gene.198624::F01_transcript_7213::g.198624::m.198624 Gene.198624::F01_transcript_7213::g.198624 ORF type:complete len:747 (+),score=126.05,tr	Q6K8J4 ISPG_ORYSJ|83.78|0.0,GcpE|PF04551.13|4.5e-152 F01_transcript_7213:406-2646(+)	58	36	55	2	746	83.1	6.4	1.35742e+09
Gene.172866::F01_transcript_95345::g.172866::m.172866 Gene.172866::F01_transcript_95345::g.172866 ORF type:complete len:819 (+),score=177.19,tr	Q8VY06 PREP2_ARATH|76.74|0.0,M16C_assoc|PF08367.10|9.6e-79,Peptidase_M16_C|PF05193.20|1.7e-26 F01_transcript_95345:688-3144(+)	58	38	51	3	818	91.4	5.11	56419012
Gene.226535::F01_transcript_114964::g.226535::m.226535 Gene.226535::F01_transcript_114964::g.226535 ORF type:complete len:321 (+),score=50.43,tr	P28475 S6PD_MALDO|67.75|3e-165,Aldo_ket_red|PF00248.20|1e-49 F01_transcript_114964:35-964(+)	68	18	33	3	309	34.8	6.86	3.10148e+08
Gene.262849::F01_transcript_102227::g.262849::m.262849 Gene.262849::F01_transcript_102227::g.262849 ORF type:complete len:651 (+),score=88.92,tr	P09189 HSP7C_PETHY|91.12|0.0,HSP70|PF00012.19|5.5e-258,MreB_Mbl|PF06723.12|1.1e-13 F01_transcript_102227:86-2038(+)	51	25	40	2	650	71.3	5.19	2.40823e+08
Gene.121186::F01_transcript_73941::g.121186::m.121186 Gene.121186::F01_transcript_73941::g.121186 ORF type:complete len:492 (+),score=82.18,Peptidase_M24	PF00557.23 1.6e-54,AMP_N|PF05195.15|3e-23 F01_transcript_73941:122-1597(+)	63	16	32	1	491	55.1	6.32	2.55766e+08
Gene.254540::F01_transcript_10823::g.254540::m.254540 Gene.254540::F01_transcript_10823::g.254540 ORF type:complete len:701 (+),score=160.64,tr	Q69QQ6 HSP82_ORYSJ|91.58|0.0,HSP90|PF00183.17|1.5e-237,HATPase_c|PF02518.25|8.1e-14,HATPase_c_3|PF13589.5|1.6e-08 F01_transcript_10823:58-2160(+)	49	31	49	7	700	79.9	5.07	1.68176e+08
Gene.3227::F01_transcript_14070::g.3227::m.3227 Gene.3227::F01_transcript_14070::g.3227 ORF type:complete len:502 (+),score=44.27,tr	Q9M5K3 DLDH1_ARATH|81.69|0.0,Pyr_redox_2|PF07992.13|1.8e-71,Pyr_redox_dim|PF02852.21|1.4e-40,Pyr_redox|PF00070.26|1.3e-19,Pyr_redox_3|PF13738.5|4.6e-09,FAD_oxidored|PF12831.6|8.4e-10,GIDA|PF01134.21|2.4e-10,NAD_binding_8|PF13450.5|5.6e-06,FAD_binding_2|PF00890.23|1.5e-06 F01_transcript_14070:117-1622(+)	67	23	45	2	501	52.8	7.4	6.58232e+09
Gene.97757::F01_transcript_64403::g.97757::m.97757 Gene.97757::F01_transcript_64403::g.97757 ORF type:complete len:698 (+),score=126.05,tr	P22953 MD37E_ARATH|91.90|0.0,HSP70|PF00012.19|4e-261,MreB_Mbl|PF06723.12|3e-13 F01_transcript_64403:408-2501(+)	52	27	40	2	697	76.5	5.25	9.17965e+06
Gene.9507::F01_transcript_18151::g.9507::m.9507 Gene.9507::F01_transcript_18151::g.9507 ORF type:complete len:348 (+),score=72.38,tr	P83373 MDHM_FRAAN|81.92|0.0,Ldh_1_C|PF02866.17|1.5e-48,Ldh_1_N|PF00056.22|7.4e-47 F01_transcript_18151:82-1125(+)	70	13	46	6	347	36.3	8.84	1462353123
Gene.26505::F01_transcript_33102::g.26505::m.26505 Gene.26505::F01_transcript_33102::g.26505 ORF type:complete len:465 (+),score=62.38,tr	Q10MQ2 DAPAT_ORYSJ|79.00|0.0,Aminotran_1_2|PF00155.20|1.4e-35 F01_transcript_33102:81-1475(+)	68	20	31	20	464	50.4	7.37	3.45557e+09
Gene.252990::F01_transcript_9902::g.252990::m.252990 Gene.252990::F01_transcript_9902::g.252990 ORF type:complete len:701 (+),score=164.83,tr	Q69QQ6 HSP82_ORYSJ|91.30|0.0,HSP90|PF00183.17|9.5e-238,HATPase_c|PF02518.25|2.5e-14,HATPase_c_3|PF13589.5|8.6e-09 F01_transcript_9902:69-2171(+)	47	31	48	7	700	80	5.06	1.51817e+09
Gene.98086::F01_transcript_64533::g.98086::m.98086 Gene.98086::F01_transcript_64533::g.98086 ORF type:complete len:688 (+),score=74.06,tr	O49901 ZDS_NARPS|88.03|0.0,adh_short_C2|PF13561.5|8.3e-67,adh_short|PF00106.24|5.8e-49,Amino_oxidase|PF01593.23|2.4e-40,NAD_binding_8|PF13450.5|2.2e-14,KR|PF08659.9|2.2e-06 F01_transcript_64533:27-2090(+)	46	25	43	10	687	74.5	7.77	4.61646e+09
Gene.149566::F01_transcript_85763::g.149566::m.149566 Gene.149566::F01_transcript_85763::g.149566 ORF type:complete len:532 (+),score=69.93,tr	P17598 CATA1_GOSHI|89.63|0.0,Catalase|PF00199.18|2.7e-172,Catalase-rel|PF06628.11|5.3e-16 F01_transcript_85763:120-1598(+)	45	19	55	4	492	56.6	7.93	1.51126e+09
Gene.255218::F01_transcript_11228::g.255218::m.255218 Gene.255218::F01_transcript_11228::g.255218 ORF type:complete len:577 (+),score=162.74,tr	Q38931 FKB62_ARATH|80.53|0.0,FKBP_C|PF00254.27|6.9e-36,FKBP_C|PF00254.27|2.5e-16,FKBP_C|PF00254.27|1.6e-22,TPR_1|PF00515.27|7.3e-07,TPR_2|PF07719.16|1.4e-05,TPR_8|PF13181.5|2.3e-06,TPR_19|PF14559.5|1e-05 F01_transcript_11228:69-1799(+)	56	29	50	2	576	64.4	5.3	800788900
Gene.76571::F01_transcript_54692::g.76571::m.76571 Gene.76571::F01_transcript_54692::g.76571 ORF type:complete len:449 (+),score=43.07,tr	A4PU48 METK_MEDTR|92.89|0.0,S-AdoMet_synt_C|PF02773.15|2.5e-62,S-AdoMet_synt_M|PF02772.15|3.3e-46,S-AdoMet_synt_N|PF00438.19|6.6e-42 F01_transcript_54692:1014-2360(+)	56	16	38	1	448	49.5	6.11	845219932
Gene.41961::F01_transcript_40017::g.41961::m.41961 Gene.41961::F01_transcript_40017::g.41961 ORF type:complete len:531 (+),score=106.44,tr	B9HBA8 ACCC1_POPTR|86.95|0.0,CPSase_L_D2|PF02786.16|2.9e-81,Biotin_carb_N|PF00289.21|1.9e-40,Biotin_carb_C|PF02785.18|6.7e-38,ATP-grasp|PF02222.21|7.8e-10,Dala_Dala_lig_C|PF07478.12|2.3e-07 F01_transcript_40017:163-1755(+)	56	20	37	3	530	57.8	6.61	2447416584
Gene.243470::F01_transcript_121573::g.243470::m.243470 Gene.243470::F01_transcript_121573::g.243470 ORF type:complete len:381 (+),score=59.13,tr	P25141 ADH1_PETHY|84.74|0.0,ADH_N|PF08240.11|5e-25,ADH_zinc_N|PF00107.25|2.2e-24 F01_transcript_121573:218-1360(+)	69	21	54	4	380	41.3	6.54	1.66465e+10
Gene.251580::F01_transcript_9126::g.251580::m.251580 Gene.251580::F01_transcript_9126::g.251580 ORF type:complete len:740 (+),score=76.32,tr	Q43848 TKTC_SOLTU|87.20|0.0,Transketolase_N|PF00456.20|9.2e-152,Transket_pyr|PF02779.23|9.9e-44,Transketolase_C|PF02780.19|1.3e-09 F01_transcript_9126:110-2329(+)	51	23	38	8	739	79.6	6.54	4761551206
Gene.47041::F01_transcript_42453::g.47041::m.47041 Gene.47041::F01_transcript_42453::g.47041 ORF type:complete len:456 (+),score=48.11,FmdA_AmdA	PF03069.14 1.6e-161 F01_transcript_42453:1382-2749(+)	54	15	35	15	455	50	5.38	1.46592e+09
Gene.2946::F01_transcript_13895::g.2946::m.2946 Gene.2946::F01_transcript_13895::g.2946 ORF type:complete len:502 (+),score=35.68,tr	Q9M5K3 DLDH1_ARATH|80.51|0.0,Pyr_redox_2|PF07992.13|5.3e-69,Pyr_redox_dim|PF02852.21|7.2e-41,Pyr_redox|PF00070.26|7.5e-18,FAD_oxidored|PF12831.6|1.9e-10,GIDA|PF01134.21|1.6e-10,Pyr_redox_3|PF13738.5|1.7e-07,NAD_binding_8|PF13450.5|6.1e-06,FAD_binding_2|PF00890.23|6.1e-07 F01_transcript_13895:167-1672(+)	60	21	43	2	501	52.9	7.56	446770484
Gene.253171::F01_transcript_10019::g.253171::m.253171 Gene.253171::F01_transcript_10019::g.253171 ORF type:complete len:678 (+),score=129.54,tr	Q01899 HSP7M_PHAVU|88.28|0.0,HSP70|PF00012.19|1.8e-273,MreB_Mbl|PF06723.12|9.8e-11,FGGY_C|PF02782.15|3.3e-05 F01_transcript_10019:137-2170(+)	45	24	42	4	677	72.7	6.04	3.14058e+08
Gene.73503::F01_transcript_53255::g.73503::m.73503 Gene.73503::F01_transcript_53255::g.73503 ORF type:complete len:495 (+),score=86.17,tr	P93338 GAPN_NICPL|88.53|0.0,Aldedh|PF00171.21|5.9e-134 F01_transcript_53255:30-1487(+)	75	24	38	1	485	52.1	7.17	166981048
Gene.195257::F01_transcript_103851::g.195257::m.195257 Gene.195257::F01_transcript_103851::g.195257 ORF type:complete len:502 (+),score=48.97,tr	P31023 DLDH_PEA|82.04|0.0,Pyr_redox_2|PF07992.13|2.2e-70,Pyr_redox_dim|PF02852.21|7.2e-41,Pyr_redox|PF00070.26|1.5e-18,FAD_oxidored|PF12831.6|4.2e-11,Pyr_redox_3|PF13738.5|1.5e-08,GIDA|PF01134.21|1.6e-10,FAD_binding_2|PF00890.23|6.1e-07,NAD_binding_8|PF13450.5|6.1e-06 F01_transcript_103851:75-1580(+)	59	22	47	4	501	52.7	7.36	1.90507e+09
Gene.256552::F01_transcript_11971::g.256552::m.256552 Gene.256552::F01_transcript_11971::g.256552 ORF type:complete len:577 (+),score=164.17,tr	Q38931 FKB62_ARATH|80.92|0.0,FKBP_C|PF00254.27|3.1e-35,FKBP_C|PF00254.27|1.3e-16,FKBP_C|PF00254.27|1.6e-22,TPR_1|PF00515.27|7.3e-07,TPR_2|PF07719.16|1.4e-05,TPR_8|PF13181.5|2.3e-06,TPR_19|PF14559.5|1e-05 F01_transcript_11971:72-1802(+)	57	30	50	0	576	64.3	5.26	8.686e+09
Gene.8470::F01_transcript_17480::g.8470::m.8470 Gene.8470::F01_transcript_17480::g.8470 ORF type:complete len:381 (+),score=59.00,tr	P25141 ADH1_PETHY|85.00|0.0,ADH_N|PF08240.11|1.7e-25,ADH_zinc_N|PF00107.25|3e-24 F01_transcript_17480:97-1239(+)	65	19	56	1	380	41.2	6.54	1.46154e+09
Gene.239081::F01_transcript_119861::g.239081::m.239081 Gene.239081::F01_transcript_119861::g.239081 ORF type:complete len:475 (+),score=83.69,tr	Q940M2 AGT21_ARATH|77.54|0.0,Aminotran_3|PF00202.20|1.9e-85 F01_transcript_119861:57-1481(+)	67	21	35	19	474	51.6	8.03	2680402404
Gene.84734::F01_transcript_58348::g.84734::m.84734 Gene.84734::F01_transcript_58348::g.84734 ORF type:complete len:435 (+),score=56.33,tr	Q9FN03 UVR8_ARATH|73.86|0.0,RCC1|PF00415.17|8.2e-12,RCC1|PF00415.17|5.4e-15,RCC1|PF00415.17|1.9e-15,RCC1|PF00415.17|4e-15,RCC1|PF00415.17|3.5e-13,RCC1|PF00415.17|4e-16,RCC1|PF00415.17|3.3e-07,RCC1_2|PF13540.5|0.0001,RCC1_2|PF13540.5|1.3e-09,RCC1_2|PF13540.5|5.6e-08,RCC1_2|PF13540.5|2.1e-11,RCC1_2|PF13540.5|2e-09 F01_transcript_58348:30-1334(+)	56	17	34	17	434	46.8	6.38	3.18551e+09
Gene.35870::F01_transcript_37289::g.35870::m.35870 Gene.35870::F01_transcript_37289::g.35870 ORF type:complete len:1268 (+),score=216.50,tr	P32811 PHSH_SOLTU|81.10|0.0,Phosphorylase|PF00343.19|7.7e-301,Methyltransf_29|PF03141.15|2.5e-179,Methyltransf_11|PF08241.11|2.2e-06 F01_transcript_37289:215-4018(+)	33	29	37	2	1267	143.2	7.08	3.21209e+08
Gene.85088::F01_transcript_58489::g.85088::m.85088 Gene.85088::F01_transcript_58489::g.85088 ORF type:complete len:353 (+),score=54.43,tr	P17784 ALF_ORYSJ|86.53|0.0,Glycolytic|PF00274.18|1.8e-171 F01_transcript_58489:3055-4113(+)	64	21	51	11	352	37.7	6.19	643345819
Gene.214624::F01_transcript_110088::g.214624::m.214624 Gene.214624::F01_transcript_110088::g.214624 ORF type:complete len:377 (+),score=41.73,tr	Q8RU27 UPTG2_SOLTU|89.68|0.0,RGP|PF03214.12|5.9e-178 F01_transcript_110088:78-1133(+)	79	23	68	3	351	40.1	6.43	3044009358
Gene.242683::F01_transcript_121299::g.242683::m.242683 Gene.242683::F01_transcript_121299::g.242683 ORF type:complete len:480 (+),score=146.90,tr	Q43207 FKB70_WHEAT|80.72|0.0,tr|Q43207|FKB70_WHEAT|36.73|6e-37,FKBP_C|PF00254.27|1.5e-16,FKBP_C|PF00254.27|1.2e-22,TPR_1|PF00515.27|5.8e-07,TPR_2|PF07719.16|1.1e-05,TPR_8|PF13181.5|1.8e-06,TPR_19|PF14559.5|7.8e-06 F01_transcript_121299:68-1507(+)	62	28	48	2	479	53.8	5.47	216096288
Gene.258267::F01_transcript_13021::g.258267::m.258267 Gene.258267::F01_transcript_13021::g.258267 ORF type:complete len:599 (+),score=157.76,tr	Q38931 FKB62_ARATH|80.34|0.0,FKBP_C|PF00254.27|7.3e-36,FKBP_C|PF00254.27|1.4e-16,FKBP_C|PF00254.27|3.5e-22,TPR_1|PF00515.27|7.6e-07,TPR_2|PF07719.16|1.4e-05,TPR_8|PF13181.5|2.4e-06,TPR_19|PF14559.5|9.9e-06 F01_transcript_13021:67-1797(+)	56	29	49	1	576	64.4	5.3	154818688
Gene.254601::F01_transcript_10866::g.254601::m.254601 Gene.254601::F01_transcript_10866::g.254601 ORF type:complete len:681 (+),score=125.08,tr	P09469 VATA_DAUCA|94.51|0.0,ATP-synt_ab|PF00006.24|1.3e-107,ATP-synt_ab_Xtn|PF16886.4|2.8e-40,ATP-synt_ab_N|PF02874.22|1.4e-13 F01_transcript_10866:180-2045(+)	63	29	32	3	621	68.4	5.4	5.45917e+07
Gene.144755::F01_transcript_5603::g.144755::m.144755 Gene.144755::F01_transcript_5603::g.144755 ORF type:complete len:705 (+),score=128.83,tr	Q05001 NCPR_CATRO|71.27|0.0,FAD_binding_1|PF00667.19|3.2e-74,Flavodoxin_1|PF00258.24|2.1e-33,NAD_binding_1|PF00175.20|5.2e-17 F01_transcript_5603:598-2712(+)	43	22	37	11	704	77.9	5.39	1.69202e+09
Gene.259428::F01_transcript_35960::g.259428::m.259428 Gene.259428::F01_transcript_35960::g.259428 ORF type:complete len:380 (+),score=48.80,tr	Q8RU27 UPTG2_SOLTU|92.31|0.0,RGP|PF03214.12|1.9e-177 F01_transcript_35960:82-1140(+)	80	23	64	3	352	40.2	6.19	339464874
Gene.146597::F01_transcript_6523::g.146597::m.146597 Gene.146597::F01_transcript_6523::g.146597 ORF type:complete len:843 (+),score=152.60,tr	P32811 PHSH_SOLTU|81.10|0.0,Phosphorylase|PF00343.19|1e-302 F01_transcript_6523:172-2700(+)	50	29	37	2	842	95.1	6.44	1.72745e+07
Gene.148744::F01_transcript_85443::g.148744::m.148744 Gene.148744::F01_transcript_85443::g.148744 ORF type:complete len:410 (+),score=29.91,tr	Q9M5K3 DLDH1_ARATH|83.86|0.0,Pyr_redox_2|PF07992.13|2.1e-52,Pyr_redox_dim|PF02852.21|9.8e-41,Pyr_redox|PF00070.26|9.7e-20,Pyr_redox_3|PF13738.5|1.9e-09 F01_transcript_85443:4107-5336(+)	72	21	41	1	409	43.5	6.54	33080664
Gene.244385::F01_transcript_121890::g.244385::m.244385 Gene.244385::F01_transcript_121890::g.244385 ORF type:complete len:498 (+),score=85.36,tr	P93338 GAPN_NICPL|90.54|0.0,Aldedh|PF00171.21|7.4e-144 F01_transcript_121890:283-1776(+)	73	24	38	2	497	53.4	7.2	2.44096e+09
Gene.15634::F01_transcript_22332::g.15634::m.15634 Gene.15634::F01_transcript_22332::g.15634 ORF type:complete len:238 (+),score=42.16,tr	Q9LSU1 PSA5_ORYSJ|97.47|2e-173,Proteasome|PF00227.25|1.3e-64,Proteasome_A_N|PF10584.8|1.3e-13 F01_transcript_22332:71-784(+)	86	14	30	9	237	25.9	4.75	7.68625e+09
Gene.250930::F01_transcript_8760::g.250930::m.250930 Gene.250930::F01_transcript_8760::g.250930 ORF type:complete len:742 (+),score=166.46,tr	Q02028 HSP7S_PEA|85.25|0.0,HSP70|PF00012.19|1.5e-259,MreB_Mbl|PF06723.12|6.8e-16 F01_transcript_8760:118-2226(+)	50	27	39	5	702	74.9	5.39	2.39814e+09
Gene.164268::F01_transcript_92114::g.164268::m.164268 Gene.164268::F01_transcript_92114::g.164268 ORF type:complete len:402 (+),score=99.97,tr	Q8S4Y1 THIC1_ARATH|80.45|0.0,Thiolase_N|PF00108.22|2.1e-85,Thiolase_C|PF02803.17|3.9e-44,ketoacyl-synt|PF00109.25|0.00014 F01_transcript_92114:123-1328(+)	84	20	34	13	401	41.3	6.55	1081702223
Gene.253474::F01_transcript_10215::g.253474::m.253474 Gene.253474::F01_transcript_10215::g.253474 ORF type:complete len:622 (+),score=117.65,tr	P09469 VATA_DAUCA|94.51|0.0,ATP-synt_ab|PF00006.24|1.1e-107,ATP-synt_ab_Xtn|PF16886.4|2.8e-41,ATP-synt_ab_N|PF02874.22|1.3e-13 F01_transcript_10215:277-2142(+)	62	30	33	4	621	68.5	5.35	8.00562e+08
Gene.208569::F01_transcript_107882::g.208569::m.208569 Gene.208569::F01_transcript_107882::g.208569 ORF type:complete len:216 (+),score=32.81,tr	Q43187 IPYR_SOLTU|86.80|6e-128,Pyrophosphatase|PF00719.18|4.9e-55 F01_transcript_107882:187-834(+)	78	16	56	3	215	24.5	6.43	1.42618e+10
Gene.91516::F01_transcript_61329::g.91516::m.91516 Gene.91516::F01_transcript_61329::g.91516 ORF type:complete len:609 (+),score=176.11,tr	Q38931 FKB62_ARATH|80.92|0.0,FKBP_C|PF00254.27|1.4e-35,FKBP_C|PF00254.27|1.6e-15,FKBP_C|PF00254.27|1.3e-20,TPR_1|PF00515.27|7.8e-07,TPR_2|PF07719.16|1.5e-05,TPR_8|PF13181.5|2.4e-06,TPR_19|PF14559.5|7.2e-06 F01_transcript_61329:95-1828(+)	48	28	48	6	577	64.6	5.34	709973497
Gene.199047::F01_transcript_7409::g.199047::m.199047 Gene.199047::F01_transcript_7409::g.199047 ORF type:complete len:772 (+),score=124.97,tr	Q8VZF3 CGEP_ARATH|26.40|9e-11,Peptidase_S9|PF00326.20|6.9e-40,Abhydrolase_1|PF00561.19|3.9e-06,DLH|PF01738.17|4.4e-05,Abhydrolase_3|PF07859.12|3.9e-05,PD40|PF07676.11|0.00014 F01_transcript_7409:200-2515(+)	45	23	32	23	771	84.2	7.37	2277232903
Gene.4333::F01_transcript_14707::g.4333::m.4333 Gene.4333::F01_transcript_14707::g.4333 ORF type:complete len:495 (+),score=82.19,Peptidase_M24	PF00557.23 1.6e-54,AMP_N|PF05195.15|9.4e-23 F01_transcript_14707:77-1561(+)	59	16	32	2	494	55.3	6.28	801791277
Gene.12166::F01_transcript_19870::g.12166::m.12166 Gene.12166::F01_transcript_19870::g.12166 ORF type:complete len:378 (+),score=40.31,tr	Q9ZUC1 QORL_ARATH|33.76|5e-17,ADH_zinc_N|PF00107.25|1.5e-27,ADH_zinc_N_2|PF13602.5|9.4e-21,ADH_N|PF08240.11|2.9e-09 F01_transcript_19870:57-1190(+)	65	15	30	15	377	40.3	8.87	5.99125e+09
Gene.57586::F01_transcript_45864::g.57586::m.57586 Gene.57586::F01_transcript_45864::g.57586 ORF type:complete len:931 (+),score=127.61,tr	Q9FV65 CAPPC_FLATR|84.28|0.0,PEPcase|PF00311.16|1.7e-262,PEPcase|PF00311.16|1.2e-19 F01_transcript_45864:113-2905(+)	41	32	45	10	930	106.5	6.07	2.8458e+08
Gene.145087::F01_transcript_5759::g.145087::m.145087 Gene.145087::F01_transcript_5759::g.145087 ORF type:complete len:837 (+),score=155.70,tr	B9GCH9 UREA_ORYSJ|79.86|0.0,Amidohydro_1|PF01979.19|2.1e-72,Urease_alpha|PF00449.19|3.4e-56,Urease_gamma|PF00547.17|1.7e-41,Urease_beta|PF00699.19|3.2e-38 F01_transcript_5759:298-2808(+)	48	26	41	4	836	89.9	6.27	8.85762e+08
Gene.130::F01_transcript_187::g.130::m.130 Gene.130::F01_transcript_187::g.130 ORF type:complete len:1244 (+),score=254.09,tr	Q9LV03 GLUT1_ARATH|87.35|0.0,GATase_2|PF00310.20|6.3e-185,Glu_synthase|PF01645.16|9.9e-161,Glu_syn_central|PF04898.13|8.3e-114 F01_transcript_187:758-4489(+)	36	30	36	0	1243	136.6	7.12
Gene.111314::F01_transcript_69352::g.111314::m.111314 Gene.111314::F01_transcript_69352::g.111314 ORF type:complete len:810 (+),score=107.75,tr	Q41607 SUS2_TULGE|85.38|0.0,Sucrose_synth|PF00862.18|1.5e-287,Glycos_transf_1|PF00534.19|9.3e-33,Glyco_trans_1_4|PF13692.5|2.9e-09 F01_transcript_69352:149-2578(+)	40	29	41	7	809	92.2	6.38	1731130427
Gene.199751::F01_transcript_7785::g.199751::m.199751 Gene.199751::F01_transcript_7785::g.199751 ORF type:complete len:825 (+),score=184.38,tr	P54774 CDC48_SOYBN|91.72|0.0,AAA|PF00004.28|1.6e-47,AAA|PF00004.28|9.2e-47,CDC48_N|PF02359.17|9.6e-22,RuvB_N|PF05496.11|1.1e-05,RuvB_N|PF05496.11|1.6e-05,AAA_2|PF07724.13|2.8e-06,AAA_5|PF07728.13|0.00014,CDC48_2|PF02933.16|7.6e-10,Vps4_C|PF09336.9|0.00017 F01_transcript_7785:56-2476(+)	44	28	38	2	806	89.5	5.21	5606176
Gene.250412::F01_transcript_8484::g.250412::m.250412 Gene.250412::F01_transcript_8484::g.250412 ORF type:complete len:666 (+),score=157.11,tr	Q03684 BIP4_TOBAC|90.65|0.0,HSP70|PF00012.19|2.7e-262,MreB_Mbl|PF06723.12|1.3e-15 F01_transcript_8484:140-2137(+)	45	24	38	2	665	73.4	5.25	9.36049e+08
Gene.140512::F01_transcript_82994::g.140512::m.140512	Gene.140512::F01_transcript_82994::g.140512 ORF type:complete len:723 (+),score=272.04 F01_transcript_82994:86-2254(+)	58	25	38	25	722	77.3	4.06	1117597849
Gene.252866::F01_transcript_9825::g.252866::m.252866 Gene.252866::F01_transcript_9825::g.252866 ORF type:complete len:666 (+),score=160.60,tr	Q03684 BIP4_TOBAC|90.65|0.0,HSP70|PF00012.19|6.4e-262,MreB_Mbl|PF06723.12|2.4e-15 F01_transcript_9825:151-2148(+)	48	24	36	1	665	73.3	5.21	4.85929e+07
Gene.17498::F01_transcript_24038::g.17498::m.17498 Gene.17498::F01_transcript_24038::g.17498 ORF type:complete len:198 (+),score=41.04,tr	Q42971 ENO_ORYSJ|93.40|1e-134,Enolase_C|PF00113.21|1.1e-100,MR_MLE_C|PF13378.5|9.2e-09,MAAL_C|PF07476.10|4.3e-06 F01_transcript_24038:111-704(+)	79	14	99	1	197	21.8	4.92	51081332
Gene.10300::F01_transcript_18657::g.10300::m.10300 Gene.10300::F01_transcript_18657::g.10300 ORF type:complete len:353 (+),score=38.14,tr	Q8RU27 UPTG2_SOLTU|89.97|0.0,RGP|PF03214.12|3.6e-177 F01_transcript_18657:93-1151(+)	75	22	67	1	352	40.1	6.43	48657666
Gene.259209::F01_transcript_13622::g.259209::m.259209 Gene.259209::F01_transcript_13622::g.259209 ORF type:complete len:563 (+),score=97.18,tr	Q9SU63 AL2B4_ARATH|73.93|0.0,Aldedh|PF00171.21|4.1e-175 F01_transcript_13622:76-1689(+)	39	16	30	2	537	58.4	6.96	82887880
Gene.182991::F01_transcript_99287::g.182991::m.182991 Gene.182991::F01_transcript_99287::g.182991 ORF type:complete len:523 (+),score=73.12,tr	Q43848 TKTC_SOLTU|88.61|0.0,Transketolase_N|PF00456.20|2.7e-74,Transket_pyr|PF02779.23|4e-44,Transketolase_C|PF02780.19|2.6e-11 F01_transcript_99287:83-1651(+)	53	20	34	6	522	56.4	5.64	414457651
Gene.7114::F01_transcript_16586::g.7114::m.7114 Gene.7114::F01_transcript_16586::g.7114 ORF type:complete len:467 (+),score=15.57,tr	Q6X1C0 GLT2_CROSA|90.07|0.0,UDPGT|PF00201.17|1.7e-27 F01_transcript_16586:23-1402(+)	61	18	29	8	459	51	5.96	3197710528
Gene.207231::F01_transcript_107371::g.207231::m.207231 Gene.207231::F01_transcript_107371::g.207231 ORF type:complete len:430 (+),score=76.22,tr	Q9SRZ6 ICDHC_ARATH|88.73|0.0,Iso_dh|PF00180.19|1e-90 F01_transcript_107371:65-1291(+)	68	25	42	7	408	45.8	6.48	3.26367e+09
Gene.2570::F01_transcript_13646::g.2570::m.2570 Gene.2570::F01_transcript_13646::g.2570 ORF type:complete len:570 (+),score=95.74,tr	Q9SU63 AL2B4_ARATH|74.12|0.0,Aldedh|PF00171.21|6.8e-175 F01_transcript_13646:2-1711(+)	37	16	30	1	569	61.9	6.55	551554160
Gene.9817::F01_transcript_18358::g.9817::m.9817 Gene.9817::F01_transcript_18358::g.9817 ORF type:complete len:396 (+),score=85.38,tr	O81155 CYSKP_SOLTU|74.42|0.0,PALP|PF00291.24|2.1e-68 F01_transcript_18358:43-1230(+)	55	14	35	4	395	42.2	7.72	3.66281e+09
Gene.173384::F01_transcript_95557::g.173384::m.173384 Gene.173384::F01_transcript_95557::g.173384 ORF type:complete len:608 (+),score=97.89,tr	A8MS68 PLPD1_ARATH|82.45|0.0,Pyr_redox_2|PF07992.13|1.2e-57,Pyr_redox_dim|PF02852.21|2.8e-31,Pyr_redox|PF00070.26|7.7e-14,GIDA|PF01134.21|5.1e-05 F01_transcript_95557:134-1825(+)	61	23	37	1	563	59.4	6.99	4.16912e+09
Gene.12898::F01_transcript_20367::g.12898::m.12898 Gene.12898::F01_transcript_20367::g.12898 ORF type:complete len:329 (+),score=48.57,tr	P28475 S6PD_MALDO|68.08|1e-165,Aldo_ket_red|PF00248.20|9.1e-50 F01_transcript_20367:60-989(+)	68	18	30	3	309	34.8	7.27	6.3484e+09
Gene.228512::F01_transcript_115761::g.228512::m.228512 Gene.228512::F01_transcript_115761::g.228512 ORF type:complete len:407 (+),score=79.09,tr	O81155 CYSKP_SOLTU|78.27|0.0,PALP|PF00291.24|4.5e-68 F01_transcript_115761:33-1223(+)	57	14	26	5	396	42.1	8.19	4.81751e+08
Gene.129628::F01_transcript_77794::g.129628::m.129628 Gene.129628::F01_transcript_77794::g.129628 ORF type:complete len:252 (+),score=30.44,tr	O64464 PSB1_ORYSJ|84.62|9e-141,Proteasome|PF00227.25|7.3e-34 F01_transcript_77794:92-757(+)	88	15	35	4	221	24.3	6.33	6.18327e+09
Gene.135353::F01_transcript_80616::g.135353::m.135353 Gene.135353::F01_transcript_80616::g.135353 ORF type:complete len:408 (+),score=90.35,tr	Q6K669 AMPL2_ORYSJ|77.72|0.0,Peptidase_M17|PF00883.20|1.1e-51,Peptidase_M17_N|PF02789.16|2.8e-23 F01_transcript_80616:168-1226(+)	76	17	38	1	352	36.7	6.89	18712176
Gene.252411::F01_transcript_9567::g.252411::m.252411 Gene.252411::F01_transcript_9567::g.252411 ORF type:complete len:699 (+),score=154.80,tr	Q02028 HSP7S_PEA|85.09|0.0,HSP70|PF00012.19|2.6e-260,MreB_Mbl|PF06723.12|6.2e-16 F01_transcript_9567:120-2216(+)	40	24	36	2	698	74.5	5.3	4.39091e+07
Gene.254411::F01_transcript_10748::g.254411::m.254411 Gene.254411::F01_transcript_10748::g.254411 ORF type:complete len:577 (+),score=170.65,tr	Q43207 FKB70_WHEAT|79.96|0.0,FKBP_C|PF00254.27|6e-35,FKBP_C|PF00254.27|2.9e-15,FKBP_C|PF00254.27|1e-21,TPR_1|PF00515.27|7.3e-07,TPR_2|PF07719.16|1.4e-05,TPR_8|PF13181.5|2.3e-06,TPR_19|PF14559.5|6.6e-06 F01_transcript_10748:189-1919(+)	47	26	44	6	576	64.4	5.38	304152217
Gene.255283::F01_transcript_11260::g.255283::m.255283 Gene.255283::F01_transcript_11260::g.255283 ORF type:complete len:564 (+),score=89.67,tr	A8MS68 PLPD1_ARATH|81.89|0.0,Pyr_redox_2|PF07992.13|4.2e-57,Pyr_redox_dim|PF02852.21|2.4e-31,Pyr_redox|PF00070.26|1.1e-13,GIDA|PF01134.21|4.2e-05 F01_transcript_11260:319-2010(+)	62	23	35	1	563	59.5	7.02	133846742
Gene.9492::F01_transcript_18138::g.9492::m.9492 Gene.9492::F01_transcript_18138::g.9492 ORF type:complete len:443 (+),score=76.93,tr	Q8S4Y1 THIC1_ARATH|82.84|0.0,Thiolase_N|PF00108.22|3.9e-87,Thiolase_C|PF02803.17|1e-43,ketoacyl-synt|PF00109.25|9.9e-05 F01_transcript_18138:124-1329(+)	84	20	32	14	401	41.2	6.54	2072247693
Gene.4274::F01_transcript_14669::g.4274::m.4274 Gene.4274::F01_transcript_14669::g.4274 ORF type:complete len:485 (+),score=71.95,tr	B9RAJ0 DNPEP_RICCO|74.95|0.0,Peptidase_M18|PF02127.14|7.7e-163,Peptidase_M42|PF05343.13|6.2e-07 F01_transcript_14669:101-1555(+)	62	22	37	22	484	53.2	6.68	3.38994e+09
Gene.4084::F01_transcript_14567::g.4084::m.4084 Gene.4084::F01_transcript_14567::g.4084 ORF type:complete len:517 (+),score=64.50,tr	P55217 CGS1_ARATH|72.36|0.0,Cys_Met_Meta_PP|PF01053.19|4.7e-138 F01_transcript_14567:48-1598(+)	58	20	38	2	516	55.8	6.48	3.78345e+09
Gene.212196::F01_transcript_109196::g.212196::m.212196 Gene.212196::F01_transcript_109196::g.212196 ORF type:complete len:529 (+),score=110.35,tr	B9HBA8 ACCC1_POPTR|87.05|0.0,CPSase_L_D2|PF02786.16|9.8e-82,Biotin_carb_N|PF00289.21|2e-40,Biotin_carb_C|PF02785.18|7.3e-38,ATP-grasp|PF02222.21|1.2e-09,Dala_Dala_lig_C|PF07478.12|3e-07 F01_transcript_109196:231-1817(+)	49	18	34	1	528	57.8	6.48	3.66502e+06
Gene.9306::F01_transcript_18006::g.9306::m.9306 Gene.9306::F01_transcript_18006::g.9306 ORF type:complete len:402 (+),score=93.89,tr	Q42962 PGKY_TOBAC|87.28|0.0,PGK|PF00162.18|4e-168 F01_transcript_18006:106-1311(+)	68	19	27	9	401	42.3	6.58	1.74649e+09
Gene.11349::F01_transcript_19311::g.11349::m.11349 Gene.11349::F01_transcript_19311::g.11349 ORF type:complete len:347 (+),score=69.55,tr	P83373 MDHM_FRAAN|81.63|0.0,Ldh_1_C|PF02866.17|1.6e-48,Ldh_1_N|PF00056.22|2.6e-47 F01_transcript_19311:72-1112(+)	70	13	44	3	346	36	9.11	1.82823e+09
Gene.252887::F01_transcript_9832::g.252887::m.252887 Gene.252887::F01_transcript_9832::g.252887 ORF type:complete len:684 (+),score=120.14,tr	Q01899 HSP7M_PHAVU|87.06|0.0,HSP70|PF00012.19|5e-270,MreB_Mbl|PF06723.12|6.9e-12,FGGY_C|PF02782.15|4.9e-06 F01_transcript_9832:113-2164(+)	32	21	33	2	683	73.2	6.62	141493236
Gene.7382::F01_transcript_16753::g.7382::m.7382 Gene.7382::F01_transcript_16753::g.7382 ORF type:complete len:425 (+),score=56.79,DHO_dh	PF01180.20 1.8e-32 F01_transcript_16753:78-1352(+)	60	19	31	19	424	46.3	6.44	2663698090
Gene.10568::F01_transcript_18820::g.10568::m.10568 Gene.10568::F01_transcript_18820::g.10568 ORF type:complete len:314 (+),score=14.84,tr	Q69LA6 PDX11_ORYSJ|88.36|0.0,SOR_SNZ|PF01680.16|1.1e-110,ThiG|PF05690.13|6.3e-08 F01_transcript_18820:112-1053(+)	64	16	34	3	313	33.1	6.43	3.46516e+09
Gene.217343::F01_transcript_111188::g.217343::m.217343 Gene.217343::F01_transcript_111188::g.217343 ORF type:complete len:813 (+),score=106.49,tr	Q41607 SUS2_TULGE|83.56|0.0,Sucrose_synth|PF00862.18|1.5e-283,Glycos_transf_1|PF00534.19|6.4e-35,Glyco_trans_1_4|PF13692.5|1.5e-09 F01_transcript_111188:791-3229(+)	41	27	37	16	812	92.2	6.16	427581896
Gene.198596::F01_transcript_7203::g.198596::m.198596 Gene.198596::F01_transcript_7203::g.198596 ORF type:complete len:812 (+),score=80.16,tr	Q43007 PLDA1_ORYSJ|84.01|0.0,PLD_C|PF12357.7|4.9e-28,PLDc|PF00614.21|4.3e-11,PLDc|PF00614.21|1.4e-07,C2|PF00168.29|5.8e-13,PLDc_2|PF13091.5|6.4e-07 F01_transcript_7203:189-2624(+)	35	23	41	4	811	92	5.69	128295387
Gene.176568::F01_transcript_96750::g.176568::m.176568 Gene.176568::F01_transcript_96750::g.176568 ORF type:complete len:618 (+),score=125.60,tr	Q69RJ0 GLTB_ORYSJ|89.67|0.0,Glu_synthase|PF01645.16|4.1e-152,Glu_syn_central|PF04898.13|1.2e-56 F01_transcript_96750:2009-3862(+)	54	21	32	1	617	66.1	7.87	3.64158e+06
Gene.10659::F01_transcript_18877::g.10659::m.10659 Gene.10659::F01_transcript_18877::g.10659 ORF type:complete len:348 (+),score=73.16,tr	P83373 MDHM_FRAAN|82.13|0.0,Ldh_1_C|PF02866.17|5.2e-48,Ldh_1_N|PF00056.22|1.8e-47 F01_transcript_18877:189-1232(+)	63	13	33	1	347	36.1	8.59	8.47905e+09
Gene.251200::F01_transcript_8915::g.251200::m.251200 Gene.251200::F01_transcript_8915::g.251200 ORF type:complete len:663 (+),score=151.88,tr	Q03684 BIP4_TOBAC|91.06|0.0,HSP70|PF00012.19|3e-262,MreB_Mbl|PF06723.12|2.3e-16 F01_transcript_8915:111-2099(+)	43	21	32	3	662	73	5.24	1.45404e+07
Gene.2916::F01_transcript_13879::g.2916::m.2916 Gene.2916::F01_transcript_13879::g.2916 ORF type:complete len:538 (+),score=95.49,tr	Q9SU63 AL2B4_ARATH|73.98|0.0,Aldedh|PF00171.21|1.4e-175 F01_transcript_13879:38-1651(+)	42	17	28	5	537	58.2	7.34	2.0062e+09
Gene.4789::F01_transcript_14962::g.4789::m.4789 Gene.4789::F01_transcript_14962::g.4789 ORF type:complete len:464 (+),score=68.81,tr	O04866 ARGD_ALNGL|76.75|0.0,Aminotran_3|PF00202.20|4.4e-114 F01_transcript_14962:199-1590(+)	57	21	31	21	463	49.9	6.54	2.91753e+09
Gene.250037::F01_transcript_8302::g.250037::m.250037 Gene.250037::F01_transcript_8302::g.250037 ORF type:complete len:364 (+),score=37.07,tr	P93438 METK2_ORYSJ|94.37|0.0,S-AdoMet_synt_C|PF02773.15|4.5e-55,S-AdoMet_synt_M|PF02772.15|3.2e-46,S-AdoMet_synt_N|PF00438.19|3.2e-42 F01_transcript_8302:1286-2377(+)	61	14	33	2	363	39.4	5.81	210554460
Gene.4352::F01_transcript_14717::g.4352::m.4352 Gene.4352::F01_transcript_14717::g.4352 ORF type:complete len:477 (+),score=79.09,tr	Q9SDX3 UGPA_MUSAC|89.25|0.0,UDPGP|PF01704.17|5e-181 F01_transcript_14717:65-1495(+)	66	22	27	1	476	52.4	5.92	1.44314e+09
Gene.219703::F01_transcript_112044::g.219703::m.219703 Gene.219703::F01_transcript_112044::g.219703 ORF type:complete len:741 (+),score=110.15,tr	P09189 HSP7C_PETHY|90.96|0.0,tr|P09189|HSP7C_PETHY|92.14|8e-83,HSP70|PF00012.19|9e-53,HSP70|PF00012.19|1.7e-227,MreB_Mbl|PF06723.12|2.1e-14 F01_transcript_112044:114-2336(+)	43	23	33	5	740	81.5	5.47	347256843
Gene.6991::F01_transcript_16489::g.6991::m.6991 Gene.6991::F01_transcript_16489::g.6991 ORF type:complete len:412 (+),score=62.65,tr	Q43260 DHE3_MAIZE|89.05|0.0,ELFV_dehydrog|PF00208.20|6.3e-73,ELFV_dehydrog_N|PF02812.17|2e-48 F01_transcript_16489:167-1402(+)	56	14	25	14	411	44.1	6.32	2.01497e+09
Gene.4824::F01_transcript_14991::g.4824::m.4824 Gene.4824::F01_transcript_14991::g.4824 ORF type:complete len:477 (+),score=81.25,tr	Q9SDX3 UGPA_MUSAC|89.46|0.0,UDPGP|PF01704.17|7.5e-181 F01_transcript_14991:65-1495(+)	66	22	27	1	476	52.3	5.92	36000664
Gene.6634::F01_transcript_16239::g.6634::m.6634 Gene.6634::F01_transcript_16239::g.6634 ORF type:complete len:466 (+),score=65.11,tr	Q9C5C4 ARGE_ARATH|76.83|0.0,Peptidase_M20|PF01546.27|3.1e-26,M20_dimer|PF07687.13|3.2e-13,Peptidase_M28|PF04389.16|0.00017 F01_transcript_16239:78-1400(+)	59	17	27	17	440	48.3	5.6	2.37286e+09
Gene.16478::F01_transcript_23085::g.16478::m.16478 Gene.16478::F01_transcript_23085::g.16478 ORF type:complete len:249 (+),score=31.60,tr	O64464 PSB1_ORYSJ|85.07|1e-141,Proteasome|PF00227.25|1.6e-34 F01_transcript_23085:82-747(+)	85	13	32	2	221	24.4	5.95	318642592
Gene.131676::F01_transcript_78777::g.131676::m.131676 Gene.131676::F01_transcript_78777::g.131676 ORF type:complete len:479 (+),score=110.73,tr	Q56WD9 THIK2_ARATH|76.78|0.0,Thiolase_N|PF00108.22|5.1e-78,Thiolase_C|PF02803.17|1.8e-46 F01_transcript_78777:35-1471(+)	48	17	27	3	478	50.5	8.19	1.27706e+09
Gene.199821::F01_transcript_7825::g.199821::m.199821 Gene.199821::F01_transcript_7825::g.199821 ORF type:complete len:767 (+),score=100.30,Peptidase_S9_N	PF02897.14 7.2e-129,Peptidase_S9|PF00326.20|1.1e-65 F01_transcript_7825:54-2354(+)	37	20	30	4	766	86.1	6.16	7.60274e+08
Gene.79702::F01_transcript_56152::g.79702::m.79702 Gene.79702::F01_transcript_56152::g.79702 ORF type:complete len:837 (+),score=155.85,tr	B9GCH9 UREA_ORYSJ|79.98|0.0,Amidohydro_1|PF01979.19|3.6e-72,Urease_alpha|PF00449.19|3.4e-56,Urease_gamma|PF00547.17|2e-41,Urease_beta|PF00699.19|3.2e-38 F01_transcript_56152:256-2766(+)	40	23	36	1	836	89.8	6.2	14509877
Gene.12522::F01_transcript_20127::g.12522::m.12522 Gene.12522::F01_transcript_20127::g.12522 ORF type:complete len:333 (+),score=83.17,tr	P46225 TPIC_SECCE|86.49|1e-166,TIM|PF00121.17|1.6e-89 F01_transcript_20127:53-1000(+)	68	19	48	11	315	33.7	6.99	20715238268
Gene.124110::F01_transcript_75345::g.124110::m.124110 Gene.124110::F01_transcript_75345::g.124110 ORF type:complete len:540 (+),score=53.76,tr	Q9MT28 THRC_SOLTU|81.38|0.0,PALP|PF00291.24|1.7e-47 F01_transcript_75345:41-1621(+)	52	21	30	21	526	57.5	7.88	1917451046
Gene.169622::F01_transcript_94132::g.169622::m.169622 Gene.169622::F01_transcript_94132::g.169622 ORF type:complete len:257 (+),score=72.45,tr	P46225 TPIC_SECCE|86.72|2e-163,TIM|PF00121.17|3.2e-89 F01_transcript_94132:173-943(+)	76	18	35	5	256	27.4	5.15	1.59485e+09
Gene.229662::F01_transcript_116208::g.229662::m.229662 Gene.229662::F01_transcript_116208::g.229662 ORF type:complete len:540 (+),score=82.79,tr	Q9M462 GLGS_BRANA|84.41|0.0,NTP_transferase|PF00483.22|1.6e-68 F01_transcript_116208:47-1621(+)	57	21	31	9	524	57.6	7.44	1.90519e+09
Gene.182805::F01_transcript_99204::g.182805::m.182805 Gene.182805::F01_transcript_99204::g.182805 ORF type:complete len:548 (+),score=131.29,tr	Q03684 BIP4_TOBAC|91.62|0.0,HSP70|PF00012.19|2.4e-219,MreB_Mbl|PF06723.12|7.9e-16 F01_transcript_99204:941-2584(+)	44	18	28	1	547	60.5	5.15	6984980
Gene.2774::F01_transcript_13782::g.2774::m.2774 Gene.2774::F01_transcript_13782::g.2774 ORF type:complete len:463 (+),score=98.61,tr	Q56WD9 THIK2_ARATH|79.22|0.0,Thiolase_N|PF00108.22|2.3e-79,Thiolase_C|PF02803.17|1.7e-46 F01_transcript_13782:110-1498(+)	48	16	26	2	462	48.6	8.19	75111009
Gene.54463::F01_transcript_3948::g.54463::m.54463 Gene.54463::F01_transcript_3948::g.54463 ORF type:complete len:966 (+),score=154.03,tr	Q02909 CAPP1_SOYBN|87.80|0.0,PEPcase|PF00311.16|4.2e-304 F01_transcript_3948:259-3156(+)	35	27	35	3	965	110.3	6.23	7.6529e+07
Gene.150037::F01_transcript_85961::g.150037::m.150037 Gene.150037::F01_transcript_85961::g.150037 ORF type:complete len:252 (+),score=23.29,tr	P52427 PSA4_SPIOL|88.84|5e-168,Proteasome|PF00227.25|5.6e-61,Proteasome_A_N|PF10584.8|1.1e-13 F01_transcript_85961:122-877(+)	63	13	28	3	251	27.2	7.81	6.55747e+09
Gene.29827::F01_transcript_34698::g.29827::m.29827 Gene.29827::F01_transcript_34698::g.29827 ORF type:complete len:421 (+),score=56.69,tr	Q6Z5N4 ODPA1_ORYSJ|80.10|0.0,E1_dh|PF00676.19|1.9e-117,TPP_enzyme_C|PF02775.20|1.9e-05 F01_transcript_34698:86-1264(+)	55	23	37	4	392	43	8.09	2.78341e+08
Gene.189500::F01_transcript_101777::g.189500::m.189500 Gene.189500::F01_transcript_101777::g.189500 ORF type:complete len:648 (+),score=100.64,tr	F4JMJ1 HSP7R_ARATH|72.09|0.0,HSP70|PF00012.19|3.6e-89,MreB_Mbl|PF06723.12|2.7e-06 F01_transcript_101777:158-2101(+)	51	24	34	3	647	72.1	6.57	7.13686e+07
Gene.99470::F01_transcript_4528::g.99470::m.99470 Gene.99470::F01_transcript_4528::g.99470 ORF type:complete len:883 (+),score=165.79,tr	F4JMJ1 HSP7R_ARATH|67.05|0.0,HSP70|PF00012.19|1.7e-94,MreB_Mbl|PF06723.12|0.00012 F01_transcript_4528:173-2821(+)	37	24	34	1	882	99	5.36	58125130
Gene.32180::F01_transcript_35752::g.32180::m.32180 Gene.32180::F01_transcript_35752::g.32180 ORF type:complete len:718 (+),score=101.64,tr	Q7SIC9 TKTC_MAIZE|86.32|0.0,Transketolase_N|PF00456.20|1.8e-151,Transket_pyr|PF02779.23|1.2e-42,Transketolase_C|PF02780.19|4.7e-09 F01_transcript_35752:139-2292(+)	46	18	27	8	717	77.2	6.99	6.95547e+08
Gene.35547::F01_transcript_37146::g.35547::m.35547 Gene.35547::F01_transcript_37146::g.35547 ORF type:complete len:482 (+),score=108.38,tr	Q9FKK7 XYLA_ARATH|80.47|0.0 F01_transcript_37146:131-1576(+)	51	18	26	18	481	53.8	6.09	1103157514
Gene.3231::F01_transcript_14071::g.3231::m.3231 Gene.3231::F01_transcript_14071::g.3231 ORF type:complete len:569 (+),score=104.09,tr	Q01859 ATPBM_ORYSJ|90.65|0.0,ATP-synt_ab|PF00006.24|1.9e-61,ATP-synt_ab_N|PF02874.22|5.8e-21,Synthase_beta|PF11421.7|2.5e-05 F01_transcript_14071:55-1707(+)	50	16	23	1	550	58.9	6.68
Gene.258429::F01_transcript_13120::g.258429::m.258429 Gene.258429::F01_transcript_13120::g.258429 ORF type:complete len:482 (+),score=56.66,tr	Q84KI6 SQD1_SPIOL|76.65|0.0,Epimerase|PF01370.20|5.3e-23,GDP_Man_Dehyd|PF16363.4|1.8e-19 F01_transcript_13120:314-1759(+)	53	18	28	18	481	53.4	8.41	9.7073e+08
Gene.102819::F01_transcript_65430::g.102819::m.102819 Gene.102819::F01_transcript_65430::g.102819 ORF type:complete len:625 (+),score=126.00,tr	Q0GZS3 USP_CUCME|76.68|0.0,UDPGP|PF01704.17|2.7e-16 F01_transcript_65430:132-2006(+)	46	20	27	2	624	68.7	6.61	838910825
Gene.7598::F01_transcript_16893::g.7598::m.7598 Gene.7598::F01_transcript_16893::g.7598 ORF type:complete len:354 (+),score=60.39,tr	Q42592 APXS_ARATH|82.33|7e-174,peroxidase|PF00141.22|1.1e-45 F01_transcript_16893:121-1182(+)	48	14	24	2	353	38.6	8.63	140583222
Gene.258080::F01_transcript_12915::g.258080::m.258080 Gene.258080::F01_transcript_12915::g.258080 ORF type:complete len:614 (+),score=155.61,tr	Q38931 FKB62_ARATH|79.96|0.0,FKBP_C|PF00254.27|9.3e-36,FKBP_C|PF00254.27|1.7e-15,FKBP_C|PF00254.27|3.6e-21,TPR_8|PF13181.5|1.3e-05 F01_transcript_12915:112-1842(+)	48	28	42	11	576	64.2	5.5	481070725
Gene.212162::F01_transcript_109185::g.212162::m.212162 Gene.212162::F01_transcript_109185::g.212162 ORF type:complete len:810 (+),score=114.75,tr	Q41608 SUS1_TULGE|81.77|0.0,Sucrose_synth|PF00862.18|1.1e-277,Glycos_transf_1|PF00534.19|2.5e-34,Glyco_trans_1_4|PF13692.5|1.3e-09 F01_transcript_109185:97-2526(+)	39	28	37	13	809	92.2	6.06	430337229
Gene.263464::F01_transcript_112382::g.263464::m.263464 Gene.263464::F01_transcript_112382::g.263464 ORF type:complete len:395 (+),score=68.02,tr	Q42592 APXS_ARATH|82.33|3e-174,peroxidase|PF00141.22|2.6e-45 F01_transcript_112382:158-1186(+)	51	15	25	3	342	37.6	8.32	4159883029
Gene.103392::F01_transcript_65680::g.103392::m.103392 Gene.103392::F01_transcript_65680::g.103392 ORF type:complete len:180 (+),score=50.13,tr	O81155 CYSKP_SOLTU|80.34|1e-94,PALP|PF00291.24|2.2e-34 F01_transcript_65680:653-1192(+)	86	10	20	2	179	19	5.07	2.02783e+07
Gene.8283::F01_transcript_17357::g.8283::m.8283 Gene.8283::F01_transcript_17357::g.8283 ORF type:complete len:336 (+),score=52.38,tr	Q7X7N2 ARGI1_ORYSJ|86.98|0.0,Arginase|PF00491.20|3.4e-68 F01_transcript_17357:167-1174(+)	64	17	31	17	335	36.8	6.4	4.7926e+09
Gene.139296::F01_transcript_82439::g.139296::m.139296 Gene.139296::F01_transcript_82439::g.139296 ORF type:complete len:485 (+),score=92.77,tr	Q9FWA3 6GPD3_ARATH|86.98|0.0,6PGD|PF00393.18|4.3e-126,NAD_binding_2|PF03446.14|1.9e-47 F01_transcript_82439:59-1513(+)	53	18	28	2	484	52.9	7.02	175147393
Gene.108411::F01_transcript_67971::g.108411::m.108411 Gene.108411::F01_transcript_67971::g.108411 ORF type:complete len:307 (+),score=38.68,tr	Q0DKY4 METK1_ORYSJ|82.56|0.0,S-AdoMet_synt_C|PF02773.15|1.1e-62,S-AdoMet_synt_M|PF02772.15|2.2e-46 F01_transcript_67971:211-1131(+)	68	14	29	2	306	33.7	7.36	3.5513e+07
Gene.198420::F01_transcript_7130::g.198420::m.198420 Gene.198420::F01_transcript_7130::g.198420 ORF type:complete len:794 (+),score=171.40,tr	P36183 ENPL_HORVU|46.37|0.0,HSP90|PF00183.17|1.7e-194,HATPase_c|PF02518.25|2.6e-13,HATPase_c_3|PF13589.5|6.2e-11 F01_transcript_7130:223-2604(+)	47	27	31	23	793	90	5.07	9.17039e+08
Gene.246810::F01_transcript_122824::g.246810::m.246810 Gene.246810::F01_transcript_122824::g.246810 ORF type:complete len:604 (+),score=81.34,tr	A8MS68 PLPD1_ARATH|82.42|0.0,Pyr_redox_2|PF07992.13|1.9e-58,Pyr_redox_dim|PF02852.21|1.1e-30,Pyr_redox|PF00070.26|4.2e-14 F01_transcript_122824:130-1812(+)	56	21	29	7	560	59.5	6.87	419008874
Gene.253259::F01_transcript_10087::g.253259::m.253259 Gene.253259::F01_transcript_10087::g.253259 ORF type:complete len:494 (+),score=119.39,tr	Q03685 BIP5_TOBAC|90.67|0.0,HSP70|PF00012.19|4.6e-196,MreB_Mbl|PF06723.12|1e-12 F01_transcript_10087:747-2228(+)	46	16	26	1	493	54.5	4.93
Gene.51764::F01_transcript_44722::g.51764::m.51764 Gene.51764::F01_transcript_44722::g.51764 ORF type:complete len:311 (+),score=67.34,tr	P17783 MDHM_CITLA|87.68|9e-177,Ldh_1_N|PF00056.22|1.3e-47,Ldh_1_C|PF02866.17|2.9e-34 F01_transcript_44722:166-1098(+)	62	11	27	1	310	32.2	8.98	21699888
Gene.8205::F01_transcript_17307::g.8205::m.8205 Gene.8205::F01_transcript_17307::g.8205 ORF type:complete len:382 (+),score=58.28,tr	P41345 FENR2_ORYSJ|77.55|0.0,NAD_binding_1|PF00175.20|1.2e-26 F01_transcript_17307:229-1374(+)	54	18	35	1	381	42.6	8.34	1.60712e+07
Gene.21217::F01_transcript_1663::g.21217::m.21217 Gene.21217::F01_transcript_1663::g.21217 ORF type:complete len:1258 (+),score=211.93,tr	Q9FIZ7 OPLA_ARATH|81.82|0.0,Hydantoinase_B|PF02538.13|1.3e-221,Hydantoinase_A|PF01968.17|1.6e-106,Hydant_A_N|PF05378.12|6.9e-62 F01_transcript_1663:375-4148(+)	32	32	37	32	1257	137.1	5.99	5.19152e+08
Gene.194891::F01_transcript_103716::g.194891::m.194891 Gene.194891::F01_transcript_103716::g.194891 ORF type:complete len:560 (+),score=108.23,tr	P17614 ATPBM_NICPL|88.95|0.0,ATP-synt_ab|PF00006.24|1.7e-61,ATP-synt_ab_N|PF02874.22|2.7e-20,Synthase_beta|PF11421.7|3.5e-14 F01_transcript_103716:290-1969(+)	52	17	23	1	559	59.8	6.28	542902244
Gene.7932::F01_transcript_17117::g.7932::m.7932 Gene.7932::F01_transcript_17117::g.7932 ORF type:complete len:409 (+),score=64.28,tr	Q9SRZ6 ICDHC_ARATH|88.73|0.0,Iso_dh|PF00180.19|2e-90 F01_transcript_17117:146-1372(+)	66	22	37	1	408	45.9	6.33	35914780
Gene.259793::F01_transcript_43149::g.259793::m.259793 Gene.259793::F01_transcript_43149::g.259793 ORF type:complete len:292 (+),score=69.13,tr	Q6K9N6 SUCB_ORYSJ|92.40|1e-175,Ligase_CoA|PF00549.18|1.2e-28,ATP-grasp_2|PF08442.9|2.4e-19 F01_transcript_43149:1753-2628(+)	60	16	40	6	291	31.3	4.91	3130269930
Gene.46003::F01_transcript_41966::g.46003::m.46003 Gene.46003::F01_transcript_41966::g.46003 ORF type:complete len:348 (+),score=15.09,tr	Q65CJ7 HPPR_PLESU|73.10|1e-165,2-Hacid_dh_C|PF02826.18|5e-52,2-Hacid_dh|PF00389.29|4.7e-23,NAD_binding_2|PF03446.14|0.00014 F01_transcript_41966:96-1046(+)	57	11	24	3	316	34.4	6.65	1068764244
Gene.7453::F01_transcript_16803::g.7453::m.7453 Gene.7453::F01_transcript_16803::g.7453 ORF type:complete len:409 (+),score=65.26,tr	Q9SRZ6 ICDHC_ARATH|88.48|0.0,Iso_dh|PF00180.19|1.9e-90 F01_transcript_16803:65-1291(+)	64	22	37	1	408	45.9	6.18	312542322
Gene.258113::F01_transcript_12932::g.258113::m.258113 Gene.258113::F01_transcript_12932::g.258113 ORF type:complete len:560 (+),score=100.19,tr	P17614 ATPBM_NICPL|89.22|0.0,ATP-synt_ab|PF00006.24|1.7e-61,ATP-synt_ab_N|PF02874.22|2.7e-20,Synthase_beta|PF11421.7|4.7e-11 F01_transcript_12932:125-1804(+)	52	17	23	1	559	59.8	6.19
Gene.132112::F01_transcript_78961::g.132112::m.132112 Gene.132112::F01_transcript_78961::g.132112 ORF type:complete len:570 (+),score=99.35,tr	P49608 ACOC_CUCMA|87.74|0.0,Aconitase|PF00330.19|3e-69,Aconitase_C|PF00694.18|5.6e-49 F01_transcript_78961:1396-3105(+)	47	22	32	1	569	62.2	6.92
Gene.253921::F01_transcript_10462::g.253921::m.253921 Gene.253921::F01_transcript_10462::g.253921 ORF type:complete len:727 (+),score=121.55,tr	Q7SIC9 TKTC_MAIZE|86.02|0.0,Transketolase_N|PF00456.20|1.3e-150,Transket_pyr|PF02779.23|3.2e-43,Transketolase_C|PF02780.19|1e-08 F01_transcript_10462:131-2311(+)	41	15	25	1	726	78.2	6.86	232635102
Gene.104969::F01_transcript_66394::g.104969::m.104969 Gene.104969::F01_transcript_66394::g.104969 ORF type:complete len:586 (+),score=81.17,tr	Q9LIR4 ILVD_ARATH|78.53|0.0,ILVD_EDD|PF00920.20|5e-32,ILVD_EDD|PF00920.20|2.5e-160 F01_transcript_66394:197-1954(+)	45	19	31	18	585	62.7	6.23	2.06575e+09
Gene.17234::F01_transcript_23754::g.17234::m.17234 Gene.17234::F01_transcript_23754::g.17234 ORF type:complete len:208 (+),score=51.70,tr	Q0DYB1 IPYR_ORYSJ|83.25|3e-129,Pyrophosphatase|PF00719.18|4.2e-52 F01_transcript_23754:58-681(+)	66	12	44	5	207	23.2	5.47	4.48812e+09
Gene.11640::F01_transcript_19510::g.11640::m.11640 Gene.11640::F01_transcript_19510::g.11640 ORF type:complete len:320 (+),score=28.62,tr	Q69LA6 PDX11_ORYSJ|87.27|0.0,SOR_SNZ|PF01680.16|2.2e-110,ThiG|PF05690.13|8.9e-08 F01_transcript_19510:110-1069(+)	65	16	31	2	319	33.6	6.18	202343229
Gene.49995::F01_transcript_43903::g.49995::m.49995 Gene.49995::F01_transcript_43903::g.49995 ORF type:complete len:804 (+),score=124.20,tr	O23755 EF2_BETVU|90.66|0.0,GTP_EFTU|PF00009.26|2.5e-64,EFG_IV|PF03764.17|1.2e-33,EFG_C|PF00679.23|1.9e-15,EFG_II|PF14492.5|4.5e-13,GTP_EFTU_D2|PF03144.24|4.2e-12 F01_transcript_43903:90-2501(+)	41	24	29	1	803	89.3	6.84	7.52097e+08
Gene.264125::F01_transcript_119699::g.264125::m.264125 Gene.264125::F01_transcript_119699::g.264125 ORF type:complete len:683 (+),score=77.75,tr	Q9LHA8 MD37C_ARATH|87.43|0.0,HSP70|PF00012.19|3.3e-135,HSP70|PF00012.19|8.8e-131,MreB_Mbl|PF06723.12|4.6e-09 F01_transcript_119699:108-2156(+)	35	20	28	3	682	74.8	6.18	4.73436e+07
Gene.185835::F01_transcript_100370::g.185835::m.185835 Gene.185835::F01_transcript_100370::g.185835 ORF type:complete len:485 (+),score=92.35,tr	Q9LI00 6PGD1_ORYSJ|86.57|0.0,6PGD|PF00393.18|4.6e-125,NAD_binding_2|PF03446.14|3.2e-47 F01_transcript_100370:122-1576(+)	53	18	29	4	484	53	6.48	709283533
Gene.18743::F01_transcript_25247::g.18743::m.18743 Gene.18743::F01_transcript_25247::g.18743 ORF type:complete len:186 (+),score=27.83,tr	Q9FR35 PRX2C_ORYSJ|82.72|6e-97,Redoxin|PF08534.9|1.4e-31,AhpC-TSA|PF00578.20|8.6e-13 F01_transcript_25247:71-559(+)	84	10	34	2	162	17.3	5.34	2.6157e+09
Gene.2808::F01_transcript_13817::g.2808::m.2808 Gene.2808::F01_transcript_13817::g.2808 ORF type:complete len:516 (+),score=105.90,tr	Q7XN11 GATP1_ORYSJ|82.42|0.0,Aminotran_3|PF00202.20|1.1e-90 F01_transcript_13817:124-1671(+)	53	18	25	1	515	56.6	6.3	1.02463e+09
Gene.4941::F01_transcript_15065::g.4941::m.4941 Gene.4941::F01_transcript_15065::g.4941 ORF type:complete len:474 (+),score=36.31,tr	P25776 ORYA_ORYSJ|70.27|0.0,Peptidase_C1|PF00112.22|3.3e-86,Inhibitor_I29|PF08246.11|6e-19,Granulin|PF00396.17|1.3e-10 F01_transcript_15065:80-1501(+)	41	17	48	6	473	51.8	5.57	2580143383
Gene.213877::F01_transcript_109815::g.213877::m.213877 Gene.213877::F01_transcript_109815::g.213877 ORF type:complete len:433 (+),score=2.64,tr	Q653V7 AGLU_ORYSJ|58.90|0.0,Glyco_hydro_31|PF01055.25|1.9e-93 F01_transcript_109815:1503-2801(+)	52	17	30	6	432	47.7	5.25	4.44173e+09
Gene.258930::F01_transcript_13464::g.258930::m.258930 Gene.258930::F01_transcript_13464::g.258930 ORF type:complete len:328 (+),score=70.19,tr	Q6K669 AMPL2_ORYSJ|66.55|1e-122,Peptidase_M17_N|PF02789.16|1.7e-23,Peptidase_M17|PF00883.20|1.4e-09 F01_transcript_13464:43-984(+)	65	15	29	3	313	32.8	8.27	1441154699
Gene.227810::F01_transcript_115454::g.227810::m.227810 Gene.227810::F01_transcript_115454::g.227810 ORF type:complete len:417 (+),score=119.29,tr	Q38858 CALR2_ARATH|82.09|0.0,Calreticulin|PF00262.17|6.9e-59,Calreticulin|PF00262.17|1.5e-22 F01_transcript_115454:23-1252(+)	53	20	34	6	409	46.9	4.6	9.97132e+08
Gene.46403::F01_transcript_42147::g.46403::m.46403 Gene.46403::F01_transcript_42147::g.46403 ORF type:complete len:381 (+),score=60.64,tr	P25141 ADH1_PETHY|82.59|0.0,ADH_N|PF08240.11|1.1e-25,ADH_zinc_N|PF00107.25|1.1e-22 F01_transcript_42147:43-1185(+)	46	11	33	3	380	41.3	6.6	81559153
Gene.100065::F01_transcript_4843::g.100065::m.100065 Gene.100065::F01_transcript_4843::g.100065 ORF type:complete len:883 (+),score=161.41,tr	F4JMJ1 HSP7R_ARATH|67.51|0.0,HSP70|PF00012.19|4.3e-96,MreB_Mbl|PF06723.12|4.6e-05 F01_transcript_4843:170-2818(+)	33	23	32	1	882	99.1	5.36	4771619
Gene.42230::F01_transcript_40153::g.42230::m.42230 Gene.42230::F01_transcript_40153::g.42230 ORF type:complete len:368 (+),score=62.07,tr	Q39242 TRXB2_ARATH|77.34|0.0,Pyr_redox_2|PF07992.13|9.2e-51,Pyr_redox_3|PF13738.5|1.5e-20,Pyr_redox|PF00070.26|2.4e-17 F01_transcript_40153:128-1231(+)	61	15	26	1	367	39.2	7.39	1.58822e+09
Gene.226494::F01_transcript_114940::g.226494::m.226494 Gene.226494::F01_transcript_114940::g.226494 ORF type:complete len:1409 (+),score=243.60,tr	Q9M8D3 PUR4_ARATH|75.57|0.0,GATase_5|PF13507.5|3.7e-103,AIRS_C|PF02769.21|7.6e-23,AIRS_C|PF02769.21|1.9e-14 F01_transcript_114940:99-4325(+)	26	24	27	24	1408	153.2	5.41	3.61282e+08
Gene.196410::F01_transcript_104271::g.196410::m.196410 Gene.196410::F01_transcript_104271::g.196410 ORF type:complete len:320 (+),score=55.24,TAL_FSA	PF00923.18 1.2e-65 F01_transcript_104271:4265-5224(+)	56	10	21	3	319	34.8	5.19	409442299
Gene.258623::F01_transcript_13248::g.258623::m.258623 Gene.258623::F01_transcript_13248::g.258623 ORF type:complete len:553 (+),score=98.90,tr	P22200 KPYC_SOLTU|42.22|3e-128,PK|PF00224.20|2.1e-92,PK_C|PF02887.15|4.6e-24 F01_transcript_13248:160-1659(+)	40	15	25	2	499	54.3	6.9	7.7469e+07
Gene.181808::F01_transcript_98800::g.181808::m.181808 Gene.181808::F01_transcript_98800::g.181808 ORF type:complete len:509 (+),score=105.70,tr	Q7XN11 GATP1_ORYSJ|80.54|0.0,Aminotran_3|PF00202.20|1.1e-90 F01_transcript_98800:185-1711(+)	54	18	25	1	508	55.9	7.11	91206200
Gene.206::F01_transcript_253::g.206::m.206 Gene.206::F01_transcript_253::g.206 ORF type:complete len:2193 (+),score=424.35,tr	Q9LV03 GLUT1_ARATH|80.92|0.0,GATase_2|PF00310.20|1.3e-184,Glu_synthase|PF01645.16|1.8e-161,Glu_syn_central|PF04898.13|2.4e-112,GXGXG|PF01493.18|2.6e-88,Pyr_redox_2|PF07992.13|2.7e-22,Fer4_20|PF14691.5|2.9e-21,NAD_binding_8|PF13450.5|1.6e-07,Pyr_redox|PF00070.26|0.00011,Amino_oxidase|PF01593.23|0.00015 F01_transcript_253:333-6911(+)	16	25	28	5	2192	241.1	6.87	1.81816e+07
Gene.14255::F01_transcript_21274::g.14255::m.14255 Gene.14255::F01_transcript_21274::g.14255 ORF type:complete len:222 (+),score=33.80,tr	Q43187 IPYR_SOLTU|87.82|2e-128,Pyrophosphatase|PF00719.18|2e-54 F01_transcript_21274:190-855(+)	70	15	50	2	221	25.2	6.07	2091314890
Gene.6659::F01_transcript_16252::g.6659::m.6659 Gene.6659::F01_transcript_16252::g.6659 ORF type:complete len:399 (+),score=74.35,tr	Q9S850 SUOX_ARATH|75.52|0.0,Oxidored_molyb|PF00174.18|3e-53,Mo-co_dimer|PF03404.15|4.1e-37 F01_transcript_16252:58-1254(+)	63	22	39	13	398	44.1	8.19	2.34429e+09
Gene.18420::F01_transcript_24895::g.18420::m.18420 Gene.18420::F01_transcript_24895::g.18420 ORF type:complete len:190 (+),score=12.26,tr	Q39613 CYPH_CATRO|87.79|7e-112,Pro_isomerase|PF00160.20|2.4e-48 F01_transcript_24895:53-571(+)	74	11	47	1	172	18.2	8.46	566388579
Gene.7576::F01_transcript_16875::g.7576::m.7576 Gene.7576::F01_transcript_16875::g.7576 ORF type:complete len:435 (+),score=81.14,tr	Q43497 MDAR_SOLLC|80.88|0.0,Pyr_redox_2|PF07992.13|2.1e-58,Pyr_redox|PF00070.26|2.9e-14 F01_transcript_16875:102-1406(+)	62	20	29	3	434	46.6	5.85	1657330152
Gene.7425::F01_transcript_16793::g.7425::m.7425 Gene.7425::F01_transcript_16793::g.7425 ORF type:complete len:457 (+),score=67.50,tr	P86071 TALDO_CAPAA|83.33|4e-06,TAL_FSA|PF00923.18|1e-76 F01_transcript_16793:44-1372(+)	50	16	26	7	442	48.1	6.43	5176850118
Gene.219989::F01_transcript_112151::g.219989::m.219989 Gene.219989::F01_transcript_112151::g.219989 ORF type:complete len:346 (+),score=52.34,tr	Q9ZV36 UXS6_ARATH|91.33|0.0,GDP_Man_Dehyd|PF16363.4|6.8e-55,Epimerase|PF01370.20|8.4e-47,Polysacc_synt_2|PF02719.14|1.7e-08,3Beta_HSD|PF01073.18|9.5e-13,NAD_binding_4|PF07993.11|2.4e-07,RmlD_sub_bind|PF04321.16|3.3e-08 F01_transcript_112151:163-1200(+)	69	17	27	2	345	38.9	7.15	2.75545e+09
Gene.39513::F01_transcript_38924::g.39513::m.39513 Gene.39513::F01_transcript_38924::g.39513 ORF type:complete len:196 (+),score=51.74,tr	P42895 ENO2_MAIZE|87.65|9e-106,Enolase_N|PF03952.15|8.5e-54,Enolase_C|PF00113.21|1.1e-07 F01_transcript_38924:46-588(+)	77	10	75	1	180	18.8	8.15	318211782
Gene.8507::F01_transcript_17498::g.8507::m.8507 Gene.8507::F01_transcript_17498::g.8507 ORF type:complete len:382 (+),score=56.14,tr	P41345 FENR2_ORYSJ|77.55|0.0,NAD_binding_1|PF00175.20|1.1e-26 F01_transcript_17498:217-1362(+)	54	19	35	2	381	42.6	8.34	4.56482e+09
Gene.138975::F01_transcript_82288::g.138975::m.138975 Gene.138975::F01_transcript_82288::g.138975 ORF type:complete len:827 (+),score=112.88,tr	Q41607 SUS2_TULGE|85.98|0.0,Sucrose_synth|PF00862.18|4.5e-288,Glycos_transf_1|PF00534.19|3.9e-35,Glyco_trans_1_4|PF13692.5|1.9e-09 F01_transcript_82288:34-2481(+)	30	23	32	2	815	92.9	6.35	8.00434e+06
Gene.4740::F01_transcript_14934::g.4740::m.4740 Gene.4740::F01_transcript_14934::g.4740 ORF type:complete len:521 (+),score=85.51,tr	P55217 CGS1_ARATH|73.93|0.0,Cys_Met_Meta_PP|PF01053.19|5.1e-139 F01_transcript_14934:69-1631(+)	41	14	28	1	520	55.9	6.62	48173041
Gene.129165::F01_transcript_77606::g.129165::m.129165 Gene.129165::F01_transcript_77606::g.129165 ORF type:complete len:569 (+),score=35.24,tr	Q8VZF1 AEE7_ARATH|73.67|0.0,AMP-binding|PF00501.27|4.7e-81,AMP-binding_C|PF13193.5|6.5e-19 F01_transcript_77606:48-1754(+)	55	20	26	8	568	61.8	8.22	1382053348
Gene.194479::F01_transcript_103542::g.194479::m.194479 Gene.194479::F01_transcript_103542::g.194479 ORF type:complete len:811 (+),score=196.65,tr	P36183 ENPL_HORVU|80.62|0.0,HSP90|PF00183.17|1.1e-188,HSP90|PF00183.17|8.5e-09,HATPase_c|PF02518.25|3.5e-13,HATPase_c_3|PF13589.5|4.2e-09 F01_transcript_103542:91-2433(+)	43	28	33	5	780	89.4	4.83	1105517870
Gene.258502::F01_transcript_13155::g.258502::m.258502 Gene.258502::F01_transcript_13155::g.258502 ORF type:complete len:528 (+),score=105.12,tr	P22200 KPYC_SOLTU|42.63|3e-130,PK|PF00224.20|3.7e-92,PK_C|PF02887.15|4.2e-24 F01_transcript_13155:114-1697(+)	37	15	27	2	527	57.5	6.99	1107887875
Gene.183270::F01_transcript_99406::g.183270::m.183270 Gene.183270::F01_transcript_99406::g.183270 ORF type:complete len:659 (+),score=94.30,Peptidase_S9_N	PF02897.14 1.1e-103,Peptidase_S9|PF00326.20|7.9e-66 F01_transcript_99406:382-2358(+)	36	17	26	1	658	73.6	6.14	42156346
Gene.11790::F01_transcript_19614::g.11790::m.11790 Gene.11790::F01_transcript_19614::g.11790 ORF type:complete len:342 (+),score=58.66,tr	P14766 F16P2_SPIOL|90.50|0.0,FBPase|PF00316.19|6.5e-79 F01_transcript_19614:96-1121(+)	48	15	36	3	341	37.2	5.92	1.40002e+09
Gene.6110::F01_transcript_15836::g.6110::m.6110 Gene.6110::F01_transcript_15836::g.6110 ORF type:complete len:503 (+),score=95.29,tr	Q9C9C4 ENO1_ARATH|82.48|0.0,Enolase_C|PF00113.21|1.3e-146,Enolase_N|PF03952.15|2.7e-55,MR_MLE_C|PF13378.5|2.2e-08 F01_transcript_15836:91-1599(+)	43	14	25	14	502	54	6.29	1342685845
Gene.7913::F01_transcript_17108::g.7913::m.7913 Gene.7913::F01_transcript_17108::g.7913 ORF type:complete len:396 (+),score=50.07,tr	Q6Z5N4 ODPA1_ORYSJ|79.75|0.0,E1_dh|PF00676.19|8e-117,TPP_enzyme_C|PF02775.20|2.7e-05 F01_transcript_17108:87-1274(+)	57	24	35	5	395	43.3	7.9	1.47357e+09
Gene.11553::F01_transcript_19458::g.11553::m.11553 Gene.11553::F01_transcript_19458::g.11553 ORF type:complete len:310 (+),score=47.51,tr	Q8W1X2 PDXK_ARATH|80.58|0.0,Phos_pyr_kin|PF08543.11|1.3e-12,PfkB|PF00294.23|2.7e-06 F01_transcript_19458:166-1095(+)	62	13	22	13	309	34.2	6.23	1.78178e+09
Gene.34528::F01_transcript_36743::g.34528::m.34528 Gene.34528::F01_transcript_36743::g.34528 ORF type:complete len:427 (+),score=65.17,tr	Q9T0K7 HIBC6_ARATH|68.31|0.0,ECH_2|PF16113.4|5.1e-105,ECH_1|PF00378.19|6.9e-22 F01_transcript_36743:144-1283(+)	57	20	29	18	379	41.6	6.47	1032327955
Gene.118532::F01_transcript_72693::g.118532::m.118532 Gene.118532::F01_transcript_72693::g.118532 ORF type:complete len:262 (+),score=18.25,tr	P52427 PSA4_SPIOL|89.20|5e-170,Proteasome|PF00227.25|1.2e-61,Proteasome_A_N|PF10584.8|1.1e-13 F01_transcript_72693:108-788(+)	67	13	21	5	226	24.2	6.57	337236874
Gene.15268::F01_transcript_22018::g.15268::m.15268 Gene.15268::F01_transcript_22018::g.15268 ORF type:complete len:245 (+),score=34.42,tr	Q7DLR9 PSB4_ARATH|81.14|1e-142,Proteasome|PF00227.25|3.1e-35 F01_transcript_22018:134-868(+)	62	12	23	1	244	27.6	6.7	2830801878
Gene.195229::F01_transcript_103839::g.195229::m.195229 Gene.195229::F01_transcript_103839::g.195229 ORF type:complete len:844 (+),score=101.13,tr	O23755 EF2_BETVU|90.15|0.0,GTP_EFTU|PF00009.26|1.7e-64,EFG_IV|PF03764.17|1.3e-33,EFG_C|PF00679.23|4.9e-20,GTP_EFTU_D2|PF03144.24|1.7e-13,EFG_II|PF14492.5|4.7e-13 F01_transcript_103839:201-2732(+)	36	23	27	4	843	93.7	6.43	3.89197e+07
Gene.144218::F01_transcript_84642::g.144218::m.144218 Gene.144218::F01_transcript_84642::g.144218 ORF type:complete len:399 (+),score=63.05,tr	P48642 GSHRC_ORYSJ|78.40|0.0,Pyr_redox_2|PF07992.13|2.5e-69,Pyr_redox|PF00070.26|6e-18,Pyr_redox_3|PF13738.5|3.9e-13 F01_transcript_84642:80-1198(+)	49	16	27	1	372	40.7	6.65	47579601
Gene.7917::F01_transcript_17112::g.7917::m.7917 Gene.7917::F01_transcript_17112::g.7917 ORF type:complete len:382 (+),score=55.85,tr	P41345 FENR2_ORYSJ|77.63|0.0,NAD_binding_1|PF00175.20|1e-26 F01_transcript_17112:166-1311(+)	51	18	32	2	381	42.5	8.72	804293756
Gene.4910::F01_transcript_15037::g.4910::m.4910 Gene.4910::F01_transcript_15037::g.4910 ORF type:complete len:485 (+),score=74.91,tr	Q9LI00 6PGD1_ORYSJ|86.98|0.0,6PGD|PF00393.18|1.9e-125,NAD_binding_2|PF03446.14|2.2e-47 F01_transcript_15037:81-1535(+)	45	15	24	1	484	53	6.25	6131239
Gene.13152::F01_transcript_20539::g.13152::m.13152 Gene.13152::F01_transcript_20539::g.13152 ORF type:complete len:327 (+),score=51.07,tr	Q94JV5 NILP2_ARATH|74.07|1e-154,CN_hydrolase|PF00795.21|5.7e-60 F01_transcript_20539:2-982(+)	67	15	28	15	326	36	7.44	9.45706e+08
Gene.4933::F01_transcript_15052::g.4933::m.4933 Gene.4933::F01_transcript_15052::g.4933 ORF type:complete len:324 (+),score=43.10,tr	P55217 CGS1_ARATH|72.45|1e-175,Cys_Met_Meta_PP|PF01053.19|1.7e-118 F01_transcript_15052:655-1626(+)	74	16	30	1	323	35.4	6.89	23822358
Gene.120002::F01_transcript_73360::g.120002::m.120002 Gene.120002::F01_transcript_73360::g.120002 ORF type:complete len:481 (+),score=73.54,tr	P55217 CGS1_ARATH|72.98|0.0,Cys_Met_Meta_PP|PF01053.19|1.5e-122 F01_transcript_73360:69-1511(+)	42	13	26	1	480	51.4	7.21	17443536
Gene.174229::F01_transcript_95875::g.174229::m.174229 Gene.174229::F01_transcript_95875::g.174229 ORF type:complete len:378 (+),score=57.39,tr	P53492 ACT7_ARATH|98.67|0.0,Actin|PF00022.18|1.7e-147 F01_transcript_95875:125-1258(+)	60	15	24	1	377	41.6	5.49	1246599938
Gene.99636::F01_transcript_4607::g.99636::m.99636 Gene.99636::F01_transcript_4607::g.99636 ORF type:complete len:843 (+),score=167.67,tr	F4HQD4 HSP7P_ARATH|75.80|0.0,HSP70|PF00012.19|3.4e-162,MreB_Mbl|PF06723.12|9.2e-06 F01_transcript_4607:167-2695(+)	36	23	28	2	842	93	5.48	5.67229e+08
Gene.131934::F01_transcript_78884::g.131934::m.131934 Gene.131934::F01_transcript_78884::g.131934 ORF type:complete len:403 (+),score=105.97,tr	Q42962 PGKY_TOBAC|86.93|0.0,PGK|PF00162.18|9.8e-166 F01_transcript_78884:39-1247(+)	66	21	25	15	402	42.5	6.15	1.27548e+09
Gene.3258::F01_transcript_14087::g.3258::m.3258 Gene.3258::F01_transcript_14087::g.3258 ORF type:complete len:434 (+),score=84.47,tr	Q5E924 G3PP2_ARATH|75.58|0.0,Gp_dh_C|PF02800.19|1.9e-67,Gp_dh_N|PF00044.23|6.7e-36 F01_transcript_14087:212-1513(+)	52	18	33	2	433	45.9	8.75	6.96275e+08
Gene.178745::F01_transcript_97580::g.178745::m.178745 Gene.178745::F01_transcript_97580::g.178745 ORF type:complete len:269 (+),score=1.89,tr	Q6X1C0 GLT2_CROSA|83.20|2e-142 F01_transcript_97580:23-808(+)	70	11	18	1	261	29.3	5.78
Gene.4592::F01_transcript_14852::g.4592::m.4592 Gene.4592::F01_transcript_14852::g.4592 ORF type:complete len:511 (+),score=77.38,tr	Q9FYV1 INO1_SESIN|90.59|0.0,NAD_binding_5|PF07994.11|4.6e-142,Inos-1-P_synth|PF01658.16|3.2e-47 F01_transcript_14852:60-1592(+)	58	20	27	4	510	56.4	6.01	3.1575e+09
Gene.138285::F01_transcript_81959::g.138285::m.138285 Gene.138285::F01_transcript_81959::g.138285 ORF type:complete len:338 (+),score=86.49,tr	Q6K9N6 SUCB_ORYSJ|86.49|0.0,ATP-grasp_2|PF08442.9|7.1e-63,ATP-grasp_5|PF13549.5|5.5e-09 F01_transcript_81959:126-1139(+)	50	17	43	7	337	36.2	5.63	1.11753e+10
Gene.9342::F01_transcript_18032::g.9342::m.9342 Gene.9342::F01_transcript_18032::g.9342 ORF type:complete len:379 (+),score=64.49,tr	Q39242 TRXB2_ARATH|77.04|0.0,Pyr_redox_2|PF07992.13|1.6e-50,Pyr_redox_3|PF13738.5|6.1e-21,Pyr_redox|PF00070.26|2.5e-17 F01_transcript_18032:152-1138(+)	68	15	25	1	328	35.1	5.59	19619094
Gene.206707::F01_transcript_107189::g.206707::m.206707 Gene.206707::F01_transcript_107189::g.206707 ORF type:complete len:289 (+),score=39.57,tr	Q9ZV36 UXS6_ARATH|92.05|0.0,GDP_Man_Dehyd|PF16363.4|1.2e-47,Epimerase|PF01370.20|3.9e-47,Polysacc_synt_2|PF02719.14|1.1e-08,3Beta_HSD|PF01073.18|5.1e-13,NAD_binding_4|PF07993.11|1.2e-07,RmlD_sub_bind|PF04321.16|5.1e-08 F01_transcript_107189:71-937(+)	76	15	23	1	288	32.3	6.89	114084570
Gene.181804::F01_transcript_98795::g.181804::m.181804 Gene.181804::F01_transcript_98795::g.181804 ORF type:complete len:329 (+),score=45.74,tr	Q8H859 CADH1_ORYSJ|74.92|8e-178,ADH_N|PF08240.11|2.6e-24,ADH_zinc_N|PF00107.25|1e-15 F01_transcript_98795:98-1084(+)	63	13	25	1	328	35.7	6.65	336916616
Gene.96256::F01_transcript_63733::g.96256::m.96256 Gene.96256::F01_transcript_63733::g.96256 ORF type:complete len:223 (+),score=34.72,tr	Q7DLR9 PSB4_ARATH|81.22|2e-132,Proteasome|PF00227.25|2.1e-31 F01_transcript_63733:80-748(+)	55	10	20	3	222	25.2	8.78	71463398
Gene.145751::F01_transcript_6062::g.145751::m.145751 Gene.145751::F01_transcript_6062::g.145751 ORF type:complete len:861 (+),score=245.24,tr	F4I8B9 Y1501_ARATH|43.24|1e-123,tr|F4I8B9|Y1501_ARATH|29.69|1e-12,WEMBL|PF05701.10|1e-15 F01_transcript_6062:115-2697(+)	36	26	31	7	860	96.5	4.89	3.53339e+08
Gene.72573::F01_transcript_52837::g.72573::m.72573 Gene.72573::F01_transcript_52837::g.72573 ORF type:complete len:407 (+),score=101.41,tr	Q56WD9 THIK2_ARATH|78.20|0.0,Thiolase_N|PF00108.22|1.5e-72,Thiolase_C|PF02803.17|1.1e-48 F01_transcript_52837:352-1572(+)	49	12	20	10	406	42.2	8.15	2.23918e+08
Gene.138148::F01_transcript_81879::g.138148::m.138148 Gene.138148::F01_transcript_81879::g.138148 ORF type:complete len:674 (+),score=33.51,PD40	PF07676.11 0.19,PD40|PF07676.11|1e-07,PD40|PF07676.11|2.2e-06,PD40|PF07676.11|0.041 F01_transcript_81879:63-2084(+)	35	15	22	15	673	73.7	6.01	5.03572e+08
Gene.86531::F01_transcript_59108::g.86531::m.86531 Gene.86531::F01_transcript_59108::g.86531 ORF type:complete len:336 (+),score=54.16,tr	O23254 GLYC4_ARATH|84.47|5e-162,SHMT|PF00464.18|8.2e-79 F01_transcript_59108:558-1565(+)	52	13	44	2	335	36.7	9.45	35794677
Gene.225464::F01_transcript_114525::g.225464::m.225464 Gene.225464::F01_transcript_114525::g.225464 ORF type:complete len:344 (+),score=16.54,tr	Q65CJ7 HPPR_PLESU|72.47|6e-166,2-Hacid_dh_C|PF02826.18|1.4e-52,2-Hacid_dh|PF00389.29|3e-22,NAD_binding_2|PF03446.14|6.9e-05 F01_transcript_114525:80-1033(+)	59	12	24	1	317	34.6	6.65	3306293958
Gene.82590::F01_transcript_57440::g.82590::m.82590 Gene.82590::F01_transcript_57440::g.82590 ORF type:complete len:300 (+),score=71.30,tr	P46225 TPIC_SECCE|82.63|4e-154,TIM|PF00121.17|1.4e-80 F01_transcript_57440:83-982(+)	61	15	28	2	299	31.7	5.91	91720992
Gene.235737::F01_transcript_118567::g.235737::m.235737 Gene.235737::F01_transcript_118567::g.235737 ORF type:complete len:342 (+),score=64.30,tr	Q43139 F16P2_SACHY|89.35|0.0,FBPase|PF00316.19|1.6e-78 F01_transcript_118567:202-1227(+)	47	15	28	6	341	37.2	5.48	2.31439e+09
Gene.130767::F01_transcript_78313::g.130767::m.130767 Gene.130767::F01_transcript_78313::g.130767 ORF type:complete len:413 (+),score=53.84,tr	Q9SN86 MDHP_ARATH|79.28|0.0,Ldh_1_N|PF00056.22|2.8e-47,Ldh_1_C|PF02866.17|7.3e-46,3Beta_HSD|PF01073.18|2.3e-05 F01_transcript_78313:87-1325(+)	47	12	24	1	412	43.1	8.1	1.69965e+08
Gene.7604::F01_transcript_16897::g.7604::m.7604 Gene.7604::F01_transcript_16897::g.7604 ORF type:complete len:419 (+),score=74.37,tr	Q5Z8V9 HEM2_ORYSJ|76.24|0.0,ALAD|PF00490.20|1.7e-130 F01_transcript_16897:114-1370(+)	59	17	30	17	418	45.8	6.07	1.96864e+09
Gene.214621::F01_transcript_110087::g.214621::m.214621 Gene.214621::F01_transcript_110087::g.214621 ORF type:complete len:397 (+),score=4.74,tr	Q9AT55 METK2_ELAUM|93.85|0.0,S-AdoMet_synt_C|PF02773.15|2.4e-61,S-AdoMet_synt_M|PF02772.15|7.4e-44,S-AdoMet_synt_N|PF00438.19|1.5e-42 F01_transcript_110087:399-1589(+)	53	17	33	1	396	43.1	6.48	2.18756e+09
Gene.34205::F01_transcript_36593::g.34205::m.34205 Gene.34205::F01_transcript_36593::g.34205 ORF type:complete len:358 (+),score=19.24,tr	P43156 CYSP_HEMSP|73.61|0.0,Peptidase_C1|PF00112.22|1.5e-80,Inhibitor_I29|PF08246.11|3.8e-14 F01_transcript_36593:201-1274(+)	51	10	19	10	357	39.4	7.24	1310730262
Gene.221591::F01_transcript_112808::g.221591::m.221591 Gene.221591::F01_transcript_112808::g.221591 ORF type:complete len:511 (+),score=98.73,tr	Q43116 PDI_RICCO|64.63|0.0,Thioredoxin|PF00085.19|1e-28,Thioredoxin|PF00085.19|2e-24,Thioredoxin_6|PF13848.5|3.8e-22,ERp29_N|PF07912.12|0.00012 F01_transcript_112808:42-1574(+)	47	21	31	1	510	56.7	4.97	1408208405
Gene.7951::F01_transcript_17128::g.7951::m.7951 Gene.7951::F01_transcript_17128::g.7951 ORF type:complete len:397 (+),score=1.16,tr	Q9AT55 METK2_ELAUM|93.33|0.0,S-AdoMet_synt_C|PF02773.15|2.4e-61,S-AdoMet_synt_M|PF02772.15|1.1e-43,S-AdoMet_synt_N|PF00438.19|2.5e-42 F01_transcript_17128:185-1375(+)	53	17	33	1	396	43.1	6.37	6152606
Gene.7383::F01_transcript_16755::g.7383::m.7383 Gene.7383::F01_transcript_16755::g.7383 ORF type:complete len:378 (+),score=54.19,tr	P53492 ACT7_ARATH|98.67|0.0,Actin|PF00022.18|2.7e-147 F01_transcript_16755:71-1204(+)	58	14	22	2	377	41.6	5.49	26421275
Gene.26120::F01_transcript_32897::g.26120::m.26120 Gene.26120::F01_transcript_32897::g.26120 ORF type:complete len:413 (+),score=53.79,tr	Q9SN86 MDHP_ARATH|79.28|0.0,Ldh_1_N|PF00056.22|2.8e-47,Ldh_1_C|PF02866.17|2.1e-46,3Beta_HSD|PF01073.18|2.3e-05 F01_transcript_32897:92-1330(+)	47	12	23	1	412	43.1	7.42	21833712
Gene.246986::F01_transcript_122903::g.246986::m.246986 Gene.246986::F01_transcript_122903::g.246986 ORF type:complete len:726 (+),score=44.77,tr	Q8H1H9 AMO_ARATH|60.90|0.0,Cu_amine_oxid|PF01179.19|4.8e-137,Cu_amine_oxidN3|PF02728.15|8.9e-24,Cu_amine_oxidN2|PF02727.15|7e-20 F01_transcript_122903:22-2199(+)	35	19	27	19	725	81.1	6.74	1.22189e+09
Gene.103905::F01_transcript_65924::g.103905::m.103905 Gene.103905::F01_transcript_65924::g.103905 ORF type:complete len:789 (+),score=119.73,tr	O23755 EF2_BETVU|89.59|0.0,GTP_EFTU|PF00009.26|8.9e-46,EFG_IV|PF03764.17|1.2e-33,EFG_C|PF00679.23|7.3e-20,EFG_II|PF14492.5|4.4e-13,GTP_EFTU_D2|PF03144.24|4.1e-12 F01_transcript_65924:1432-3798(+)	41	22	26	1	788	87.8	6.25	8053419
Gene.10257::F01_transcript_18629::g.10257::m.10257 Gene.10257::F01_transcript_18629::g.10257 ORF type:complete len:166 (+),score=36.41,tr	P25861 G3PC_ANTMA|90.74|3e-104,Gp_dh_C|PF02800.19|5.8e-61 F01_transcript_18629:444-941(+)	82	10	76	1	165	17.6	6.14	65646572
Gene.19906::F01_transcript_26490::g.19906::m.19906 Gene.19906::F01_transcript_26490::g.19906 ORF type:complete len:180 (+),score=25.72,tr	Q9FR35 PRX2C_ORYSJ|82.10|5e-97,Redoxin|PF08534.9|8.6e-32,AhpC-TSA|PF00578.20|2.3e-13 F01_transcript_26490:54-542(+)	77	10	32	3	162	17.3	5.35	9.34779e+09
Gene.257634::F01_transcript_12635::g.257634::m.257634	Gene.257634::F01_transcript_12635::g.257634 ORF type:complete len:587 (+),score=74.79 F01_transcript_12635:63-1823(+)	45	14	17	14	586	64	7.58	285692311
Gene.10717::F01_transcript_18916::g.10717::m.10717 Gene.10717::F01_transcript_18916::g.10717 ORF type:complete len:296 (+),score=59.32,tr	O50044 KDSA_PEA|89.93|0.0,DAHP_synth_1|PF00793.19|1.5e-62 F01_transcript_18916:212-1099(+)	61	12	20	2	295	32.3	7.05	126081249
Gene.196336::F01_transcript_104252::g.196336::m.196336 Gene.196336::F01_transcript_104252::g.196336 ORF type:complete len:435 (+),score=95.48,tr	Q5M729 ODP23_ARATH|75.06|0.0,2-oxoacid_dh|PF00198.22|2e-77,Biotin_lipoyl|PF00364.21|4.8e-19,E3_binding|PF02817.16|1.3e-15 F01_transcript_104252:5670-6974(+)	59	18	26	11	434	47.1	5.34	1309583260
Gene.5097::F01_transcript_15147::g.5097::m.5097 Gene.5097::F01_transcript_15147::g.5097 ORF type:complete len:507 (+),score=94.68,tr	Q6AVG6 ISPH_ORYSJ|77.22|0.0,LYTB|PF02401.17|1.3e-83 F01_transcript_15147:135-1523(+)	45	17	26	6	462	51.3	5.76	1.05012e+09
Gene.164495::F01_transcript_92194::g.164495::m.164495 Gene.164495::F01_transcript_92194::g.164495 ORF type:complete len:757 (+),score=112.73,tr	Q9M0S5 ISOA3_ARATH|72.96|0.0,Alpha-amylase|PF00128.23|3.1e-12,CBM_48|PF02922.17|1.1e-13 F01_transcript_92194:223-2493(+)	32	18	25	18	756	85.3	6.61	9.75458e+08
Gene.9380::F01_transcript_18058::g.9380::m.9380 Gene.9380::F01_transcript_18058::g.9380 ORF type:complete len:357 (+),score=47.35,tr	Q8H859 CADH1_ORYSJ|73.88|0.0,ADH_N|PF08240.11|3.1e-24,ADH_zinc_N|PF00107.25|6.1e-16 F01_transcript_18058:162-1232(+)	61	14	25	2	356	38.6	6.7	3422649261
Gene.100505::F01_transcript_5056::g.100505::m.100505 Gene.100505::F01_transcript_5056::g.100505 ORF type:complete len:849 (+),score=191.12,tr	F4HQD4 HSP7P_ARATH|77.87|0.0,HSP70|PF00012.19|2.7e-152,HSP70|PF00012.19|4.1e-08 F01_transcript_5056:340-2886(+)	29	20	27	4	848	93.5	5.36	89274414
Gene.9107::F01_transcript_17874::g.9107::m.9107 Gene.9107::F01_transcript_17874::g.9107 ORF type:complete len:360 (+),score=91.73,tr	P93508 CALR_RICCO|85.16|0.0,Calreticulin|PF00262.17|2.2e-58,Calreticulin|PF00262.17|2.1e-22 F01_transcript_17874:22-1080(+)	64	21	31	4	352	40.7	5	1.7771e+09
Gene.146998::F01_transcript_6750::g.146998::m.146998 Gene.146998::F01_transcript_6750::g.146998 ORF type:complete len:821 (+),score=158.66,tr	Q8L831 NUDT3_ARATH|67.70|0.0,NUDIX|PF00293.27|3.3e-13,Peptidase_M49|PF03571.14|5.1e-08 F01_transcript_6750:116-2464(+)	36	21	26	3	782	88.5	5.31	239458349
Gene.257030::F01_transcript_12278::g.257030::m.257030 Gene.257030::F01_transcript_12278::g.257030 ORF type:complete len:562 (+),score=118.97,tr	Q94AX4 DLD_ARATH|78.08|0.0,FAD-oxidase_C|PF02913.18|2.4e-63,FAD_binding_4|PF01565.22|1.6e-38 F01_transcript_12278:92-1777(+)	37	14	18	13	561	61.5	6.79	3.06697e+08
Gene.258913::F01_transcript_13453::g.258913::m.258913 Gene.258913::F01_transcript_13453::g.258913 ORF type:complete len:510 (+),score=65.00,tr	P49299 CYSZ_CUCMA|85.21|0.0,Citrate_synt|PF00285.20|1.8e-134 F01_transcript_13453:107-1636(+)	44	15	22	15	509	56	7.99	8.04718e+08
Gene.47036::F01_transcript_42448::g.47036::m.47036 Gene.47036::F01_transcript_42448::g.47036 ORF type:complete len:584 (+),score=90.25,tr	O49901 ZDS_NARPS|85.71|0.0,Amino_oxidase|PF01593.23|6.3e-60,NAD_binding_8|PF13450.5|1.8e-14 F01_transcript_42448:33-1784(+)	39	18	26	4	583	64.7	8.4	8.82604e+07
Gene.226773::F01_transcript_115058::g.226773::m.226773 Gene.226773::F01_transcript_115058::g.226773 ORF type:complete len:511 (+),score=69.92,tr	Q9FYV1 INO1_SESIN|90.59|0.0,NAD_binding_5|PF07994.11|6.4e-142,Inos-1-P_synth|PF01658.16|3e-47 F01_transcript_115058:72-1604(+)	53	18	25	2	510	56.4	6.19	351744800
Gene.146549::F01_transcript_6497::g.146549::m.146549 Gene.146549::F01_transcript_6497::g.146549 ORF type:complete len:728 (+),score=188.02,tr	P36183 ENPL_HORVU|85.17|0.0,HSP90|PF00183.17|2.8e-215,HATPase_c|PF02518.25|3.1e-13,HATPase_c_3|PF13589.5|1.3e-08 F01_transcript_6497:404-2587(+)	42	26	30	6	727	83.7	4.88	180163903
Gene.51220::F01_transcript_44480::g.51220::m.51220 Gene.51220::F01_transcript_44480::g.51220 ORF type:complete len:304 (+),score=81.44,tr	P54774 CDC48_SOYBN|92.16|1e-130,tr|P54774|CDC48_SOYBN|73.87|9e-42,tr|P54774|CDC48_SOYBN|43.54|2e-38,AAA|PF00004.28|7.5e-37,Vps4_C|PF09336.9|9.2e-05,RuvB_N|PF05496.11|5.4e-06,AAA_2|PF07724.13|9.2e-05 F01_transcript_44480:62-913(+)	66	15	23	1	283	30.8	4.79	9304954
Gene.3955::F01_transcript_14494::g.3955::m.3955 Gene.3955::F01_transcript_14494::g.3955 ORF type:complete len:527 (+),score=111.64,tr	Q9LDV4 ALAT2_ARATH|73.57|0.0,Aminotran_1_2|PF00155.20|4.9e-34 F01_transcript_14494:122-1582(+)	47	16	23	16	486	53.1	5.67	710036520
Gene.231750::F01_transcript_117087::g.231750::m.231750 Gene.231750::F01_transcript_117087::g.231750 ORF type:complete len:110 (+),score=9.94,tr	Q9SC19 UPTG1_SOLTU|91.09|1e-66,RGP|PF03214.12|3.4e-45 F01_transcript_117087:2356-2685(+)	85	9	49	2	109	12.3	7.8	1.79051e+09
Gene.151377::F01_transcript_86557::g.151377::m.151377 Gene.151377::F01_transcript_86557::g.151377 ORF type:complete len:356 (+),score=41.15,tr	Q8H859 CADH1_ORYSJ|72.70|0.0,ADH_N|PF08240.11|1.8e-25,ADH_zinc_N|PF00107.25|5.3e-14 F01_transcript_86557:110-1177(+)	65	15	23	10	355	38.6	6.89	2931631871
Gene.18256::F01_transcript_24765::g.18256::m.18256 Gene.18256::F01_transcript_24765::g.18256 ORF type:complete len:173 (+),score=14.38,tr	O49886 CYPH_LUPLU|87.21|2e-111,Pro_isomerase|PF00160.20|3e-48 F01_transcript_24765:84-602(+)	74	11	44	1	172	18.2	8.46	2972573600
Gene.4195::F01_transcript_14631::g.4195::m.4195 Gene.4195::F01_transcript_14631::g.4195 ORF type:complete len:463 (+),score=46.61,tr	Q93Z38 TAR4_ARATH|46.62|2e-153,Alliinase_C|PF04864.12|2.4e-155,EGF_alliinase|PF04863.12|1.1e-21 F01_transcript_14631:200-1588(+)	37	13	20	13	462	51.9	6.47	7.30156e+08
Gene.249372::F01_transcript_123838::g.249372::m.249372 Gene.249372::F01_transcript_123838::g.249372 ORF type:complete len:358 (+),score=37.80,tr	P07728 GLUA1_ORYSJ|25.25|1e-36,Cupin_1|PF00190.21|8.4e-26,Cupin_1|PF00190.21|1.2e-20 F01_transcript_123838:62-1135(+)	55	12	18	1	357	38.5	6.39	2.22638e+09
Gene.213582::F01_transcript_109707::g.213582::m.213582 Gene.213582::F01_transcript_109707::g.213582 ORF type:complete len:347 (+),score=47.05,tr	Q9ZV36 UXS6_ARATH|87.17|0.0,GDP_Man_Dehyd|PF16363.4|3.8e-54,Epimerase|PF01370.20|2.9e-45,Polysacc_synt_2|PF02719.14|7.9e-08,NAD_binding_4|PF07993.11|8.6e-08,3Beta_HSD|PF01073.18|5.3e-12,RmlD_sub_bind|PF04321.16|1.2e-06 F01_transcript_109707:1229-2269(+)	68	14	22	7	346	38.9	7.17	172913642
Gene.208164::F01_transcript_107742::g.208164::m.208164 Gene.208164::F01_transcript_107742::g.208164 ORF type:complete len:337 (+),score=71.75,tr	Q94KU1 6PGD1_SPIOL|83.91|0.0,6PGD|PF00393.18|7.7e-69,NAD_binding_2|PF03446.14|1.1e-40 F01_transcript_107742:30-1040(+)	54	12	20	1	336	36.3	5.38	18978180
Gene.255911::F01_transcript_11607::g.255911::m.255911 Gene.255911::F01_transcript_11607::g.255911 ORF type:complete len:633 (+),score=96.25,tr	Q6ZDY8 SDHA_ORYSJ|89.12|0.0,FAD_binding_2|PF00890.23|4e-124,Succ_DH_flav_C|PF02910.19|1.5e-43 F01_transcript_11607:153-2051(+)	40	17	21	5	632	69.2	6.64	3.06943e+08
Gene.185979::F01_transcript_100447::g.185979::m.185979 Gene.185979::F01_transcript_100447::g.185979 ORF type:complete len:443 (+),score=84.35,tr	P49608 ACOC_CUCMA|87.84|0.0,Aconitase|PF00330.19|3e-119 F01_transcript_100447:1752-3080(+)	41	11	19	1	442	48.2	6.46	3.03626e+06
Gene.258767::F01_transcript_13354::g.258767::m.258767 Gene.258767::F01_transcript_13354::g.258767 ORF type:complete len:594 (+),score=77.89,tr	Q65XK0 ILV5_ORYSJ|89.30|0.0,IlvC|PF01450.18|7.8e-35,IlvC|PF01450.18|1.4e-07,IlvN|PF07991.11|1.9e-30 F01_transcript_13354:39-1784(+)	28	12	20	4	581	63	6.95	861780404
Gene.94171::F01_transcript_62711::g.94171::m.94171 Gene.94171::F01_transcript_62711::g.94171 ORF type:complete len:473 (+),score=87.84,tr	Q9SR86 AGT23_ARATH|73.02|0.0,Aminotran_3|PF00202.20|3.7e-93 F01_transcript_62711:113-1531(+)	49	16	24	5	472	51.4	7.74	827295471
Gene.5548::F01_transcript_15468::g.5548::m.5548 Gene.5548::F01_transcript_15468::g.5548 ORF type:complete len:250 (+),score=9.23,tr	Q9M5K3 DLDH1_ARATH|85.48|6e-153,Pyr_redox_dim|PF02852.21|1.8e-41,Pyr_redox_2|PF07992.13|7.4e-24 F01_transcript_15468:880-1629(+)	73	11	23	1	249	26.5	5.63	5.17706e+06
Gene.219767::F01_transcript_112069::g.219767::m.219767 Gene.219767::F01_transcript_112069::g.219767 ORF type:complete len:296 (+),score=62.52,tr	O50044 KDSA_PEA|89.58|0.0,DAHP_synth_1|PF00793.19|2.2e-62 F01_transcript_112069:158-1045(+)	67	13	20	3	295	32.2	7.06	1.07014e+09
Gene.105498::F01_transcript_66673::g.105498::m.105498 Gene.105498::F01_transcript_66673::g.105498 ORF type:complete len:625 (+),score=127.02,tr	Q0GZS3 USP_CUCME|76.19|0.0,UDPGP|PF01704.17|4.7e-16 F01_transcript_66673:110-1984(+)	36	16	22	1	624	68.8	6.44	40515920
Gene.257445::F01_transcript_12530::g.257445::m.257445 Gene.257445::F01_transcript_12530::g.257445 ORF type:complete len:591 (+),score=129.96,tr	Q9STH1 HSOP3_ARATH|70.43|0.0,TPR_1|PF00515.27|3.9e-07,TPR_1|PF00515.27|3.4e-07,TPR_2|PF07719.16|8.4e-06,TPR_2|PF07719.16|5.7e-06,TPR_2|PF07719.16|5.5e-06,TPR_11|PF13414.5|3.6e-08,TPR_11|PF13414.5|5.6e-08,TPR_8|PF13181.5|0.058,TPR_8|PF13181.5|0.00097,TPR_8|PF13181.5|0.0057,TPR_16|PF13432.5|8.7e-06,TPR_7|PF13176.5|0.00037 F01_transcript_12530:46-1773(+)	50	27	32	11	575	65	6.25	1168426614
Gene.74732::F01_transcript_53879::g.74732::m.74732 Gene.74732::F01_transcript_53879::g.74732 ORF type:complete len:380 (+),score=31.25,tr	P07728 GLUA1_ORYSJ|26.17|9e-37,Cupin_1|PF00190.21|2.3e-26,Cupin_1|PF00190.21|6.2e-21 F01_transcript_53879:67-1140(+)	55	12	18	1	357	38.4	6.39	1.67117e+07
Gene.50160::F01_transcript_43979::g.50160::m.50160 Gene.50160::F01_transcript_43979::g.50160 ORF type:complete len:310 (+),score=71.28,tr	Q08062 MDHC_MAIZE|90.91|0.0,Ldh_1_C|PF02866.17|3.7e-36,Ldh_1_N|PF00056.22|2.2e-26 F01_transcript_43979:1708-2637(+)	64	12	21	1	309	33.3	6.15	1.48805e+07
Gene.69635::F01_transcript_51444::g.69635::m.69635 Gene.69635::F01_transcript_51444::g.69635 ORF type:complete len:308 (+),score=52.29,tr	P55217 CGS1_ARATH|73.62|4e-171,Cys_Met_Meta_PP|PF01053.19|5.9e-114 F01_transcript_51444:808-1731(+)	56	11	24	1	307	33.8	6.32	3.9149e+06
Gene.110804::F01_transcript_69091::g.110804::m.110804 Gene.110804::F01_transcript_69091::g.110804 ORF type:complete len:429 (+),score=21.13,tr	F8WKW1 UGT2_GARJA|45.70|8e-141 F01_transcript_69091:52-1338(+)	38	12	33	1	428	48	5.36	1.88908e+08
Gene.14970::F01_transcript_21801::g.14970::m.14970 Gene.14970::F01_transcript_21801::g.14970 ORF type:complete len:251 (+),score=39.31,tr	P48534 APX1_PEA|86.80|3e-163,peroxidase|PF00141.22|4e-46 F01_transcript_21801:176-928(+)	53	10	19	5	250	27.4	5.99	773890544
Gene.198980::F01_transcript_7370::g.198980::m.198980 Gene.198980::F01_transcript_7370::g.198980 ORF type:complete len:803 (+),score=156.03,tr	Q8L831 NUDT3_ARATH|67.83|0.0,NUDIX|PF00293.27|3.2e-13,Peptidase_M49|PF03571.14|1.9e-08 F01_transcript_7370:62-2410(+)	33	20	23	2	782	88.5	5.25	1.11093e+07
Gene.157019::F01_transcript_88957::g.157019::m.157019 Gene.157019::F01_transcript_88957::g.157019 ORF type:complete len:386 (+),score=73.46,tr	Q8GWW7 AGUA_ARATH|69.58|0.0,PAD_porph|PF04371.14|3.6e-126 F01_transcript_88957:149-1306(+)	61	13	22	13	385	42.9	4.93	412411830
Gene.225687::F01_transcript_114617::g.225687::m.225687 Gene.225687::F01_transcript_114617::g.225687 ORF type:complete len:448 (+),score=8.42,tr	Q9LRQ8 PMAT2_ARATH|30.56|1e-52,Transferase|PF02458.14|1.3e-62 F01_transcript_114617:83-1426(+)	58	20	26	3	447	49.6	6.7	6.33604e+08
Gene.257670::F01_transcript_12659::g.257670::m.257670 Gene.257670::F01_transcript_12659::g.257670 ORF type:complete len:581 (+),score=81.19,tr	Q65XK0 ILV5_ORYSJ|89.30|0.0,IlvC|PF01450.18|2.6e-35,IlvC|PF01450.18|1.3e-07,IlvN|PF07991.11|3e-30 F01_transcript_12659:106-1848(+)	28	11	18	3	580	62.9	6.84	303829101
Gene.257226::F01_transcript_12399::g.257226::m.257226 Gene.257226::F01_transcript_12399::g.257226 ORF type:complete len:613 (+),score=106.79,tr	Q8H103 G6PIP_ARATH|80.20|0.0,PGI|PF00342.18|7.3e-48,PGI|PF00342.18|7.1e-09 F01_transcript_12399:19-1857(+)	44	22	25	22	612	66.7	5.97	2.55683e+08
Gene.15619::F01_transcript_22324::g.15619::m.15619 Gene.15619::F01_transcript_22324::g.15619 ORF type:complete len:250 (+),score=45.08,tr	O23715 PSA3_ARATH|89.96|1e-171,Proteasome|PF00227.25|3.9e-52,Proteasome_A_N|PF10584.8|4.1e-14 F01_transcript_22324:113-862(+)	56	15	31	3	249	27.4	6.32	10533183514
Gene.60106::F01_transcript_46976::g.60106::m.60106 Gene.60106::F01_transcript_46976::g.60106 ORF type:complete len:259 (+),score=36.00,tr	O24496 GLO2C_ARATH|71.32|8e-140,HAGH_C|PF16123.4|1.2e-26,Lactamase_B|PF00753.26|1.9e-10 F01_transcript_46976:16-792(+)	71	13	21	13	258	28.6	5.73	9.11601e+08
Gene.254132::F01_transcript_10593::g.254132::m.254132 Gene.254132::F01_transcript_10593::g.254132 ORF type:complete len:401 (+),score=36.04,Bgal_small_N	PF02929.16 2.3e-27,DUF4981|PF16353.4|1.8e-16,Glyco_hydro_2_C|PF02836.16|3e-12 F01_transcript_10593:618-1820(+)	41	11	17	1	400	45.2	6.99	9024741
Gene.118913::F01_transcript_72857::g.118913::m.118913 Gene.118913::F01_transcript_72857::g.118913 ORF type:complete len:354 (+),score=73.25,tr	Q9FSF0 MDH_TOBAC|91.27|0.0,Ldh_1_C|PF02866.17|9.3e-36,Ldh_1_N|PF00056.22|4.3e-33 F01_transcript_72857:65-1063(+)	59	13	20	2	332	35.7	6.42	1.89087e+09
Gene.81100::F01_transcript_56757::g.81100::m.81100 Gene.81100::F01_transcript_56757::g.81100 ORF type:complete len:511 (+),score=99.10,tr	Q43116 PDI_RICCO|65.04|0.0,Thioredoxin|PF00085.19|2.1e-28,Thioredoxin|PF00085.19|2e-24,Thioredoxin_6|PF13848.5|8.4e-23,ERp29_N|PF07912.12|0.0001 F01_transcript_56757:43-1575(+)	47	20	28	1	510	56.6	5
Gene.39226::F01_transcript_38790::g.39226::m.39226 Gene.39226::F01_transcript_38790::g.39226 ORF type:complete len:314 (+),score=13.78,tr	Q39963 PDX1_HEVBR|88.37|0.0,SOR_SNZ|PF01680.16|1.7e-111,ThiG|PF05690.13|8e-08 F01_transcript_38790:35-976(+)	57	13	21	6	313	33.3	6.32	2.47511e+08
Gene.256153::F01_transcript_11751::g.256153::m.256153 Gene.256153::F01_transcript_11751::g.256153 ORF type:complete len:566 (+),score=110.70,tr	Q40406 CRTI_NARPS|83.86|0.0,Amino_oxidase|PF01593.23|9.2e-79,NAD_binding_8|PF13450.5|4.6e-14 F01_transcript_11751:124-1821(+)	46	16	20	16	565	63	6.74	5.6571e+08
Gene.174193::F01_transcript_95864::g.174193::m.174193 Gene.174193::F01_transcript_95864::g.174193 ORF type:complete len:770 (+),score=26.98,tr	A5JTQ3 XYL2_MEDSV|70.14|0.0,Glyco_hydro_3_C|PF01915.21|2.8e-55,Glyco_hydro_3|PF00933.20|3.8e-37,Fn3-like|PF14310.5|2.3e-10 F01_transcript_95864:25-2334(+)	35	19	21	18	769	82.9	6.67	785648514
Gene.27448::F01_transcript_33565::g.27448::m.27448 Gene.27448::F01_transcript_33565::g.27448 ORF type:complete len:571 (+),score=121.40,tr	Q9STH1 HSOP3_ARATH|71.25|0.0,TPR_1|PF00515.27|9.4e-07,TPR_1|PF00515.27|1.8e-07,TPR_1|PF00515.27|9.9e-08,TPR_2|PF07719.16|5.3e-06,TPR_2|PF07719.16|1.4e-06,TPR_11|PF13414.5|1.5e-08,TPR_11|PF13414.5|4.7e-09,TPR_8|PF13181.5|0.0014,TPR_8|PF13181.5|0.0026,TPR_16|PF13432.5|0.013,TPR_16|PF13432.5|0.0014,TPR_16|PF13432.5|3e-05,TPR_7|PF13176.5|0.0011 F01_transcript_33565:57-1769(+)	41	24	33	2	570	63.9	5.87	6.74473e+08
Gene.70194::F01_transcript_51698::g.70194::m.70194 Gene.70194::F01_transcript_51698::g.70194 ORF type:complete len:307 (+),score=48.05,tr	P93338 GAPN_NICPL|89.12|0.0,Aldedh|PF00171.21|1.1e-79 F01_transcript_51698:34-921(+)	65	15	23	1	295	31.6	8.46	330823424
Gene.7366::F01_transcript_16747::g.7366::m.7366 Gene.7366::F01_transcript_16747::g.7366 ORF type:complete len:448 (+),score=12.69,tr	Q9LRQ8 PMAT2_ARATH|30.72|5e-53,Transferase|PF02458.14|3.7e-62 F01_transcript_16747:86-1429(+)	55	19	25	1	447	49.5	6.4	59308542
Gene.106809::F01_transcript_67228::g.106809::m.106809 Gene.106809::F01_transcript_67228::g.106809 ORF type:complete len:851 (+),score=195.44,tr	F4HQD4 HSP7P_ARATH|75.83|0.0,HSP70|PF00012.19|5.2e-159,MreB_Mbl|PF06723.12|1.9e-05 F01_transcript_67228:90-2642(+)	27	20	26	4	850	93.7	5.36	1.42896e+08
Gene.170508::F01_transcript_94487::g.170508::m.170508 Gene.170508::F01_transcript_94487::g.170508 ORF type:complete len:504 (+),score=86.59,tr	Q9SR86 AGT23_ARATH|75.56|0.0,Aminotran_3|PF00202.20|2.6e-93 F01_transcript_94487:204-1514(+)	52	16	25	1	436	47.5	7.05	148213280
Gene.197946::F01_transcript_6887::g.197946::m.197946 Gene.197946::F01_transcript_6887::g.197946 ORF type:complete len:317 (+),score=11.48,tr	O04893 AGLU_SPIOL|56.19|6e-115,Glyco_hydro_31|PF01055.25|8.6e-61 F01_transcript_6887:1691-2641(+)	60	13	20	1	316	34.9	5	242829456
Gene.118243::F01_transcript_72547::g.118243::m.118243 Gene.118243::F01_transcript_72547::g.118243 ORF type:complete len:446 (+),score=24.05,tr	Q653V7 AGLU_ORYSJ|69.32|3e-163,tr|Q653V7|AGLU_ORYSJ|33.93|7e-10,Glyco_hydro_31|PF01055.25|7.1e-62,Gal_mutarotas_2|PF13802.5|6.2e-11,NtCtMGAM_N|PF16863.4|5.5e-08 F01_transcript_72547:287-1624(+)	30	10	16	5	445	49.2	5.01	1.09915e+09
Gene.57020::F01_transcript_45636::g.57020::m.57020 Gene.57020::F01_transcript_45636::g.57020 ORF type:complete len:250 (+),score=45.97,tr	O23715 PSA3_ARATH|91.16|3e-173,Proteasome|PF00227.25|5.3e-52,Proteasome_A_N|PF10584.8|1.8e-13 F01_transcript_45636:169-918(+)	56	15	31	2	249	27.3	6.32	1179653728
Gene.11647::F01_transcript_19514::g.11647::m.11647 Gene.11647::F01_transcript_19514::g.11647 ORF type:complete len:337 (+),score=62.72,tr	Q8GTQ9 SUCA1_SOLLC|85.50|0.0,CoA_binding|PF02629.18|1.2e-32,Ligase_CoA|PF00549.18|3.2e-23,Succ_CoA_lig|PF13607.5|3.4e-10 F01_transcript_19514:105-1115(+)	43	10	21	3	336	34.9	8.73	6924278090
Gene.197205::F01_transcript_104539::g.197205::m.197205 Gene.197205::F01_transcript_104539::g.197205 ORF type:complete len:234 (+),score=49.53,tr	Q9ZQP2 ACO12_ARATH|79.31|7e-137,Acyl-CoA_ox_N|PF14749.5|2.6e-26,Acyl-CoA_dh_M|PF02770.18|2.2e-11 F01_transcript_104539:212-913(+)	68	12	22	1	233	26.2	8.92	51272640
Gene.16036::F01_transcript_22704::g.16036::m.16036 Gene.16036::F01_transcript_22704::g.16036 ORF type:complete len:261 (+),score=44.45,tr	O65282 CH10C_ARATH|69.92|1e-113,Cpn10|PF00166.20|4.7e-27,Cpn10|PF00166.20|7.6e-27 F01_transcript_22704:92-874(+)	61	15	24	14	260	27.3	9.14	4388198889
Gene.190078::F01_transcript_101998::g.190078::m.190078 Gene.190078::F01_transcript_101998::g.190078 ORF type:complete len:489 (+),score=96.54,tr	Q9SZN1 VATB2_ARATH|96.93|0.0,ATP-synt_ab|PF00006.24|7.8e-68,ATP-synt_ab_N|PF02874.22|2.6e-13 F01_transcript_101998:54-1520(+)	43	15	21	8	488	54.2	5.15	662685047
Gene.39286::F01_transcript_38820::g.39286::m.39286 Gene.39286::F01_transcript_38820::g.39286 ORF type:complete len:431 (+),score=80.86,tr	Q9SR86 AGT23_ARATH|77.89|0.0,Aminotran_3|PF00202.20|1.5e-93 F01_transcript_38820:393-1685(+)	52	15	24	1	430	46.5	6.58	21292668
Gene.213847::F01_transcript_109805::g.213847::m.213847 Gene.213847::F01_transcript_109805::g.213847 ORF type:complete len:343 (+),score=16.93,tr	Q65CJ7 HPPR_PLESU|72.15|2e-165,2-Hacid_dh_C|PF02826.18|3.2e-52,2-Hacid_dh|PF00389.29|5e-22,NAD_binding_2|PF03446.14|0.00026 F01_transcript_109805:76-1029(+)	54	11	21	2	317	34.6	6.65	67195679
Gene.15::F01_transcript_3::g.15::m.15 Gene.15::F01_transcript_3::g.15 ORF type:complete len:3209 (+),score=331.92,Peptidase_C6	PF00851.17 2e-120,RdRP_1|PF00680.19|6.8e-108,Poty_coat|PF00767.17|1.6e-97,Poty_PP|PF08440.9|3.5e-76,Peptidase_C4|PF00863.18|1.7e-58,Potyvirid-P3|PF13608.5|1.2e-57,Peptidase_S30|PF01577.15|2.9e-57,Helicase_C|PF00271.30|2.1e-09,DEAD|PF00270.28|2.5e-08,Flavi_DEAD|PF07652.13|1.9e-07 F01_transcript_3:133-9627(+)	7	20	26	20	3164	357.4	8.09	585123444
Gene.205904::F01_transcript_106844::g.205904::m.205904 Gene.205904::F01_transcript_106844::g.205904 ORF type:complete len:218 (+),score=40.73,tr	O48556 IPYR_MAIZE|85.05|4e-133,Pyrophosphatase|PF00719.18|2.4e-54 F01_transcript_106844:22-654(+)	58	12	41	1	210	23.9	5.68	124334902
Gene.106510::F01_transcript_67117::g.106510::m.106510 Gene.106510::F01_transcript_67117::g.106510 ORF type:complete len:224 (+),score=44.64,tr	F6HDM2 NNRD_VITVI|79.82|2e-120,Carb_kinase|PF01256.16|8.2e-27 F01_transcript_67117:512-1183(+)	68	12	17	12	223	24.1	6.9	6.78806e+08
Gene.124999::F01_transcript_75716::g.124999::m.124999 Gene.124999::F01_transcript_75716::g.124999 ORF type:complete len:171 (+),score=38.87,tr	Q9LSU1 PSA5_ORYSJ|95.88|2e-121,Proteasome|PF00227.25|4.8e-48 F01_transcript_75716:367-879(+)	75	7	14	2	170	18.5	4.56	325513494
Gene.254812::F01_transcript_10979::g.254812::m.254812 Gene.254812::F01_transcript_10979::g.254812 ORF type:complete len:633 (+),score=105.38,tr	O82663 SDHA1_ARATH|89.15|0.0,FAD_binding_2|PF00890.23|4e-123,Succ_DH_flav_C|PF02910.19|4.4e-43 F01_transcript_10979:111-2009(+)	35	15	18	3	632	69.4	6.77	1.14559e+08
Gene.116099::F01_transcript_71583::g.116099::m.116099 Gene.116099::F01_transcript_71583::g.116099 ORF type:complete len:345 (+),score=47.31,tr	Q9ZV36 UXS6_ARATH|91.33|0.0,GDP_Man_Dehyd|PF16363.4|7.8e-54,Epimerase|PF01370.20|9.5e-46,Polysacc_synt_2|PF02719.14|1.6e-07,3Beta_HSD|PF01073.18|3.7e-12,NAD_binding_4|PF07993.11|4.3e-07,RmlD_sub_bind|PF04321.16|1.4e-07 F01_transcript_71583:73-1107(+)	60	15	24	1	344	38.7	7.49	42245420
Gene.137222::F01_transcript_81467::g.137222::m.137222 Gene.137222::F01_transcript_81467::g.137222 ORF type:complete len:473 (+),score=41.86,tr	Q9FF86 DCR_ARATH|52.93|7e-161,Transferase|PF02458.14|8.8e-74 F01_transcript_81467:53-1420(+)	40	12	24	12	455	49.8	5.39	9.53045e+08
Gene.257118::F01_transcript_12333::g.257118::m.257118 Gene.257118::F01_transcript_12333::g.257118 ORF type:complete len:481 (+),score=12.11,tr	F8WKW1 UGT2_GARJA|53.04|0.0,UDPGT|PF00201.17|3.1e-27 F01_transcript_12333:52-1494(+)	32	11	19	1	480	53.7	5.45	48725592
Gene.15300::F01_transcript_22049::g.15300::m.15300 Gene.15300::F01_transcript_22049::g.15300 ORF type:complete len:247 (+),score=42.25,tr	Q9XG77 PSA6_TOBAC|90.24|3e-169,Proteasome|PF00227.25|6.7e-52,Proteasome_A_N|PF10584.8|1.2e-15 F01_transcript_22049:128-868(+)	72	15	37	1	246	27.3	6.44	4.07483e+09
Gene.49135::F01_transcript_43526::g.49135::m.49135 Gene.49135::F01_transcript_43526::g.49135 ORF type:complete len:724 (+),score=155.80,tr	F4HQD4 HSP7P_ARATH|74.17|0.0,HSP70|PF00012.19|2.6e-120,MreB_Mbl|PF06723.12|1e-05 F01_transcript_43526:594-2765(+)	36	19	23	1	723	80	5.35
Gene.258077::F01_transcript_12912::g.258077::m.258077 Gene.258077::F01_transcript_12912::g.258077 ORF type:complete len:583 (+),score=134.39,tr	Q9ZSQ4 PGMC_POPTN|86.94|0.0,PGM_PMM_I|PF02878.15|2.7e-32,PGM_PMM_III|PF02880.15|1.5e-28,PGM_PMM_II|PF02879.15|1.6e-12,PGM_PMM_IV|PF00408.19|3.3e-06 F01_transcript_12912:72-1820(+)	49	22	24	1	582	63.1	5.92	834271763
Gene.112132::F01_transcript_69761::g.112132::m.112132 Gene.112132::F01_transcript_69761::g.112132 ORF type:complete len:106 (+),score=17.04,tr	Q43187 IPYR_SOLTU|85.71|3e-63,Pyrophosphatase|PF00719.18|2.4e-26 F01_transcript_69761:1559-1876(+)	81	11	42	2	105	12.3	5.3	116696908
Gene.86591::F01_transcript_59133::g.86591::m.86591 Gene.86591::F01_transcript_59133::g.86591 ORF type:complete len:477 (+),score=25.94,tr	Q8VZF1 AEE7_ARATH|73.74|0.0,AMP-binding|PF00501.27|1.4e-63,AMP-binding_C|PF13193.5|4.3e-19 F01_transcript_59133:458-1888(+)	46	13	16	1	476	51.6	7.87	12020406
Gene.123896::F01_transcript_75227::g.123896::m.123896 Gene.123896::F01_transcript_75227::g.123896 ORF type:complete len:524 (+),score=79.07,tr	Q9M462 GLGS_BRANA|84.92|0.0,NTP_transferase|PF00483.22|2.9e-67 F01_transcript_75227:69-1640(+)	37	14	19	2	523	57.3	7.77	1.9954e+07
Gene.150826::F01_transcript_86308::g.150826::m.150826 Gene.150826::F01_transcript_86308::g.150826 ORF type:complete len:539 (+),score=97.38,tr	F4IW47 TKTC2_ARATH|85.83|0.0,tr|F4IW47|TKTC2_ARATH|74.55|5e-74,Transketolase_N|PF00456.20|3.4e-137,Transketolase_C|PF02780.19|1.4e-08 F01_transcript_86308:52-1617(+)	38	12	19	1	521	56.6	6.39	21061214
Gene.257744::F01_transcript_12685::g.257744::m.257744 Gene.257744::F01_transcript_12685::g.257744 ORF type:complete len:540 (+),score=109.69,tr	Q8RWN9 ODP22_ARATH|72.00|0.0,2-oxoacid_dh|PF00198.22|4.1e-75,Biotin_lipoyl|PF00364.21|1.7e-18,E3_binding|PF02817.16|1.9e-15 F01_transcript_12685:114-1733(+)	40	15	22	8	539	58.6	7.17	1.26228e+08
Gene.17107::F01_transcript_23637::g.17107::m.17107 Gene.17107::F01_transcript_23637::g.17107 ORF type:complete len:232 (+),score=37.17,tr	Q9FRL8 DHAR2_ARATH|66.67|3e-98,GST_N_3|PF13417.5|6.1e-19,GST_N_2|PF13409.5|4.1e-16,GST_N|PF02798.19|6e-07,GST_C_2|PF13410.5|3.4e-07,GST_C|PF00043.24|7.9e-05 F01_transcript_23637:54-698(+)	65	9	18	7	214	23.8	5.6	3.7139e+08
Gene.144997::F01_transcript_5725::g.144997::m.144997 Gene.144997::F01_transcript_5725::g.144997 ORF type:complete len:836 (+),score=73.32,tr	Q9SCV4 BGAL8_ARATH|67.91|0.0,Glyco_hydro_35|PF01301.18|8.7e-118,Glyco_hydro_42|PF02449.14|7.6e-09,Gal_Lectin|PF02140.17|4.2e-08 F01_transcript_5725:314-2821(+)	32	16	21	12	835	92.4	6.73	4.15895e+08
Gene.7848::F01_transcript_17066::g.7848::m.7848 Gene.7848::F01_transcript_17066::g.7848 ORF type:complete len:402 (+),score=99.21,tr	Q42962 PGKY_TOBAC|88.28|0.0,PGK|PF00162.18|4.5e-167 F01_transcript_17066:31-1236(+)	57	16	22	5	401	42.4	6.23	2.20896e+08
Gene.156150::F01_transcript_88545::g.156150::m.156150 Gene.156150::F01_transcript_88545::g.156150 ORF type:complete len:378 (+),score=62.42,tr	P53492 ACT7_ARATH|97.35|0.0,Actin|PF00022.18|4.6e-148 F01_transcript_88545:261-1394(+)	44	11	18	1	377	41.6	5.49	4288452
Gene.15788::F01_transcript_22465::g.15788::m.15788 Gene.15788::F01_transcript_22465::g.15788 ORF type:complete len:249 (+),score=21.51,tr	O24030 PSA7_SOLLC|92.98|2e-157,Proteasome|PF00227.25|3e-57,Proteasome_A_N|PF10584.8|7.7e-14 F01_transcript_22465:128-874(+)	51	10	22	10	248	27	7.94	6901905853
Gene.144258::F01_transcript_84650::g.144258::m.144258 Gene.144258::F01_transcript_84650::g.144258 ORF type:complete len:306 (+),score=61.05,tr	Q43497 MDAR_SOLLC|77.40|5e-161,Pyr_redox_2|PF07992.13|3.6e-46,Pyr_redox|PF00070.26|1.6e-14 F01_transcript_84650:109-1026(+)	72	16	22	1	305	32.3	7.36
Gene.219440::F01_transcript_111947::g.219440::m.219440 Gene.219440::F01_transcript_111947::g.219440 ORF type:complete len:497 (+),score=85.54,tr	Q9XF61 PDI_DATGL|66.97|0.0,tr|Q9XF61|PDI_DATGL|36.50|5e-16,Thioredoxin|PF00085.19|6.2e-29,Thioredoxin|PF00085.19|2.1e-15,Thioredoxin_6|PF13848.5|1.8e-23,Thioredoxin_2|PF13098.5|3.2e-07,ERp29_N|PF07912.12|1.3e-05 F01_transcript_111947:39-1493(+)	38	16	25	13	484	54.2	5.02	3.73585e+08
Gene.14873::F01_transcript_21739::g.14873::m.14873 Gene.14873::F01_transcript_21739::g.14873 ORF type:complete len:280 (+),score=53.97,tr	P12863 TPIS_MAIZE|85.71|4e-161,TIM|PF00121.17|1.8e-87 F01_transcript_21739:80-841(+)	61	12	21	2	253	26.8	5.63	246712392
Gene.18375::F01_transcript_24856::g.18375::m.18375 Gene.18375::F01_transcript_24856::g.18375 ORF type:complete len:224 (+),score=26.58,tr	Q9LST7 PSB3_ORYSJ|90.20|2e-137,Proteasome|PF00227.25|9.9e-42 F01_transcript_24856:59-673(+)	50	5	12	4	204	22.7	5.62	895978662
Gene.193350::F01_transcript_103162::g.193350::m.193350 Gene.193350::F01_transcript_103162::g.193350 ORF type:complete len:249 (+),score=40.89,tr	Q1PF50 EDA2_ARATH|61.84|7e-111,Peptidase_S28|PF05577.11|2.5e-22 F01_transcript_103162:779-1525(+)	49	8	17	8	248	27.5	5.12	1779497343
Gene.16162::F01_transcript_22817::g.16162::m.16162 Gene.16162::F01_transcript_22817::g.16162 ORF type:complete len:229 (+),score=33.74,tr	P35017 SODM_HEVBR|76.99|2e-126,Sod_Fe_C|PF02777.17|2.2e-35,Sod_Fe_N|PF00081.21|3.9e-33 F01_transcript_22817:106-792(+)	44	8	19	6	228	25.2	7.78	3060360501
Gene.78734::F01_transcript_55675::g.78734::m.78734 Gene.78734::F01_transcript_55675::g.78734 ORF type:complete len:630 (+),score=92.85,tr	P51615 MAOX_VITVI|86.32|0.0,Malic_M|PF03949.14|6.5e-99,malic|PF00390.18|1.8e-77 F01_transcript_55675:92-1981(+)	38	16	18	14	629	69.2	7.52	3.16413e+08
Gene.232306::F01_transcript_117283::g.232306::m.232306 Gene.232306::F01_transcript_117283::g.232306 ORF type:complete len:864 (+),score=125.77,tr	O49954 GCSP_SOLTU|83.28|0.0,GDC-P|PF02347.15|1.3e-178,GDC-P|PF02347.15|6.4e-13 F01_transcript_117283:119-2710(+)	31	15	19	12	863	93.2	7.52	1.86763e+08
Gene.34364::F01_transcript_36658::g.34364::m.34364 Gene.34364::F01_transcript_36658::g.34364 ORF type:complete len:356 (+),score=38.53,Lactamase_B_2	PF12706.6 1.1e-24,Lactamase_B|PF00753.26|1e-07 F01_transcript_36658:33-1070(+)	56	15	19	9	345	39	7.84	372623843
Gene.264035::F01_transcript_118148::g.264035::m.264035 Gene.264035::F01_transcript_118148::g.264035 ORF type:complete len:301 (+),score=48.41,tr	Q9LIP2 PSB5B_ARATH|81.11|3e-163,Proteasome|PF00227.25|7.6e-49 F01_transcript_118148:77-904(+)	58	12	21	4	275	29.7	8.31	488558709
Gene.155231::F01_transcript_88112::g.155231::m.155231 Gene.155231::F01_transcript_88112::g.155231 ORF type:complete len:361 (+),score=50.76,tr	Q6ZFU6 NTRB_ORYSJ|84.76|0.0,Pyr_redox_2|PF07992.13|4.1e-49,Pyr_redox_3|PF13738.5|3.2e-19,Pyr_redox|PF00070.26|7.3e-18 F01_transcript_88112:96-1085(+)	55	11	15	5	329	35	6.57	268661365
Gene.135525::F01_transcript_80712::g.135525::m.135525 Gene.135525::F01_transcript_80712::g.135525 ORF type:complete len:211 (+),score=31.15,tr	P49608 ACOC_CUCMA|87.73|1e-99,Aconitase|PF00330.19|2.8e-57 F01_transcript_80712:1092-1724(+)	61	8	17	0	210	23.5	9.14
Gene.42189::F01_transcript_40138::g.42189::m.42189 Gene.42189::F01_transcript_40138::g.42189 ORF type:complete len:177 (+),score=25.14,tr	P17598 CATA1_GOSHI|91.91|1e-117,Catalase|PF00199.18|2.4e-72 F01_transcript_40138:644-1174(+)	59	7	18	1	176	20.1	5.74	9894231
Gene.67075::F01_transcript_50381::g.67075::m.67075 Gene.67075::F01_transcript_50381::g.67075 ORF type:complete len:272 (+),score=26.14,tr	Q949U7 PRX2E_ARATH|62.08|1e-96,Redoxin|PF08534.9|3.4e-36,AhpC-TSA|PF00578.20|6.5e-16 F01_transcript_50381:118-816(+)	60	9	13	2	232	24.6	8.72	134672886
Gene.212006::F01_transcript_109127::g.212006::m.212006 Gene.212006::F01_transcript_109127::g.212006 ORF type:complete len:330 (+),score=63.49,tr	Q8GTQ9 SUCA1_SOLLC|84.04|0.0,CoA_binding|PF02629.18|1.1e-32,Ligase_CoA|PF00549.18|1.5e-22,Succ_CoA_lig|PF13607.5|7.6e-10 F01_transcript_109127:97-1086(+)	32	8	16	5	329	34.3	8.73	5.04282e+08
Gene.96905::F01_transcript_64029::g.96905::m.96905 Gene.96905::F01_transcript_64029::g.96905 ORF type:complete len:465 (+),score=84.55,tr	Q43497 MDAR_SOLLC|79.90|0.0,Pyr_redox_2|PF07992.13|2.9e-50,Pyr_redox|PF00070.26|3.3e-14 F01_transcript_64029:17-1411(+)	41	13	19	2	464	50.6	8.54	21201491
Gene.14179::F01_transcript_21213::g.14179::m.14179 Gene.14179::F01_transcript_21213::g.14179 ORF type:complete len:272 (+),score=39.71,tr	P34066 PSA1A_ARATH|84.75|1e-150,Proteasome|PF00227.25|1.8e-58,Proteasome_A_N|PF10584.8|3.6e-14 F01_transcript_21213:128-943(+)	53	14	34	2	271	29.6	5.26	7.95577e+09
Gene.12862::F01_transcript_20341::g.12862::m.12862 Gene.12862::F01_transcript_20341::g.12862 ORF type:complete len:257 (+),score=47.47,tr	P93211 14336_SOLLC|87.50|6e-166,14-3-3|PF00244.19|2.6e-103 F01_transcript_20341:75-845(+)	59	13	17	3	256	28.8	4.87	3.232e+08
Gene.94083::F01_transcript_62668::g.94083::m.94083 Gene.94083::F01_transcript_62668::g.94083 ORF type:complete len:567 (+),score=22.60,tr	F8WKW1 UGT2_GARJA|52.39|2e-151,tr|F8WKW1|UGT2_GARJA|30.41|4e-10,UDPGT|PF00201.17|9.5e-27 F01_transcript_62668:149-1702(+)	32	13	33	3	517	57.5	5.06	9.64449e+08
Gene.8407::F01_transcript_17441::g.8407::m.8407 Gene.8407::F01_transcript_17441::g.8407 ORF type:complete len:381 (+),score=46.09,tr	P14674 ADH2_SOLTU|87.60|0.0,ADH_zinc_N|PF00107.25|7.8e-25,ADH_N|PF08240.11|1.2e-22 F01_transcript_17441:86-1228(+)	53	14	18	14	380	41	5.95	4.32702e+08
Gene.7953::F01_transcript_17129::g.7953::m.7953 Gene.7953::F01_transcript_17129::g.7953 ORF type:complete len:411 (+),score=74.61,tr	Q9XGI9 AGUB_SOLLC|28.80|3e-26,CN_hydrolase|PF00795.21|2.1e-51 F01_transcript_17129:76-1308(+)	52	13	17	13	410	45.8	6.84	1.90772e+08
Gene.15412::F01_transcript_22149::g.15412::m.15412 Gene.15412::F01_transcript_22149::g.15412 ORF type:complete len:233 (+),score=27.19,tr	Q949U7 PRX2E_ARATH|68.40|5e-96,Redoxin|PF08534.9|9.8e-37,AhpC-TSA|PF00578.20|5.2e-16 F01_transcript_22149:146-844(+)	60	9	13	2	232	24.5	8.4	8.37104e+08
Gene.103386::F01_transcript_65669::g.103386::m.103386 Gene.103386::F01_transcript_65669::g.103386 ORF type:complete len:786 (+),score=44.19,tr	Q43007 PLDA1_ORYSJ|84.14|0.0,PLD_C|PF12357.7|3.8e-29,PLDc|PF00614.21|1.2e-11,PLDc|PF00614.21|1.4e-07,C2|PF00168.29|9.1e-11,PLDc_2|PF13091.5|5.7e-07 F01_transcript_65669:374-2731(+)	25	17	25	3	785	89.6	5.57	9438338
Gene.15984::F01_transcript_22656::g.15984::m.15984 Gene.15984::F01_transcript_22656::g.15984 ORF type:complete len:245 (+),score=37.08,tr	Q7DLR9 PSB4_ARATH|82.02|2e-143,Proteasome|PF00227.25|2.7e-35 F01_transcript_22656:86-820(+)	54	11	16	2	244	27.5	7.05	1.22432e+08
Gene.16914::F01_transcript_23466::g.16914::m.16914 Gene.16914::F01_transcript_23466::g.16914 ORF type:complete len:213 (+),score=37.17,tr	O48556 IPYR_MAIZE|82.24|5e-129,Pyrophosphatase|PF00719.18|1.4e-52 F01_transcript_23466:89-727(+)	59	11	33	2	212	24.1	6.07	279191363
Gene.16719::F01_transcript_23288::g.16719::m.16719 Gene.16719::F01_transcript_23288::g.16719 ORF type:complete len:261 (+),score=57.20,tr	Q10KF0 PSA2_ORYSJ|91.91|9e-159,Proteasome|PF00227.25|2.5e-61,Proteasome_A_N|PF10584.8|1.2e-08 F01_transcript_23288:78-785(+)	54	12	18	1	235	25.7	5.71	1.36384e+09
Gene.3100::F01_transcript_13981::g.3100::m.3100 Gene.3100::F01_transcript_13981::g.3100 ORF type:complete len:553 (+),score=100.95,tr	P50433 GLYM_SOLTU|88.65|0.0,SHMT|PF00464.18|6.2e-210 F01_transcript_13981:108-1661(+)	47	17	19	1	517	57	8.59
Gene.151206::F01_transcript_86476::g.151206::m.151206 Gene.151206::F01_transcript_86476::g.151206 ORF type:complete len:355 (+),score=70.62,tr	Q9FSF0 MDH_TOBAC|90.36|0.0,Ldh_1_C|PF02866.17|4.8e-35,Ldh_1_N|PF00056.22|3.6e-33 F01_transcript_86476:69-1067(+)	59	12	17	1	332	35.8	6.42	277413571
Gene.16355::F01_transcript_22980::g.16355::m.16355 Gene.16355::F01_transcript_22980::g.16355 ORF type:complete len:240 (+),score=51.40,tr	Q8H156 RAN3_ARATH|94.12|2e-157,Ras|PF00071.21|1.4e-49,Roc|PF08477.12|1.4e-29,Arf|PF00025.20|1.7e-11,RNA_helicase|PF00910.21|8.7e-06 F01_transcript_22980:57-722(+)	65	12	21	12	221	25.1	6.86	2250387738
Gene.175242::F01_transcript_96260::g.175242::m.175242 Gene.175242::F01_transcript_96260::g.175242 ORF type:complete len:415 (+),score=79.57,tr	Q9LNB6 HSOP1_ARATH|67.95|0.0,tr|Q9LNB6|HSOP1_ARATH|32.62|8e-26,tr|Q9LNB6|HSOP1_ARATH|25.00|2e-06,TPR_1|PF00515.27|6.3e-07,TPR_1|PF00515.27|1.2e-07,TPR_2|PF07719.16|3.5e-06,TPR_2|PF07719.16|9.6e-07,TPR_11|PF13414.5|9.7e-09,TPR_8|PF13181.5|0.00095,TPR_8|PF13181.5|0.0017,TPR_16|PF13432.5|0.0073,TPR_16|PF13432.5|0.00094,TPR_7|PF13176.5|0.0007 F01_transcript_96260:57-1301(+)	51	21	28	2	414	46.1	5.4	117623703
Gene.9479::F01_transcript_18131::g.9479::m.9479 Gene.9479::F01_transcript_18131::g.9479 ORF type:complete len:357 (+),score=74.71,tr	Q9FSF0 MDH_TOBAC|90.06|0.0,Ldh_1_C|PF02866.17|5.9e-35,Ldh_1_N|PF00056.22|3.7e-33 F01_transcript_18131:74-1072(+)	59	12	17	1	332	35.8	6.42	14815911
Gene.16740::F01_transcript_23305::g.16740::m.16740 Gene.16740::F01_transcript_23305::g.16740 ORF type:complete len:264 (+),score=47.42,tr	Q10KF0 PSA2_ORYSJ|91.91|2e-159,Proteasome|PF00227.25|8.2e-61,Proteasome_A_N|PF10584.8|1.2e-08 F01_transcript_23305:87-794(+)	60	13	19	4	235	25.7	5.71	4800746586
Gene.14853::F01_transcript_21726::g.14853::m.14853 Gene.14853::F01_transcript_21726::g.14853 ORF type:complete len:251 (+),score=46.61,tr	P48534 APX1_PEA|84.40|2e-159,peroxidase|PF00141.22|9.1e-45 F01_transcript_21726:127-879(+)	62	12	19	9	250	27.2	6.16	6.4365e+08
Gene.205996::F01_transcript_106886::g.205996::m.205996 Gene.205996::F01_transcript_106886::g.205996 ORF type:complete len:276 (+),score=50.72,tr	P54928 IMP3_SOLLC|73.51|1e-146,Inositol_P|PF00459.24|1.1e-77 F01_transcript_106886:36-863(+)	53	14	19	14	275	29.7	5.39	6.87016e+09
Gene.22919::F01_transcript_2387::g.22919::m.22919 Gene.22919::F01_transcript_2387::g.22919 ORF type:complete len:1148 (+),score=153.20,tr	C0HJB3 MANA_CANEN|28.11|5e-87,Glyco_hydro_38|PF01074.21|1.3e-102,Glyco_hydro_38C|PF07748.12|4e-68,Alpha-mann_mid|PF09261.10|4.9e-21 F01_transcript_2387:92-3535(+)	20	21	24	15	1147	131.2	6.87	2.27259e+08
Gene.161986::F01_transcript_91223::g.161986::m.161986 Gene.161986::F01_transcript_91223::g.161986 ORF type:complete len:888 (+),score=156.84,tr	B7EA73 PSA_ORYSJ|80.50|0.0,DUF3458_C|PF17432.1|4.2e-122,Peptidase_M1|PF01433.19|1.7e-54,DUF3458|PF11940.7|7.2e-30 F01_transcript_91223:232-2895(+)	31	23	24	4	887	99.8	5.77	232329941
Gene.5226::F01_transcript_15235::g.5226::m.5226 Gene.5226::F01_transcript_15235::g.5226 ORF type:complete len:450 (+),score=62.83,Peptidase_M20	PF01546.27 1.1e-32 F01_transcript_15235:49-1398(+)	49	13	16	13	449	50.3	5.4	2.06655e+08
Gene.13625::F01_transcript_20855::g.13625::m.13625 Gene.13625::F01_transcript_20855::g.13625 ORF type:complete len:333 (+),score=54.93,tr	Q9LHH7 FOLD2_ARATH|81.31|1e-172,THF_DHG_CYH_C|PF02882.18|7.9e-68,THF_DHG_CYH|PF00763.22|3.8e-41 F01_transcript_20855:123-1001(+)	53	15	21	9	292	31.1	8.22	1.09455e+09
Gene.78143::F01_transcript_55420::g.78143::m.78143 Gene.78143::F01_transcript_55420::g.78143 ORF type:complete len:385 (+),score=39.92,tr	Q9FMK9 PPA29_ARATH|61.70|9e-166,Metallophos|PF00149.27|8e-18 F01_transcript_55420:41-1195(+)	40	9	16	4	384	42.6	6.3	6.25081e+08
Gene.122429::F01_transcript_74545::g.122429::m.122429 Gene.122429::F01_transcript_74545::g.122429 ORF type:complete len:863 (+),score=242.35,tr	F4I8B9 Y1501_ARATH|43.65|9e-125,tr|F4I8B9|Y1501_ARATH|30.55|2e-11,WEMBL|PF05701.10|1.1e-12 F01_transcript_74545:107-2695(+)	26	21	25	2	862	96.6	4.89	1.75389e+07
Gene.256989::F01_transcript_12250::g.256989::m.256989 Gene.256989::F01_transcript_12250::g.256989 ORF type:complete len:627 (+),score=116.28,tr	Q41140 PFPA_RICCO|82.27|0.0,PFK|PF00365.19|3.7e-28 F01_transcript_12250:76-1956(+)	37	17	19	5	626	68.6	7.3	3.78476e+08
Gene.255919::F01_transcript_11612::g.255919::m.255919 Gene.255919::F01_transcript_11612::g.255919 ORF type:complete len:607 (+),score=70.27,tr	B3TPQ7 ATESY_MAGGA|50.09|0.0,Terpene_synth_C|PF03936.15|6.6e-97,Terpene_synth|PF01397.20|1.5e-51 F01_transcript_11612:98-1918(+)	34	16	20	2	606	70.1	5.29	2.42393e+08
Gene.228422::F01_transcript_115717::g.228422::m.228422 Gene.228422::F01_transcript_115717::g.228422 ORF type:complete len:280 (+),score=38.42,tr	Q9ASS6 CP20B_ARATH|76.88|3e-111,Pro_isomerase|PF00160.20|1.2e-49 F01_transcript_115717:68-841(+)	56	11	29	10	257	27.7	9.51	1197376270
Gene.121980::F01_transcript_74304::g.121980::m.121980 Gene.121980::F01_transcript_74304::g.121980 ORF type:complete len:223 (+),score=58.89,tr	Q0JNR2 CYT12_ORYSJ|72.22|1e-101,SQAPI|PF16845.4|4.2e-19,Cystatin|PF00031.20|8.3e-17 F01_transcript_74304:105-773(+)	56	15	26	5	222	25	6.54	2818143865
Gene.210933::F01_transcript_108750::g.210933::m.210933 Gene.210933::F01_transcript_108750::g.210933 ORF type:complete len:374 (+),score=64.80,tr	A3C4S4 GME1_ORYSJ|92.39|0.0,Epimerase|PF01370.20|7.6e-46,GDP_Man_Dehyd|PF16363.4|5.6e-27,3Beta_HSD|PF01073.18|8.7e-09,NAD_binding_10|PF13460.5|3.1e-06 F01_transcript_108750:976-2097(+)	52	17	23	17	373	42.2	6.13	435369004
Gene.16120::F01_transcript_22771::g.16120::m.16120 Gene.16120::F01_transcript_22771::g.16120 ORF type:complete len:236 (+),score=51.50,tr	Q10KF0 PSA2_ORYSJ|91.49|7e-160,Proteasome|PF00227.25|6.8e-61,Proteasome_A_N|PF10584.8|1e-08 F01_transcript_22771:150-857(+)	59	12	18	1	235	25.7	5.71	415010528
Gene.86938::F01_transcript_59283::g.86938::m.86938 Gene.86938::F01_transcript_59283::g.86938 ORF type:complete len:488 (+),score=65.76,tr	E9L7A5 PAT_PETHY|77.93|0.0,Aminotran_1_2|PF00155.20|2.4e-68 F01_transcript_59283:82-1464(+)	43	14	22	12	460	49.5	6.09	1212069874
Gene.62944::F01_transcript_48406::g.62944::m.62944 Gene.62944::F01_transcript_48406::g.62944 ORF type:complete len:476 (+),score=31.95,tr	P25776 ORYA_ORYSJ|70.45|0.0,Peptidase_C1|PF00112.22|7.5e-86,Inhibitor_I29|PF08246.11|7.4e-18,Granulin|PF00396.17|1.6e-10 F01_transcript_48406:381-1808(+)	32	14	31	3	475	51.8	5.41	475768581
Gene.230947::F01_transcript_116728::g.230947::m.230947 Gene.230947::F01_transcript_116728::g.230947 ORF type:complete len:257 (+),score=52.18,tr	P93211 14336_SOLLC|86.72|3e-163,14-3-3|PF00244.19|1.4e-103 F01_transcript_116728:322-1092(+)	58	12	18	5	256	28.9	4.73	3.58185e+08
Gene.16915::F01_transcript_23468::g.16915::m.16915 Gene.16915::F01_transcript_23468::g.16915 ORF type:complete len:233 (+),score=55.80,tr	Q0JNR2 CYT12_ORYSJ|67.76|2e-102,SQAPI|PF16845.4|4.3e-19,Cystatin|PF00031.20|7.2e-17 F01_transcript_23468:38-736(+)	52	14	23	4	232	26.1	6.76	3.09381e+08
Gene.98612::F01_transcript_4105::g.98612::m.98612 Gene.98612::F01_transcript_4105::g.98612 ORF type:complete len:980 (+),score=158.33,tr	B7EA73 PSA_ORYSJ|81.06|0.0,DUF3458_C|PF17432.1|1.2e-122,Peptidase_M1|PF01433.19|1.8e-54,DUF3458|PF11940.7|1.2e-29 F01_transcript_4105:117-3056(+)	28	22	23	3	979	110	6.52	16269711
Gene.261364::F01_transcript_76021::g.261364::m.261364 Gene.261364::F01_transcript_76021::g.261364 ORF type:complete len:271 (+),score=46.33,tr	Q9LIP2 PSB5B_ARATH|80.74|2e-161,Proteasome|PF00227.25|5.4e-49 F01_transcript_76021:111-923(+)	52	12	22	4	270	29.2	8.57	2.7555e+09
Gene.145124::F01_transcript_5781::g.145124::m.145124 Gene.145124::F01_transcript_5781::g.145124 ORF type:complete len:930 (+),score=67.29,tr	Q9S7Y7 XYL1_ARATH|66.74|0.0,Glyco_hydro_31|PF01055.25|9.6e-149,NtCtMGAM_N|PF16863.4|1e-34,Gal_mutarotas_2|PF13802.5|2.2e-06 F01_transcript_5781:99-2888(+)	17	11	16	11	929	103.6	6.35	2.11153e+08
Gene.132911::F01_transcript_79355::g.132911::m.132911 Gene.132911::F01_transcript_79355::g.132911 ORF type:complete len:583 (+),score=134.17,tr	P93805 PGMC2_MAIZE|85.03|0.0,PGM_PMM_I|PF02878.15|3.2e-32,PGM_PMM_III|PF02880.15|1.6e-28,PGM_PMM_II|PF02879.15|1.6e-12,PGM_PMM_IV|PF00408.19|3.3e-06 F01_transcript_79355:74-1822(+)	44	20	22	2	582	63.1	5.81	6.03248e+06
Gene.233408::F01_transcript_117672::g.233408::m.233408 Gene.233408::F01_transcript_117672::g.233408 ORF type:complete len:953 (+),score=138.91,DUF608	PF04685.12 1.3e-157,Glyco_hydr_116N|PF12215.7|1.3e-103 F01_transcript_117672:300-3158(+)	24	18	21	18	952	106.4	6.27	4.80271e+08
Gene.260526::F01_transcript_59095::g.260526::m.260526 Gene.260526::F01_transcript_59095::g.260526 ORF type:complete len:485 (+),score=95.38,tr	P46248 AAT5_ARATH|80.84|0.0,Aminotran_1_2|PF00155.20|7.6e-94 F01_transcript_59095:128-1456(+)	48	16	19	1	442	48.9	8.16	41147788
Gene.189141::F01_transcript_101663::g.189141::m.189141 Gene.189141::F01_transcript_101663::g.189141 ORF type:complete len:520 (+),score=90.88,tr	P50433 GLYM_SOLTU|88.65|0.0,SHMT|PF00464.18|8.1e-210 F01_transcript_101663:38-1597(+)	47	17	19	1	519	57.2	8.69	6.76336e+08
Gene.256060::F01_transcript_11699::g.256060::m.256060 Gene.256060::F01_transcript_11699::g.256060 ORF type:complete len:620 (+),score=76.99,tr	B3TPQ7 ATESY_MAGGA|50.09|0.0,Terpene_synth_C|PF03936.15|7e-97,Terpene_synth|PF01397.20|3.5e-51 F01_transcript_11699:42-1862(+)	33	15	18	1	606	70.1	5.25	4.75918e+06
Gene.15993::F01_transcript_22664::g.15993::m.15993 Gene.15993::F01_transcript_22664::g.15993 ORF type:complete len:229 (+),score=28.39,tr	Q8LD27 PSB6_ARATH|86.15|7e-148,Proteasome|PF00227.25|1.2e-47 F01_transcript_22664:148-834(+)	66	12	36	3	228	24.6	5.57	7.63693e+09
Gene.18206::F01_transcript_24716::g.18206::m.18206 Gene.18206::F01_transcript_24716::g.18206 ORF type:complete len:190 (+),score=2.93,tr	Q8W171 CYP1_SOYBN|86.63|1e-110,Pro_isomerase|PF00160.20|2.6e-47 F01_transcript_24716:53-571(+)	74	11	38	4	172	18.2	8.46	5.07427e+09
Gene.87112::F01_transcript_59357::g.87112::m.87112 Gene.87112::F01_transcript_59357::g.87112 ORF type:complete len:459 (+),score=88.73,tr	P46248 AAT5_ARATH|80.79|0.0,Aminotran_1_2|PF00155.20|2.9e-93 F01_transcript_59357:53-1378(+)	48	16	19	1	441	48.7	8.4	541603401
Gene.231314::F01_transcript_116884::g.231314::m.231314 Gene.231314::F01_transcript_116884::g.231314 ORF type:complete len:632 (+),score=91.32,tr	O48921 C97B2_SOYBN|69.61|0.0,p450|PF00067.21|6.4e-77 F01_transcript_116884:86-1897(+)	35	15	18	15	603	68.2	7.66	5.44436e+08
Gene.6396::F01_transcript_16056::g.6396::m.6396 Gene.6396::F01_transcript_16056::g.6396 ORF type:complete len:453 (+),score=90.19,tr	Q96329 ACOX4_ARATH|81.60|0.0,Acyl-CoA_dh_1|PF00441.23|6.3e-26,Acyl-CoA_dh_N|PF02771.15|1.9e-22,Acyl-CoA_dh_M|PF02770.18|1.6e-22 F01_transcript_16056:60-1361(+)	44	13	16	9	433	47.5	8.38	612744622
Gene.243124::F01_transcript_121455::g.243124::m.243124 Gene.243124::F01_transcript_121455::g.243124 ORF type:complete len:263 (+),score=58.99,tr	Q9SP07 1433_LILLO|91.98|2e-176,14-3-3|PF00244.19|9.8e-104 F01_transcript_121455:229-1017(+)	64	15	22	6	262	29.5	4.81	1.53937e+09
Gene.258310::F01_transcript_13040::g.258310::m.258310 Gene.258310::F01_transcript_13040::g.258310 ORF type:complete len:590 (+),score=120.82,tr	Q9SGC1 PGMC2_ARATH|86.89|0.0,PGM_PMM_I|PF02878.15|5.2e-33,PGM_PMM_III|PF02880.15|1.4e-28,PGM_PMM_II|PF02879.15|7.1e-13,PGM_PMM_IV|PF00408.19|7.2e-06 F01_transcript_13040:72-1841(+)	42	19	21	2	589	64.1	6.37	7020621
Gene.9939::F01_transcript_18430::g.9939::m.9939 Gene.9939::F01_transcript_18430::g.9939 ORF type:complete len:341 (+),score=72.12,tr	Q9LZG0 ADK2_ARATH|81.60|0.0,PfkB|PF00294.23|2.4e-78 F01_transcript_18430:175-1197(+)	51	13	19	3	340	37.1	5.36	7.51875e+08
Gene.17201::F01_transcript_23721::g.17201::m.17201 Gene.17201::F01_transcript_23721::g.17201 ORF type:complete len:215 (+),score=43.88,tr	Q8LE52 DHAR3_ARATH|65.40|9e-104,GST_N_3|PF13417.5|2.4e-19,GST_N_2|PF13409.5|3.4e-14,GST_N|PF02798.19|1.2e-07 F01_transcript_23721:79-723(+)	58	11	16	10	214	23.9	5.48	399244723
Gene.11858::F01_transcript_19658::g.11858::m.11858 Gene.11858::F01_transcript_19658::g.11858 ORF type:complete len:337 (+),score=65.89,tr	Q6ZJJ1 APX4_ORYSJ|84.19|4e-172,peroxidase|PF00141.22|7.3e-51 F01_transcript_19658:140-1012(+)	46	12	19	5	290	31.9	7.17	503873422
Gene.7247::F01_transcript_16665::g.7247::m.7247 Gene.7247::F01_transcript_16665::g.7247 ORF type:complete len:448 (+),score=4.00,tr	Q9LRQ8 PMAT2_ARATH|31.42|5e-54,Transferase|PF02458.14|1.1e-65 F01_transcript_16665:58-1401(+)	46	17	20	4	447	49.4	6.27	3.00864e+07
Gene.104912::F01_transcript_66376::g.104912::m.104912 Gene.104912::F01_transcript_66376::g.104912 ORF type:complete len:412 (+),score=63.92,tr	Q9SN86 MDHP_ARATH|79.44|0.0,Ldh_1_N|PF00056.22|5.4e-48,Ldh_1_C|PF02866.17|5.5e-45,3Beta_HSD|PF01073.18|4.5e-06 F01_transcript_66376:78-1313(+)	48	13	22	1	411	43.2	8.54	2.59162e+09
Gene.65861::F01_transcript_49913::g.65861::m.65861 Gene.65861::F01_transcript_49913::g.65861 ORF type:complete len:239 (+),score=33.23,tr	Q8LD27 PSB6_ARATH|85.28|9e-147,Proteasome|PF00227.25|1.1e-47 F01_transcript_49913:62-718(+)	69	12	34	3	218	23.5	5.58	2.55225e+08
Gene.39686::F01_transcript_39003::g.39686::m.39686 Gene.39686::F01_transcript_39003::g.39686 ORF type:complete len:921 (+),score=176.39,tr	P31542 CLPAB_SOLLC|89.71|0.0,AAA_2|PF07724.13|8.9e-55,Clp_N|PF02861.19|2.6e-17,Clp_N|PF02861.19|2.4e-18,AAA|PF00004.28|7.8e-14,AAA|PF00004.28|2e-07,ClpB_D2-small|PF10431.8|1.2e-22,AAA_5|PF07728.13|8.6e-05,AAA_5|PF07728.13|9.3e-12,Sigma54_activat|PF00158.25|1.2e-05,UVR|PF02151.18|2.2e-08 F01_transcript_39003:118-2880(+)	26	20	21	1	920	101.4	6.33	1.79142e+08
Gene.11109::F01_transcript_19154::g.11109::m.11109 Gene.11109::F01_transcript_19154::g.11109 ORF type:complete len:378 (+),score=76.03,tr	O81221 ACT_GOSHI|98.67|0.0,Actin|PF00022.18|1.8e-147 F01_transcript_19154:61-1194(+)	46	12	19	3	377	41.7	5.49	119532284
Gene.16516::F01_transcript_23120::g.16516::m.16516 Gene.16516::F01_transcript_23120::g.16516 ORF type:complete len:235 (+),score=63.78,tr	P92985 RBP1C_ARATH|68.45|8e-89,Ran_BP1|PF00638.17|4.1e-39 F01_transcript_23120:63-707(+)	59	9	13	5	214	23.9	4.86	1.16477e+09
Gene.59523::F01_transcript_46722::g.59523::m.59523 Gene.59523::F01_transcript_46722::g.59523 ORF type:complete len:283 (+),score=63.25,tr	Q43497 MDAR_SOLLC|79.79|6e-165,Pyr_redox_2|PF07992.13|4.8e-46,Pyr_redox|PF00070.26|1.4e-14 F01_transcript_46722:123-971(+)	56	11	17	1	282	29.9	7.36	15887952
Gene.257245::F01_transcript_12408::g.257245::m.257245 Gene.257245::F01_transcript_12408::g.257245 ORF type:complete len:601 (+),score=75.09,tr	A7WM73 HEXO1_ARATH|69.46|0.0,Glyco_hydro_20|PF00728.21|5.9e-77,Glycohydro_20b2|PF14845.5|3.8e-16 F01_transcript_12408:158-1804(+)	30	13	18	13	548	61.9	6.06	1741938271
Gene.115424::F01_transcript_71236::g.115424::m.115424 Gene.115424::F01_transcript_71236::g.115424 ORF type:complete len:255 (+),score=46.72,tr	P48495 TPIS_PETHY|81.89|3e-156,TIM|PF00121.17|1.6e-86 F01_transcript_71236:37-801(+)	66	11	17	10	254	27.3	5.19	316616295
Gene.17670::F01_transcript_24185::g.17670::m.17670 Gene.17670::F01_transcript_24185::g.17670 ORF type:complete len:200 (+),score=25.31,tr	O23714 PSB2A_ARATH|83.33|1e-125,Proteasome|PF00227.25|1.9e-40 F01_transcript_24185:66-665(+)	60	10	20	9	199	22.2	6.64	4.59137e+09
Gene.50539::F01_transcript_44170::g.50539::m.50539 Gene.50539::F01_transcript_44170::g.50539 ORF type:complete len:382 (+),score=70.71,tr	Q9SLA8 FABI_ARATH|73.61|0.0,adh_short_C2|PF13561.5|1.1e-48,adh_short|PF00106.24|4.5e-08 F01_transcript_44170:149-1294(+)	50	11	14	11	381	39.8	9.01	7.6835e+08
Gene.4093::F01_transcript_14570::g.4093::m.4093 Gene.4093::F01_transcript_14570::g.4093 ORF type:complete len:412 (+),score=62.48,tr	Q9SN86 MDHP_ARATH|79.44|0.0,Ldh_1_N|PF00056.22|5.4e-48,Ldh_1_C|PF02866.17|5.5e-45,3Beta_HSD|PF01073.18|4.5e-06 F01_transcript_14570:254-1489(+)	48	13	21	1	411	43.2	8.79	11326581
Gene.255818::F01_transcript_11562::g.255818::m.255818 Gene.255818::F01_transcript_11562::g.255818 ORF type:complete len:624 (+),score=125.16,tr	A2YGP6 USP_ORYSI|76.96|0.0,UDPGP|PF01704.17|4.7e-16 F01_transcript_11562:140-2011(+)	31	14	19	5	623	68.5	5.88	2.05009e+08
Gene.66923::F01_transcript_50321::g.66923::m.66923 Gene.66923::F01_transcript_50321::g.66923 ORF type:complete len:434 (+),score=88.13,tr	Q5E924 G3PP2_ARATH|77.78|0.0,Gp_dh_C|PF02800.19|3e-68,Gp_dh_N|PF00044.23|4.3e-36 F01_transcript_50321:235-1536(+)	43	15	26	3	433	45.9	8.47	90831133
Gene.11415::F01_transcript_19358::g.11415::m.11415 Gene.11415::F01_transcript_19358::g.11415 ORF type:complete len:378 (+),score=69.13,tr	Q43814 OTC_PEA|79.82|0.0,OTCace|PF00185.23|4.1e-55,OTCace_N|PF02729.20|4.5e-45 F01_transcript_19358:47-1135(+)	55	12	16	12	362	39.9	7.33	1.47691e+09
Gene.67556::F01_transcript_50630::g.67556::m.67556 Gene.67556::F01_transcript_50630::g.67556 ORF type:complete len:489 (+),score=92.77,tr	P46248 AAT5_ARATH|81.28|0.0,Aminotran_1_2|PF00155.20|6e-93 F01_transcript_50630:140-1468(+)	45	15	18	0	442	48.8	8.57
Gene.196728::F01_transcript_104379::g.196728::m.196728 Gene.196728::F01_transcript_104379::g.196728 ORF type:complete len:396 (+),score=73.28,tr	Q5NAY4 HISX_ORYSJ|73.56|0.0,Histidinol_dh|PF00815.19|4.9e-59,Histidinol_dh|PF00815.19|2.1e-68 F01_transcript_104379:396-1583(+)	39	10	15	3	395	42.9	5.49	8.12088e+07
Gene.18252::F01_transcript_24759::g.18252::m.18252 Gene.18252::F01_transcript_24759::g.18252 ORF type:complete len:111 (+),score=12.62,tr	Q9FR35 PRX2C_ORYSJ|85.32|7e-63,Redoxin|PF08534.9|3.6e-16 F01_transcript_24759:236-568(+)	77	7	27	3	110	11.9	6.3	2.95577e+08
Gene.140992::F01_transcript_83234::g.140992::m.140992 Gene.140992::F01_transcript_83234::g.140992 ORF type:complete len:210 (+),score=42.33,tr	Q5E924 G3PP2_ARATH|91.30|2e-138,Gp_dh_C|PF02800.19|5.1e-68 F01_transcript_83234:801-1430(+)	76	11	22	1	209	22.4	6.1	2392377100
Gene.138775::F01_transcript_82194::g.138775::m.138775 Gene.138775::F01_transcript_82194::g.138775 ORF type:complete len:201 (+),score=33.25,tr	Q9M7T0 PRX2F_ARATH|70.20|3e-100,Redoxin|PF08534.9|7.2e-24,AhpC-TSA|PF00578.20|9.7e-10 F01_transcript_82194:23-625(+)	49	8	33	8	200	21.6	8.38	1.0173e+10
Gene.160844::F01_transcript_90678::g.160844::m.160844 Gene.160844::F01_transcript_90678::g.160844 ORF type:complete len:341 (+),score=57.99,tr	Q8GTQ9 SUCA1_SOLLC|85.33|0.0,CoA_binding|PF02629.18|1.2e-32,Ligase_CoA|PF00549.18|4.5e-23,Succ_CoA_lig|PF13607.5|2.3e-09 F01_transcript_90678:25-1023(+)	28	8	17	1	332	34.6	9.01	12321551
Gene.14623::F01_transcript_21542::g.14623::m.14623 Gene.14623::F01_transcript_21542::g.14623 ORF type:complete len:254 (+),score=56.39,tr	P12863 TPIS_MAIZE|86.17|7e-163,TIM|PF00121.17|4.6e-87 F01_transcript_21542:61-822(+)	61	12	20	2	253	26.9	5.9	1.2811e+09
Gene.229143::F01_transcript_115996::g.229143::m.229143 Gene.229143::F01_transcript_115996::g.229143 ORF type:complete len:951 (+),score=205.69,tr	Q01899 HSP7M_PHAVU|82.65|0.0,HSP70|PF00012.19|3.4e-270,MreB_Mbl|PF06723.12|6.2e-11,FGGY_C|PF02782.15|5.3e-07 F01_transcript_115996:386-2854(+)	14	8	14	3	822	89.3	5.11	8543134
Gene.6296::F01_transcript_15967::g.6296::m.6296 Gene.6296::F01_transcript_15967::g.6296 ORF type:complete len:342 (+),score=60.36,TAL_FSA	PF00923.18 3.4e-56 F01_transcript_15967:60-1085(+)	43	8	13	2	341	37.3	8.53	325146220
Gene.14831::F01_transcript_21712::g.14831::m.14831 Gene.14831::F01_transcript_21712::g.14831 ORF type:complete len:269 (+),score=46.21,tr	P34066 PSA1A_ARATH|84.75|4e-150,Proteasome|PF00227.25|6.5e-58,Proteasome_A_N|PF10584.8|3.6e-14 F01_transcript_21712:65-871(+)	43	11	30	1	268	29.2	5.49	182197350
Gene.42599::F01_transcript_40337::g.42599::m.42599 Gene.42599::F01_transcript_40337::g.42599 ORF type:complete len:386 (+),score=53.42,tr	P93257 MTDH_MESCR|71.87|0.0,ADH_N|PF08240.11|1.5e-27,ADH_zinc_N|PF00107.25|2.5e-17 F01_transcript_40337:49-1158(+)	54	15	18	14	369	39.4	6.98	242278808
Gene.204810::F01_transcript_106398::g.204810::m.204810 Gene.204810::F01_transcript_106398::g.204810 ORF type:complete len:258 (+),score=52.57,tr	O65282 CH10C_ARATH|66.92|6e-115,Cpn10|PF00166.20|6.6e-29,Cpn10|PF00166.20|9.4e-28 F01_transcript_106398:559-1332(+)	58	12	20	11	257	26.8	7.18	3.31701e+09
Gene.5823::F01_transcript_15646::g.5823::m.5823 Gene.5823::F01_transcript_15646::g.5823 ORF type:complete len:405 (+),score=86.38,tr	Q8W034 RNP1_ARATH|39.13|3e-40,RRM_1|PF00076.21|3.3e-13,RRM_1|PF00076.21|4e-15,RRM_7|PF16367.4|1e-07 F01_transcript_15646:97-1311(+)	36	13	17	7	404	42.9	5.17	1.02473e+09
Gene.6613::F01_transcript_16218::g.6613::m.6613 Gene.6613::F01_transcript_16218::g.6613 ORF type:complete len:132 (+),score=21.96,tr	P17784 ALF_ORYSJ|88.55|4e-79,Glycolytic|PF00274.18|1.1e-54 F01_transcript_16218:1003-1398(+)	69	9	29	1	131	14	9.2	5433266816
Gene.13325::F01_transcript_20655::g.13325::m.13325 Gene.13325::F01_transcript_20655::g.13325 ORF type:complete len:295 (+),score=65.10,tr	Q948T6 LGUL_ORYSJ|85.67|0.0,Glyoxalase|PF00903.24|1.6e-24,Glyoxalase|PF00903.24|1.1e-11,Glyoxalase_4|PF13669.5|1.1e-07 F01_transcript_20655:91-975(+)	49	13	25	13	294	32.8	5.3	5355525903
Gene.27519::F01_transcript_33606::g.27519::m.27519 Gene.27519::F01_transcript_33606::g.27519 ORF type:complete len:251 (+),score=58.90,tr	O81919 CALR_BETVU|85.47|1e-133,Calreticulin|PF00262.17|1.4e-54 F01_transcript_33606:293-1045(+)	60	13	20	6	250	28.6	5.03	252758062
Gene.51176::F01_transcript_44463::g.51176::m.51176 Gene.51176::F01_transcript_44463::g.51176 ORF type:complete len:342 (+),score=38.17,tr	Q7XTJ3 ODPA3_ORYSJ|91.79|0.0,E1_dh|PF00676.19|1.3e-80,TPP_enzyme_C|PF02775.20|1.1e-05 F01_transcript_44463:368-1393(+)	47	16	28	1	341	37.5	5.99	497558829
Gene.242774::F01_transcript_121344::g.242774::m.242774 Gene.242774::F01_transcript_121344::g.242774 ORF type:complete len:429 (+),score=90.34,tr	Q8S4Y1 THIC1_ARATH|79.31|0.0,Thiolase_N|PF00108.22|9.5e-88,Thiolase_C|PF02803.17|5.4e-38 F01_transcript_121344:567-1853(+)	47	12	15	11	428	45.2	7.61	352908398
Gene.95113::F01_transcript_63186::g.95113::m.95113 Gene.95113::F01_transcript_63186::g.95113 ORF type:complete len:429 (+),score=56.15,tr	Q7XTJ3 ODPA3_ORYSJ|80.19|0.0,E1_dh|PF00676.19|6.1e-80,TPP_enzyme_C|PF02775.20|2.6e-05 F01_transcript_63186:241-1527(+)	36	15	28	2	428	46.9	6.48	3.48561e+07
Gene.250211::F01_transcript_8400::g.250211::m.250211 Gene.250211::F01_transcript_8400::g.250211 ORF type:complete len:704 (+),score=112.55,tr	Q05001 NCPR_CATRO|70.53|0.0,FAD_binding_1|PF00667.19|3.1e-72,Flavodoxin_1|PF00258.24|6.2e-33,NAD_binding_1|PF00175.20|6.2e-15 F01_transcript_8400:111-2222(+)	24	13	16	2	703	78	5.1	7.22353e+06
Gene.100316::F01_transcript_4973::g.100316::m.100316 Gene.100316::F01_transcript_4973::g.100316 ORF type:complete len:920 (+),score=184.40,tr	P31542 CLPAB_SOLLC|89.38|0.0,AAA_2|PF07724.13|8.9e-55,Clp_N|PF02861.19|2.6e-17,Clp_N|PF02861.19|2.4e-18,AAA|PF00004.28|3.7e-14,AAA|PF00004.28|9.2e-07,ClpB_D2-small|PF10431.8|3.8e-23,AAA_5|PF07728.13|0.00014,AAA_5|PF07728.13|7.1e-12,Sigma54_activat|PF00158.25|2.1e-05,UVR|PF02151.18|2.2e-08 F01_transcript_4973:101-2860(+)	25	19	20	0	919	101.5	6.46	9890932
Gene.32611::F01_transcript_35927::g.32611::m.32611 Gene.32611::F01_transcript_35927::g.32611 ORF type:complete len:211 (+),score=-14.81,tr	O65351 SUBL_ARATH|69.54|4e-65,Peptidase_S8|PF00082.21|5.8e-24 F01_transcript_35927:1425-2057(+)	55	7	15	1	210	22.6	9.61	73194560
Gene.4087::F01_transcript_14568::g.4087::m.4087 Gene.4087::F01_transcript_14568::g.4087 ORF type:complete len:515 (+),score=49.21,tr	O81970 C71A9_SOYBN|49.89|3e-162,p450|PF00067.21|3.2e-92 F01_transcript_14568:49-1545(+)	32	14	18	2	498	56.8	8.68	43454287
Gene.257965::F01_transcript_12836::g.257965::m.257965 Gene.257965::F01_transcript_12836::g.257965 ORF type:complete len:376 (+),score=105.26,tr	Q43468 HSOP1_SOYBN|69.23|0.0,tr|Q43468|HSOP1_SOYBN|36.36|8e-19,TPR_1|PF00515.27|1.1e-07,TPR_1|PF00515.27|5.8e-08,TPR_2|PF07719.16|8.4e-07,TPR_11|PF13414.5|8.5e-09,TPR_11|PF13414.5|2.7e-09,TPR_8|PF13181.5|0.0015,TPR_8|PF13181.5|0.13,TPR_16|PF13432.5|1.7e-05 F01_transcript_12836:530-1657(+)	44	17	23	2	375	42.8	5.57	44202274
Gene.9030::F01_transcript_17813::g.9030::m.9030 Gene.9030::F01_transcript_17813::g.9030 ORF type:complete len:402 (+),score=64.97,tr	Q56YA5 SGAT_ARATH|86.03|0.0,Aminotran_5|PF00266.18|4.6e-34 F01_transcript_17813:105-1310(+)	39	10	14	10	401	44	7.75	189747758
Gene.83817::F01_transcript_57952::g.83817::m.83817 Gene.83817::F01_transcript_57952::g.83817 ORF type:complete len:569 (+),score=86.71,tr	Q40546 KPYG_TOBAC|71.96|0.0,PK|PF00224.20|3.9e-117,PK_C|PF02887.15|2.5e-16 F01_transcript_57952:130-1836(+)	31	13	17	2	568	62.6	7.49	2.48462e+08
Gene.14888::F01_transcript_21744::g.14888::m.14888 Gene.14888::F01_transcript_21744::g.14888 ORF type:complete len:263 (+),score=64.13,tr	Q9SP07 1433_LILLO|90.84|7e-175,14-3-3|PF00244.19|4.6e-104 F01_transcript_21744:95-883(+)	56	13	16	2	262	29.5	4.81	201623309
Gene.14073::F01_transcript_21155::g.14073::m.14073 Gene.14073::F01_transcript_21155::g.14073 ORF type:complete len:262 (+),score=53.67,tr	Q8LE52 DHAR3_ARATH|72.02|5e-123,GST_N_3|PF13417.5|5e-16,GST_N_2|PF13409.5|7.2e-12,GST_N|PF02798.19|3.3e-06 F01_transcript_21155:152-937(+)	53	10	16	9	261	29	6.68	5.43686e+08
Gene.255109::F01_transcript_11168::g.255109::m.255109 Gene.255109::F01_transcript_11168::g.255109 ORF type:complete len:660 (+),score=102.25,tr	Q9SG80 ASD1_ARATH|66.06|0.0,Alpha-L-AF_C|PF06964.11|1.8e-32 F01_transcript_11168:138-2117(+)	24	11	15	11	659	72.5	5.02	4.1182e+08
Gene.9812::F01_transcript_18354::g.9812::m.9812 Gene.9812::F01_transcript_18354::g.9812 ORF type:complete len:213 (+),score=30.02,tr	Q94F00 IMPL1_ARATH|71.79|5e-73,Inositol_P|PF00459.24|2e-28 F01_transcript_18354:127-765(+)	28	6	12	6	212	23.1	8.38	1566834861
Gene.9714::F01_transcript_18290::g.9714::m.9714 Gene.9714::F01_transcript_18290::g.9714 ORF type:complete len:368 (+),score=81.29,tr	Q9LZG0 ADK2_ARATH|78.93|0.0,PfkB|PF00294.23|1.3e-73 F01_transcript_18290:82-1104(+)	48	12	20	5	340	37.1	5.19	2.03069e+08
Gene.5178::F01_transcript_15203::g.5178::m.5178 Gene.5178::F01_transcript_15203::g.5178 ORF type:complete len:305 (+),score=71.32,tr	Q6AVG6 ISPH_ORYSJ|82.45|0.0,LYTB|PF02401.17|2.5e-62 F01_transcript_15203:564-1478(+)	44	12	19	1	304	33.8	5.26	52688120
Gene.98456::F01_transcript_64673::g.98456::m.98456 Gene.98456::F01_transcript_64673::g.98456 ORF type:complete len:261 (+),score=32.82,tr	P34066 PSA1A_ARATH|85.59|2e-150,Proteasome|PF00227.25|2.1e-57,Proteasome_A_N|PF10584.8|3.4e-14 F01_transcript_64673:83-865(+)	47	12	31	2	260	28.6	5.85	2.15636e+08
Gene.158789::F01_transcript_89768::g.158789::m.158789 Gene.158789::F01_transcript_89768::g.158789 ORF type:complete len:245 (+),score=17.50,tr	F8WKW1 UGT2_GARJA|50.95|8e-70 F01_transcript_89768:54-788(+)	59	9	25	1	244	27.2	6.54	41467880
Gene.246328::F01_transcript_122666::g.246328::m.246328 Gene.246328::F01_transcript_122666::g.246328 ORF type:complete len:414 (+),score=124.67,tr	Q8VWG7 TDX_ARATH|56.68|1e-97 F01_transcript_122666:34-1242(+)	30	10	17	4	402	43.4	5.07	7.48175e+08
Gene.27056::F01_transcript_33379::g.27056::m.27056 Gene.27056::F01_transcript_33379::g.27056 ORF type:complete len:499 (+),score=81.19,tr	Q8W250 DXR_ORYSJ|86.26|0.0,DXP_reductoisom|PF02670.15|9.3e-48,DXP_redisom_C|PF08436.11|6.9e-40,DXPR_C|PF13288.5|1.3e-36 F01_transcript_33379:87-1499(+)	48	16	19	10	470	51.2	7.28	3.25483e+08
Gene.258597::F01_transcript_13230::g.258597::m.258597 Gene.258597::F01_transcript_13230::g.258597 ORF type:complete len:511 (+),score=43.66,tr	P22200 KPYC_SOLTU|88.63|0.0,PK|PF00224.20|8.1e-158,PK_C|PF02887.15|2e-24 F01_transcript_13230:155-1687(+)	40	16	18	3	510	55.3	7.72	3.06559e+08
Gene.28765::F01_transcript_34153::g.28765::m.28765 Gene.28765::F01_transcript_34153::g.28765 ORF type:complete len:577 (+),score=37.29,tr	Q9SKY8 HSP7H_ARATH|63.89|0.0,HSP70|PF00012.19|5.8e-90,MreB_Mbl|PF06723.12|5.6e-09 F01_transcript_34153:125-1855(+)	40	19	25	19	576	62.1	5.72	676459682
Gene.12476::F01_transcript_20090::g.12476::m.12476 Gene.12476::F01_transcript_20090::g.12476 ORF type:complete len:257 (+),score=46.25,tr	P93211 14336_SOLLC|86.33|3e-163,14-3-3|PF00244.19|1.6e-103 F01_transcript_20090:132-902(+)	47	11	15	2	256	28.7	4.78	5.78701e+07
Gene.232648::F01_transcript_117408::g.232648::m.232648 Gene.232648::F01_transcript_117408::g.232648 ORF type:complete len:509 (+),score=87.48,tr	P51061 CAPP2_SOYBN|86.08|0.0,PEPcase|PF00311.16|2.8e-112 F01_transcript_117408:39-1565(+)	31	15	20	1	508	58.8	5.73	5832987
Gene.15479::F01_transcript_22215::g.15479::m.15479 Gene.15479::F01_transcript_22215::g.15479 ORF type:complete len:263 (+),score=62.77,tr	Q9SP07 1433_LILLO|91.22|2e-175,14-3-3|PF00244.19|3.9e-103 F01_transcript_22215:90-878(+)	55	14	21	2	262	29.6	4.86	279091382
Gene.256521::F01_transcript_11957::g.256521::m.256521 Gene.256521::F01_transcript_11957::g.256521 ORF type:complete len:590 (+),score=103.75,tr	Q8H151 AAE13_ARATH|65.89|0.0,AMP-binding|PF00501.27|8.6e-82,AMP-binding_C|PF13193.5|4.4e-17 F01_transcript_11957:66-1835(+)	28	13	15	13	589	64.6	6.87	1.91199e+08
Gene.19421::F01_transcript_25959::g.19421::m.19421 Gene.19421::F01_transcript_25959::g.19421 ORF type:complete len:111 (+),score=31.26,tr	Q8H0X6 CYT6_ARATH|69.09|2e-47,SQAPI|PF16845.4|4.4e-22,Cystatin|PF00031.20|2.1e-18 F01_transcript_25959:107-439(+)	82	8	13	5	110	12.2	7.4	5.64281e+08
Gene.119199::F01_transcript_72998::g.119199::m.119199 Gene.119199::F01_transcript_72998::g.119199 ORF type:complete len:301 (+),score=47.13,tr	Q9LZG0 ADK2_ARATH|78.05|6e-163,PfkB|PF00294.23|2.9e-66 F01_transcript_72998:438-1340(+)	51	11	16	2	300	33.2	6.76	3.45523e+07
Gene.44688::F01_transcript_41333::g.44688::m.44688 Gene.44688::F01_transcript_41333::g.44688 ORF type:complete len:516 (+),score=98.09,tr	Q41140 PFPA_RICCO|85.13|0.0,PFK|PF00365.19|4.8e-26 F01_transcript_41333:378-1925(+)	38	13	14	1	515	56.2	6.9	7144597
Gene.241571::F01_transcript_120838::g.241571::m.241571 Gene.241571::F01_transcript_120838::g.241571 ORF type:complete len:577 (+),score=109.14,tr	Q9LDD8 MCCB_ARATH|76.85|0.0,Carboxyl_trans|PF01039.21|1.7e-151 F01_transcript_120838:69-1799(+)	35	16	19	7	576	61.9	8.16	266749754
Gene.3894::F01_transcript_14453::g.3894::m.3894 Gene.3894::F01_transcript_14453::g.3894 ORF type:complete len:411 (+),score=82.33,tr	P26563 AATM_LUPAN|85.61|0.0,Aminotran_1_2|PF00155.20|8e-93 F01_transcript_14453:374-1606(+)	43	13	16	2	410	45.4	6.64	6.00897e+07
Gene.7285::F01_transcript_16687::g.7285::m.7285 Gene.7285::F01_transcript_16687::g.7285 ORF type:complete len:412 (+),score=84.14,Asp_protease	PF09668.9 6.1e-54,gag-asp_proteas|PF13975.5|8.2e-22,ubiquitin|PF00240.22|3.1e-13,Asp_protease_2|PF13650.5|2.4e-10,UBA|PF00627.30|4.3e-09,Rad60-SLD|PF11976.7|9e-07,RVP_2|PF08284.10|0.00017 F01_transcript_16687:125-1360(+)	48	13	14	13	411	45.4	5.24	274322985
Gene.9179::F01_transcript_17924::g.9179::m.9179 Gene.9179::F01_transcript_17924::g.9179 ORF type:complete len:406 (+),score=105.55,tr	Q8VWG7 TDX_ARATH|58.33|3e-102,TPR_8|PF13181.5|0.21,TPR_8|PF13181.5|0.045 F01_transcript_17924:132-1349(+)	27	8	14	2	405	43.6	5.1	29249308
Gene.105085::F01_transcript_66437::g.105085::m.105085 Gene.105085::F01_transcript_66437::g.105085 ORF type:complete len:494 (+),score=54.30,tr	B9SL58 PURA2_RICCO|80.98|0.0,Adenylsucc_synt|PF00709.20|2.1e-172 F01_transcript_66437:61-1542(+)	33	13	16	7	493	53.5	7.91	2.21262e+08
Gene.74899::F01_transcript_53957::g.74899::m.74899 Gene.74899::F01_transcript_53957::g.74899 ORF type:complete len:775 (+),score=96.19,tr	Q10MJ1 CGEP_ORYSJ|30.24|1e-07,DPPIV_N|PF00930.20|9.3e-77,Peptidase_S9|PF00326.20|9.1e-52,Peptidase_S15|PF02129.17|5.2e-07 F01_transcript_53957:65-2389(+)	24	15	17	2	774	86.9	6.58	1.96845e+08
Gene.259536::F01_transcript_37535::g.259536::m.259536 Gene.259536::F01_transcript_37535::g.259536 ORF type:complete len:265 (+),score=54.70,tr	P29036 FRI1_MAIZE|66.40|4e-119,Ferritin|PF00210.23|5.1e-35 F01_transcript_37535:59-853(+)	41	10	20	4	264	29.6	5.68	5.59995e+09
Gene.41627::F01_transcript_39870::g.41627::m.41627 Gene.41627::F01_transcript_39870::g.41627 ORF type:complete len:623 (+),score=45.57,tr	Q9LXA8 BXL6_ARATH|60.28|0.0,Glyco_hydro_3_C|PF01915.21|1.9e-47,Glyco_hydro_3|PF00933.20|2.8e-16,Fn3-like|PF14310.5|1.1e-07 F01_transcript_39870:481-2349(+)	23	10	15	10	622	67.9	5.95	7.06116e+08
Gene.255693::F01_transcript_11499::g.255693::m.255693 Gene.255693::F01_transcript_11499::g.255693 ORF type:complete len:586 (+),score=68.93,tr	A5JTQ3 XYL2_MEDSV|27.17|2e-34,Glyco_hydro_3|PF00933.20|1.9e-69,Glyco_hydro_3_C|PF01915.21|7.9e-35 F01_transcript_11499:199-1956(+)	25	11	14	10	585	63.2	8.38	3.05037e+08
Gene.253734::F01_transcript_10364::g.253734::m.253734 Gene.253734::F01_transcript_10364::g.253734 ORF type:complete len:635 (+),score=93.29,tr	O82802 SIR1_TOBAC|78.21|0.0,NIR_SIR|PF01077.21|1.8e-49,NIR_SIR|PF01077.21|1.7e-05,NIR_SIR_ferr|PF03460.16|2.8e-16,NIR_SIR_ferr|PF03460.16|1.4e-11 F01_transcript_10364:162-2066(+)	26	15	18	6	634	71	8.38	1106524876
Gene.60357::F01_transcript_47073::g.60357::m.60357 Gene.60357::F01_transcript_47073::g.60357 ORF type:complete len:419 (+),score=47.23,tr	Q75H81 SPZXA_ORYSJ|61.56|1e-154,Serpin|PF00079.19|6.6e-98 F01_transcript_47073:77-1258(+)	32	9	14	6	393	42.6	5.72	1.24501e+09
Gene.47801::F01_transcript_42816::g.47801::m.47801 Gene.47801::F01_transcript_42816::g.47801 ORF type:complete len:609 (+),score=164.38,tr	P08927 RUBB_PEA|85.91|0.0,Cpn60_TCP1|PF00118.23|2.8e-103 F01_transcript_42816:77-1903(+)	25	14	18	1	608	64.7	5.73	7446371
Gene.174508::F01_transcript_95966::g.174508::m.174508 Gene.174508::F01_transcript_95966::g.174508 ORF type:complete len:486 (+),score=35.61,tr	O48604 HPPD_HORVU|70.12|0.0,Glyoxalase|PF00903.24|2.4e-06 F01_transcript_95966:72-1529(+)	40	13	16	13	485	52.9	6.04	5.24585e+08
Gene.11628::F01_transcript_19502::g.11628::m.11628 Gene.11628::F01_transcript_19502::g.11628 ORF type:complete len:401 (+),score=56.36,tr	P35055 HEM6_SOYBN|76.98|0.0,Coprogen_oxidas|PF01218.17|3.1e-136 F01_transcript_19502:49-1203(+)	42	14	19	14	384	43.4	8.59	2480698110
Gene.45245::F01_transcript_41589::g.45245::m.45245 Gene.45245::F01_transcript_41589::g.45245 ORF type:complete len:317 (+),score=67.69,tr	Q04836 CP31A_ARATH|64.06|7e-113,RRM_1|PF00076.21|4.3e-18,RRM_1|PF00076.21|9.6e-22 F01_transcript_41589:39-953(+)	31	7	13	2	304	33.4	4.67	1.28392e+09
Gene.256920::F01_transcript_12195::g.256920::m.256920 Gene.256920::F01_transcript_12195::g.256920 ORF type:complete len:494 (+),score=48.90,tr	Q9FGY1 BXL1_ARATH|27.85|4e-27,Glyco_hydro_3|PF00933.20|2.6e-73,Glyco_hydro_3_C|PF01915.21|5.7e-08 F01_transcript_12195:19-1500(+)	34	15	20	9	493	53.9	6.93	6.72112e+08
Gene.255402::F01_transcript_11335::g.255402::m.255402 Gene.255402::F01_transcript_11335::g.255402 ORF type:complete len:570 (+),score=92.06,tr	B8B7X6 D2HDH_ORYSI|69.09|0.0,FAD-oxidase_C|PF02913.18|7.7e-57,FAD_binding_4|PF01565.22|2.7e-34 F01_transcript_11335:97-1806(+)	31	16	21	16	569	63.3	7.28	8.30108e+08
Gene.23218::F01_transcript_2527::g.23218::m.23218 Gene.23218::F01_transcript_2527::g.23218 ORF type:complete len:1142 (+),score=224.72,tr	O65272 KEA2_ARATH|66.31|0.0,Na_H_Exchanger|PF00999.20|1.3e-59,TrkA_N|PF02254.17|4.4e-19 F01_transcript_2527:276-3701(+)	14	10	12	8	1141	123	5.44	2.17043e+08
Gene.7457::F01_transcript_16806::g.7457::m.7457 Gene.7457::F01_transcript_16806::g.7457 ORF type:complete len:433 (+),score=48.54,tr	P37833 AATC_ORYSJ|86.85|0.0,Aminotran_1_2|PF00155.20|5.6e-94 F01_transcript_16806:41-1300(+)	32	9	14	1	419	45.6	7.64	28041868
Gene.6805::F01_transcript_16364::g.6805::m.6805 Gene.6805::F01_transcript_16364::g.6805 ORF type:complete len:469 (+),score=41.76,tr	P46644 AAT3_ARATH|79.41|0.0,Aminotran_1_2|PF00155.20|1.4e-93 F01_transcript_16364:149-1408(+)	31	9	14	2	419	45.6	7.91	140229369
Gene.22991::F01_transcript_2418::g.22991::m.22991 Gene.22991::F01_transcript_2418::g.22991 ORF type:complete len:1160 (+),score=152.74,tr	C0HJB3 MANA_CANEN|28.46|1e-82,Glyco_hydro_38|PF01074.21|7.6e-102,Glyco_hydro_38C|PF07748.12|1e-65,Alpha-mann_mid|PF09261.10|7.3e-21 F01_transcript_2418:69-3482(+)	17	17	22	11	1137	129.7	6.89	7.0473e+07
Gene.17269::F01_transcript_23802::g.17269::m.17269 Gene.17269::F01_transcript_23802::g.17269 ORF type:complete len:237 (+),score=44.72,tr	O49818 LGUL_CICAR|83.98|6e-115,Glyoxalase|PF00903.24|5.4e-24,Glyoxalase_4|PF13669.5|1e-07 F01_transcript_23802:2-712(+)	42	9	16	9	236	26.6	7.37	1.50471e+09
Gene.234344::F01_transcript_118047::g.234344::m.234344 Gene.234344::F01_transcript_118047::g.234344 ORF type:complete len:159 (+),score=26.37,tr	P80461 GSHRP_TOBAC|83.97|9e-91,Pyr_redox_2|PF07992.13|1e-20,Pyr_redox_dim|PF02852.21|5.7e-08 F01_transcript_118047:1185-1661(+)	91	9	16	1	158	17.1	5.16	13094068
Gene.115814::F01_transcript_71415::g.115814::m.115814 Gene.115814::F01_transcript_71415::g.115814 ORF type:complete len:436 (+),score=81.67,tr	Q5NAY4 HISX_ORYSJ|82.30|0.0,Histidinol_dh|PF00815.19|7.8e-158 F01_transcript_71415:250-1557(+)	37	10	13	3	435	47	5.43	295484615
Gene.188013::F01_transcript_101237::g.188013::m.188013 Gene.188013::F01_transcript_101237::g.188013 ORF type:complete len:339 (+),score=43.18,tr	Q7XTJ3 ODPA3_ORYSJ|90.03|0.0,E1_dh|PF00676.19|4.2e-79,TPP_enzyme_C|PF02775.20|2.4e-06 F01_transcript_101237:392-1408(+)	41	14	25	1	338	37.2	6.14	29459680
Gene.227856::F01_transcript_115476::g.227856::m.227856 Gene.227856::F01_transcript_115476::g.227856 ORF type:complete len:448 (+),score=89.18,tr	P25698 EF1A_SOYBN|95.08|0.0,GTP_EFTU|PF00009.26|2.5e-52,GTP_EFTU_D3|PF03143.16|3.4e-39,GTP_EFTU_D2|PF03144.24|1.5e-13 F01_transcript_115476:270-1613(+)	41	12	15	12	447	49.3	9.03	5.00808e+08
Gene.257230::F01_transcript_12402::g.257230::m.257230 Gene.257230::F01_transcript_12402::g.257230 ORF type:complete len:568 (+),score=75.11,tr	Q43117 KPYA_RICCO|83.85|0.0,PK|PF00224.20|1.3e-91,PK_C|PF02887.15|5.7e-23,HpcH_HpaI|PF03328.13|0.00013 F01_transcript_12402:222-1925(+)	34	15	15	6	567	62.3	6.55	227577913
Gene.256331::F01_transcript_11853::g.256331::m.256331 Gene.256331::F01_transcript_11853::g.256331 ORF type:complete len:618 (+),score=55.66,tr	Q5MAU8 PPA27_ARATH|71.10|0.0,Metallophos|PF00149.27|2.6e-18,Metallophos_C|PF14008.5|5.4e-17,Pur_ac_phosph_N|PF16656.4|2.8e-09 F01_transcript_11853:112-1965(+)	26	12	15	12	617	69.3	5.43	1.22998e+08
Gene.5664::F01_transcript_15542::g.5664::m.5664 Gene.5664::F01_transcript_15542::g.5664 ORF type:complete len:477 (+),score=81.83,tr	Q93WX6 NFS2_ARATH|75.49|0.0,Aminotran_5|PF00266.18|5.3e-144,Cys_Met_Meta_PP|PF01053.19|3.6e-06,Aminotran_1_2|PF00155.20|1.1e-05,DegT_DnrJ_EryC1|PF01041.16|7.4e-05 F01_transcript_15542:113-1543(+)	33	10	12	1	476	52.8	6.61	5.256e+06
Gene.259627::F01_transcript_39430::g.259627::m.259627 Gene.259627::F01_transcript_39430::g.259627 ORF type:complete len:493 (+),score=80.99,tr	Q93WX6 NFS2_ARATH|75.73|0.0,Aminotran_5|PF00266.18|3.1e-144,Cys_Met_Meta_PP|PF01053.19|1e-06,DegT_DnrJ_EryC1|PF01041.16|6.7e-05,Aminotran_1_2|PF00155.20|3.8e-05 F01_transcript_39430:63-1541(+)	32	10	12	1	492	54.7	6.76	1.17172e+08
Gene.13413::F01_transcript_20713::g.13413::m.13413 Gene.13413::F01_transcript_20713::g.13413 ORF type:complete len:243 (+),score=46.96,tr	Q9M2Z4 MSBP2_ARATH|68.45|6e-92,Cyt-b5|PF00173.27|1e-12 F01_transcript_20713:87-815(+)	52	8	20	2	242	26.5	4.54	127084160
Gene.86587::F01_transcript_59129::g.86587::m.86587 Gene.86587::F01_transcript_59129::g.86587 ORF type:complete len:714 (+),score=172.87,tr	P51819 HSP83_IPONI|90.48|0.0,HSP90|PF00183.17|2.4e-241,HATPase_c|PF02518.25|3e-14,HATPase_c_3|PF13589.5|7.7e-10 F01_transcript_59129:110-2251(+)	25	16	20	5	713	81.9	5.11	1.21524e+08
Gene.240522::F01_transcript_120440::g.240522::m.240522 Gene.240522::F01_transcript_120440::g.240522 ORF type:complete len:181 (+),score=14.86,tr	P07728 GLUA1_ORYSJ|33.77|2e-23,Cupin_1|PF00190.21|1.9e-21 F01_transcript_120440:2795-3337(+)	67	7	11	1	180	19.5	6.55	146413648
Gene.90627::F01_transcript_60908::g.90627::m.90627 Gene.90627::F01_transcript_60908::g.90627 ORF type:complete len:613 (+),score=106.75,tr	O49485 SERA1_ARATH|79.35|0.0,2-Hacid_dh_C|PF02826.18|2e-61,2-Hacid_dh|PF00389.29|4.2e-35,ACT|PF01842.24|1.4e-08,AdoHcyase_NAD|PF00670.20|7.7e-05,IlvN|PF07991.11|7.4e-05 F01_transcript_60908:41-1840(+)	29	12	13	12	599	62.8	6.68	162588785
Gene.10102::F01_transcript_18538::g.10102::m.10102 Gene.10102::F01_transcript_18538::g.10102 ORF type:complete len:320 (+),score=52.11,tr	Q680A5 KPRS4_ARATH|82.86|0.0,Pribosyltran|PF00156.26|3.7e-09,Pribosyltran_N|PF13793.5|6.5e-07 F01_transcript_18538:176-1135(+)	46	10	14	10	319	35.3	6.61	147141619
Gene.132742::F01_transcript_79265::g.132742::m.132742 Gene.132742::F01_transcript_79265::g.132742 ORF type:complete len:775 (+),score=88.60,tr	Q10MJ1 CGEP_ORYSJ|29.21|8e-08,DPPIV_N|PF00930.20|2.4e-76,Peptidase_S9|PF00326.20|1.4e-51,Peptidase_S15|PF02129.17|7.3e-07 F01_transcript_79265:156-2480(+)	22	14	16	1	774	87	6.58	5648260
Gene.28523::F01_transcript_34040::g.28523::m.28523 Gene.28523::F01_transcript_34040::g.28523 ORF type:complete len:246 (+),score=44.27,tr	Q40546 KPYG_TOBAC|75.82|2e-129,PK|PF00224.20|2.6e-43,PK_C|PF02887.15|9.4e-18 F01_transcript_34040:1038-1775(+)	50	9	14	1	245	27.1	7.01	13408033
Gene.15988::F01_transcript_22660::g.15988::m.15988 Gene.15988::F01_transcript_22660::g.15988 ORF type:complete len:103 (+),score=24.11,tr	Q05431 APX1_ARATH|94.12|7e-64,peroxidase|PF00141.22|9.7e-16 F01_transcript_22660:595-903(+)	86	6	12	1	102	11.2	4.7	20396580
Gene.9048::F01_transcript_17834::g.9048::m.9048 Gene.9048::F01_transcript_17834::g.9048 ORF type:complete len:443 (+),score=59.49,tr	Q851L5 ILL3_ORYSJ|62.98|0.0,Peptidase_M20|PF01546.27|5.9e-33,M20_dimer|PF07687.13|2.6e-12 F01_transcript_17834:30-1331(+)	32	10	13	9	433	47.2	5.73	3.06416e+08
Gene.95918::F01_transcript_63566::g.95918::m.95918 Gene.95918::F01_transcript_63566::g.95918 ORF type:complete len:362 (+),score=76.86,tr	Q942L2 PDI22_ORYSJ|76.99|0.0,Thioredoxin|PF00085.19|7.5e-32,Thioredoxin|PF00085.19|5.4e-33,ERp29|PF07749.11|2.2e-24,OST3_OST6|PF04756.12|3.6e-07,Thioredoxin_2|PF13098.5|3.6e-06 F01_transcript_63566:55-1140(+)	36	12	13	3	361	39.8	5.38	634778333
Gene.121911::F01_transcript_74276::g.121911::m.121911 Gene.121911::F01_transcript_74276::g.121911 ORF type:complete len:221 (+),score=28.12,tr	O65084 PSB3_PICMA|89.22|1e-138,Proteasome|PF00227.25|2e-42 F01_transcript_74276:49-663(+)	50	5	10	4	204	22.8	5.62	712567579
Gene.11125::F01_transcript_19163::g.11125::m.11125 Gene.11125::F01_transcript_19163::g.11125 ORF type:complete len:372 (+),score=38.93,tr	F6H9A9 THI41_VITVI|80.12|0.0,Thi4|PF01946.16|1.3e-111,DAO|PF01266.23|8.5e-08,FAD_binding_2|PF00890.23|6.7e-06,NAD_binding_8|PF13450.5|1.2e-06 F01_transcript_19163:76-1116(+)	45	9	13	9	346	36.7	6.04	8.62058e+08
Gene.8453::F01_transcript_17473::g.8453::m.8453 Gene.8453::F01_transcript_17473::g.8453 ORF type:complete len:377 (+),score=58.02,tr	Q8RXU4 THA1_ARATH|70.49|0.0,Beta_elim_lyase|PF01212.20|4e-94,Aminotran_1_2|PF00155.20|8.9e-10,DegT_DnrJ_EryC1|PF01041.16|6.5e-06 F01_transcript_17473:206-1336(+)	44	10	14	1	376	40.1	6.47	5080329
Gene.16177::F01_transcript_22827::g.16177::m.16177 Gene.16177::F01_transcript_22827::g.16177 ORF type:complete len:274 (+),score=44.48,tr	P34066 PSA1A_ARATH|83.90|2e-148,Proteasome|PF00227.25|3.8e-58,Proteasome_A_N|PF10584.8|3.6e-14 F01_transcript_22827:85-822(+)	47	12	25	2	245	26.7	5.16	86919846
Gene.16009::F01_transcript_22672::g.16009::m.16009 Gene.16009::F01_transcript_22672::g.16009 ORF type:complete len:240 (+),score=50.02,tr	P92985 RBP1C_ARATH|69.19|1e-86,Ran_BP1|PF00638.17|1.4e-39 F01_transcript_22672:81-722(+)	56	8	11	3	213	23.8	4.84	75599562
Gene.13946::F01_transcript_21064::g.13946::m.13946 Gene.13946::F01_transcript_21064::g.13946 ORF type:complete len:316 (+),score=67.82,tr	P19682 ROC3_NICSY|77.54|1e-103,RRM_1|PF00076.21|4.1e-18,RRM_1|PF00076.21|9.5e-22 F01_transcript_21064:37-948(+)	31	7	12	2	303	32.8	4.63	5.36509e+07
Gene.242303::F01_transcript_121131::g.242303::m.242303 Gene.242303::F01_transcript_121131::g.242303 ORF type:complete len:429 (+),score=74.71,tr	Q42593 APXT_ARATH|75.96|0.0,peroxidase|PF00141.22|8.3e-45 F01_transcript_121131:65-1288(+)	29	8	12	3	407	44.7	8.5	4.2365e+07
Gene.255901::F01_transcript_11604::g.255901::m.255901 Gene.255901::F01_transcript_11604::g.255901 ORF type:complete len:614 (+),score=63.46,tr	Q5MAU8 PPA27_ARATH|67.71|0.0,Metallophos|PF00149.27|4.8e-19,Metallophos_C|PF14008.5|4.7e-16,Pur_ac_phosph_N|PF16656.4|5.4e-09 F01_transcript_11604:66-1907(+)	27	14	19	14	613	69	6.62	5.75734e+08
Gene.258463::F01_transcript_13138::g.258463::m.258463 Gene.258463::F01_transcript_13138::g.258463 ORF type:complete len:499 (+),score=59.35,tr	O81970 C71A9_SOYBN|50.53|2e-165,p450|PF00067.21|3e-92 F01_transcript_13138:28-1524(+)	32	14	17	2	498	56.8	8.56	2.90712e+08
Gene.14732::F01_transcript_21625::g.14732::m.14732 Gene.14732::F01_transcript_21625::g.14732 ORF type:complete len:247 (+),score=37.51,tr	Q9XG77 PSA6_TOBAC|90.24|2e-169,Proteasome|PF00227.25|6.2e-52,Proteasome_A_N|PF10584.8|1.2e-15 F01_transcript_21625:162-902(+)	52	12	34	1	246	27.3	6.23	1745982264
Gene.256850::F01_transcript_12157::g.256850::m.256850 Gene.256850::F01_transcript_12157::g.256850 ORF type:complete len:301 (+),score=51.61,tr	A2YGP6 USP_ORYSI|72.69|5e-128,UDPGP|PF01704.17|1e-08 F01_transcript_12157:80-904(+)	49	8	10	1	274	30.1	5.33	16705733
Gene.16378::F01_transcript_22993::g.16378::m.16378 Gene.16378::F01_transcript_22993::g.16378 ORF type:complete len:273 (+),score=37.23,tr	O80934 Y2766_ARATH|75.09|4e-149,NAD_binding_10|PF13460.5|2.6e-32,NmrA|PF05368.12|5.4e-08,3Beta_HSD|PF01073.18|0.00022 F01_transcript_22993:52-819(+)	55	10	19	2	255	27.7	6.39	1.47662e+09
Gene.238622::F01_transcript_119673::g.238622::m.238622 Gene.238622::F01_transcript_119673::g.238622 ORF type:complete len:297 (+),score=45.76,tr	Q9SRZ6 ICDHC_ARATH|88.72|0.0,Iso_dh|PF00180.19|6.7e-60 F01_transcript_119673:330-1220(+)	47	11	18	3	296	33.4	8.81	249350232
Gene.5268::F01_transcript_15273::g.5268::m.5268 Gene.5268::F01_transcript_15273::g.5268 ORF type:complete len:428 (+),score=95.34,tr	Q8GT66 TIC40_PEA|60.32|3e-148 F01_transcript_15273:65-1348(+)	37	12	14	5	427	47.1	6.35	1.38449e+08
Gene.6394::F01_transcript_16050::g.6394::m.6394 Gene.6394::F01_transcript_16050::g.6394 ORF type:complete len:469 (+),score=22.67,tr	F8WKW1 UGT2_GARJA|48.15|4e-163,UDPGT|PF00201.17|7.6e-23 F01_transcript_16050:54-1460(+)	30	12	17	12	468	52.2	5.6	407875794
Gene.2715::F01_transcript_13733::g.2715::m.2715 Gene.2715::F01_transcript_13733::g.2715 ORF type:complete len:508 (+),score=72.35,tr	Q9ZPB7 AL7A1_MALDO|81.30|0.0,Aldedh|PF00171.21|1.9e-128 F01_transcript_13733:63-1586(+)	30	11	15	2	507	54.3	6.25	4803027
Gene.198515::F01_transcript_7176::g.198515::m.198515 Gene.198515::F01_transcript_7176::g.198515 ORF type:complete len:795 (+),score=152.44,tr	Q94AM1 OOPDA_ARATH|76.67|0.0,Peptidase_M3|PF01432.19|5.2e-135 F01_transcript_7176:160-2544(+)	22	14	15	14	794	89	5.81	1.55708e+08
Gene.4550::F01_transcript_14819::g.4550::m.4550 Gene.4550::F01_transcript_14819::g.4550 ORF type:complete len:505 (+),score=80.37,tr	Q9S795 BADH1_ARATH|77.67|0.0,Aldedh|PF00171.21|7.8e-173 F01_transcript_14819:60-1574(+)	38	11	13	7	504	55.1	5.69	3.00133e+08
Gene.39488::F01_transcript_38912::g.39488::m.39488 Gene.39488::F01_transcript_38912::g.39488 ORF type:complete len:84 (+),score=27.18,tr	O48551 PSA6_SOYBN|87.80|2e-45,Proteasome|PF00227.25|1.3e-06 F01_transcript_38912:325-576(+)	89	6	11	2	83	9.2	4.56	2.26971e+07
Gene.10344::F01_transcript_18681::g.10344::m.10344 Gene.10344::F01_transcript_18681::g.10344 ORF type:complete len:394 (+),score=76.35,tr	B0M3E8 UGE1_PEA|81.50|0.0,GDP_Man_Dehyd|PF16363.4|6.9e-64,Epimerase|PF01370.20|6.2e-52,Polysacc_synt_2|PF02719.14|7.4e-16,3Beta_HSD|PF01073.18|7.7e-14,RmlD_sub_bind|PF04321.16|6.8e-10,adh_short|PF00106.24|7.4e-07,NAD_binding_4|PF07993.11|4.9e-05 F01_transcript_18681:125-1183(+)	37	11	15	10	352	39.1	7.47	200475834
Gene.59423::F01_transcript_46674::g.59423::m.59423 Gene.59423::F01_transcript_46674::g.59423 ORF type:complete len:256 (+),score=38.39,tr	Q9SSV4 INO1_NICPA|90.95|4e-163,NAD_binding_5|PF07994.11|2.9e-97 F01_transcript_46674:460-1227(+)	49	8	13	1	255	28.4	5.74	37595808
Gene.185773::F01_transcript_100348::g.185773::m.185773 Gene.185773::F01_transcript_100348::g.185773 ORF type:complete len:377 (+),score=61.79,tr	Q8RXU4 THA1_ARATH|70.49|0.0,Beta_elim_lyase|PF01212.20|8.1e-95,Aminotran_1_2|PF00155.20|4.9e-10,DegT_DnrJ_EryC1|PF01041.16|5e-06 F01_transcript_100348:149-1279(+)	44	10	14	1	376	40.1	6.58	1.05309e+08
Gene.21819::F01_transcript_1906::g.21819::m.21819 Gene.21819::F01_transcript_1906::g.21819 ORF type:complete len:1340 (+),score=268.40,tr	Q6ESI7 TPPII_ORYSJ|72.89|0.0,Peptidase_S8|PF00082.21|8.1e-80,TPPII|PF12580.7|5e-63 F01_transcript_1906:216-4022(+)	14	14	17	14	1268	140.5	5.81	83318861
Gene.15568::F01_transcript_22288::g.15568::m.15568 Gene.15568::F01_transcript_22288::g.15568 ORF type:complete len:243 (+),score=57.83,tr	P92985 RBP1C_ARATH|68.09|2e-86,Ran_BP1|PF00638.17|2.6e-39 F01_transcript_22288:78-731(+)	49	7	10	2	217	24.3	4.86	116808272
Gene.13051::F01_transcript_20477::g.13051::m.13051 Gene.13051::F01_transcript_20477::g.13051 ORF type:complete len:304 (+),score=45.79,tr	O48905 MDHC_MEDSA|91.96|1e-149,Ldh_1_N|PF00056.22|3e-33,Ldh_1_C|PF02866.17|1.2e-06 F01_transcript_20477:61-912(+)	50	8	12	2	283	30.7	7.42	200001856
Gene.147310::F01_transcript_84830::g.147310::m.147310 Gene.147310::F01_transcript_84830::g.147310 ORF type:complete len:410 (+),score=41.20,Amidohydro_1	PF01979.19 9.9e-56,Amidohydro_3|PF07969.10|1.2e-12 F01_transcript_84830:202-1431(+)	43	11	13	11	409	44.8	5.76	5.21405e+08
Gene.15022::F01_transcript_21840::g.15022::m.15022 Gene.15022::F01_transcript_21840::g.15022 ORF type:complete len:254 (+),score=38.81,tr	Q7F9U3 ETFB_ORYSJ|80.39|9e-145,ETF|PF01012.20|1.6e-46 F01_transcript_21840:73-834(+)	49	8	11	2	253	27.3	7.77	3.47516e+08
Gene.17856::F01_transcript_24375::g.17856::m.17856 Gene.17856::F01_transcript_24375::g.17856 ORF type:complete len:153 (+),score=33.26,tr	O65174 SODC_ZANAE|85.53|7e-90,Sod_Cu|PF00080.19|2.2e-48 F01_transcript_24375:135-593(+)	84	6	10	2	152	15.1	6.04	160972853
Gene.171491::F01_transcript_94883::g.171491::m.171491 Gene.171491::F01_transcript_94883::g.171491 ORF type:complete len:314 (+),score=57.33,tr	Q8RUF8 NILP3_ARATH|83.68|1e-155,CN_hydrolase|PF00795.21|2.6e-47 F01_transcript_94883:141-944(+)	45	11	20	11	267	29.3	5.97	1.74066e+09
Gene.254480::F01_transcript_10787::g.254480::m.254480 Gene.254480::F01_transcript_10787::g.254480 ORF type:complete len:640 (+),score=110.64,tr	P36444 MAOC_FLAPR|80.46|0.0,Malic_M|PF03949.14|1.8e-97,malic|PF00390.18|2.5e-79 F01_transcript_10787:151-2070(+)	26	11	11	2	639	70.6	6.86	116336546
Gene.11756::F01_transcript_19593::g.11756::m.11756 Gene.11756::F01_transcript_19593::g.11756 ORF type:complete len:339 (+),score=28.66,tr	O23016 KCAB_ARATH|83.54|0.0,Aldo_ket_red|PF00248.20|2.9e-69 F01_transcript_19593:33-1019(+)	48	11	14	2	328	36.5	7.4	2.95788e+08
Gene.13327::F01_transcript_20657::g.13327::m.13327 Gene.13327::F01_transcript_20657::g.13327 ORF type:complete len:338 (+),score=49.06,tr	Q9ZPQ3 GEK1_ARATH|71.43|8e-167,tRNA_deacylase|PF04414.11|1.7e-64 F01_transcript_20657:113-1015(+)	38	9	16	9	300	32.7	6.67	2.86198e+08
Gene.12921::F01_transcript_20383::g.12921::m.12921 Gene.12921::F01_transcript_20383::g.12921 ORF type:complete len:243 (+),score=51.61,tr	Q9M2Z4 MSBP2_ARATH|68.93|1e-92,Cyt-b5|PF00173.27|3.5e-13 F01_transcript_20383:94-822(+)	61	9	19	3	242	26.5	4.48	9.92556e+08
Gene.33162::F01_transcript_36149::g.33162::m.33162 Gene.33162::F01_transcript_36149::g.33162 ORF type:complete len:469 (+),score=106.45,tr	Q9STH1 HSOP3_ARATH|59.15|0.0,tr|Q9STH1|HSOP3_ARATH|31.89|2e-23,tr|Q9STH1|HSOP3_ARATH|62.30|3e-17,tr|Q9STH1|HSOP3_ARATH|23.72|2e-06,tr|Q9STH1|HSOP3_ARATH|36.07|3e-06,TPR_1|PF00515.27|7.8e-08,TPR_11|PF13414.5|3.6e-09,TPR_16|PF13432.5|2.3e-05 F01_transcript_36149:57-1463(+)	34	15	20	0	468	53.1	7.72
Gene.53008::F01_transcript_3252::g.53008::m.53008 Gene.53008::F01_transcript_3252::g.53008 ORF type:complete len:1020 (+),score=95.05,Transket_pyr	PF02779.23 4.4e-65,E1_dh|PF00676.19|3.5e-61,OxoGdeHyase_C|PF16870.4|1.1e-50,2-oxogl_dehyd_N|PF16078.4|1.7e-16 F01_transcript_3252:281-3340(+)	21	17	20	8	1019	115.1	6.65	1.0438e+08
Gene.169554::F01_transcript_94096::g.169554::m.169554 Gene.169554::F01_transcript_94096::g.169554 ORF type:complete len:480 (+),score=-5.20,tr	Q2QS14 UGDH4_ORYSJ|92.69|0.0,UDPG_MGDP_dh_N|PF03721.13|5.7e-67,UDPG_MGDP_dh_C|PF03720.14|1.2e-36,UDPG_MGDP_dh|PF00984.18|6.1e-32 F01_transcript_94096:92-1531(+)	34	11	13	8	479	52.7	6.46	2.24155e+08
Gene.136637::F01_transcript_81184::g.136637::m.136637 Gene.136637::F01_transcript_81184::g.136637 ORF type:complete len:233 (+),score=46.99,tr	P48494 TPIS_ORYSJ|85.46|2e-140,TIM|PF00121.17|2.5e-80 F01_transcript_81184:1471-2169(+)	46	9	14	1	232	24.6	5.6	72199928
Gene.226092::F01_transcript_114764::g.226092::m.226092 Gene.226092::F01_transcript_114764::g.226092 ORF type:complete len:212 (+),score=44.86,tr	O82797 PCNA_TOBAC|93.67|3e-105,PCNA_C|PF02747.14|3.1e-62 F01_transcript_114764:2374-3009(+)	56	8	12	8	211	23.5	4.7	4.29176e+08
Gene.200813::F01_transcript_104890::g.200813::m.200813 Gene.200813::F01_transcript_104890::g.200813 ORF type:complete len:282 (+),score=62.27,tr	P38661 PDIA6_MEDSA|76.98|1e-160,tr|P38661|PDIA6_MEDSA|46.73|2e-26,Thioredoxin|PF00085.19|1.2e-08,Thioredoxin|PF00085.19|3.8e-33,ERp29|PF07749.11|5.2e-25 F01_transcript_104890:361-1206(+)	39	8	11	2	281	31.1	5.39	31382057
Gene.254960::F01_transcript_11083::g.254960::m.254960 Gene.254960::F01_transcript_11083::g.254960 ORF type:complete len:578 (+),score=120.98,tr	Q9FF55 PDI14_ARATH|66.87|0.0,Thioredoxin|PF00085.19|1.4e-29,Thioredoxin|PF00085.19|4.7e-20,Thioredoxin_6|PF13848.5|9.4e-07,Thioredoxin_6|PF13848.5|9.9e-26 F01_transcript_11083:44-1777(+)	27	15	17	5	577	63.8	4.72	511381372
Gene.167374::F01_transcript_93243::g.167374::m.167374 Gene.167374::F01_transcript_93243::g.167374 ORF type:complete len:103 (+),score=8.96,tr	F4JJE5 PSA4B_ARATH|81.37|7e-54,Proteasome|PF00227.25|9.5e-16 F01_transcript_93243:2011-2319(+)	81	10	16	5	102	10.8	5.14	1.27089e+09
Gene.8708::F01_transcript_17622::g.8708::m.8708 Gene.8708::F01_transcript_17622::g.8708 ORF type:complete len:379 (+),score=43.59,tr	Q00874 DR100_ARATH|58.91|6e-148,LRR_8|PF13855.5|8.8e-08,LRR_8|PF13855.5|8.9e-07,LRR_1|PF00560.32|0.36,LRR_1|PF00560.32|0.015,LRRNT_2|PF08263.11|7.5e-10,LRRNT_2|PF08263.11|9.9e+03 F01_transcript_17622:27-1139(+)	35	9	12	9	370	39.4	7.18	323187314
Gene.158382::F01_transcript_89576::g.158382::m.158382 Gene.158382::F01_transcript_89576::g.158382 ORF type:complete len:339 (+),score=44.83,tr	Q7XTJ3 ODPA3_ORYSJ|89.44|0.0,E1_dh|PF00676.19|2.3e-79,TPP_enzyme_C|PF02775.20|8.2e-06 F01_transcript_89576:382-1398(+)	41	13	23	2	338	37.3	6.24	10472268
Gene.6635::F01_transcript_16240::g.6635::m.6635 Gene.6635::F01_transcript_16240::g.6635 ORF type:complete len:484 (+),score=15.81,tr	Q9SEA0 CCS_CITSI|68.36|0.0,Lycopene_cycl|PF05834.11|4.8e-128 F01_transcript_16240:29-1453(+)	31	12	15	12	474	52.8	7.85	225122407
Gene.119264::F01_transcript_73038::g.119264::m.119264 Gene.119264::F01_transcript_73038::g.119264 ORF type:complete len:207 (+),score=35.41,tr	Q9S850 SUOX_ARATH|75.00|1e-108,Mo-co_dimer|PF03404.15|7.3e-38,Oxidored_molyb|PF00174.18|1.4e-14 F01_transcript_73038:689-1309(+)	61	10	14	1	206	23.2	5.67	18041008
Gene.208511::F01_transcript_107860::g.208511::m.208511	Gene.208511::F01_transcript_107860::g.208511 ORF type:complete len:365 (+),score=183.09 F01_transcript_107860:142-1236(+)	41	12	14	10	364	40	4.59	152527090
Gene.199156::F01_transcript_7462::g.199156::m.199156 Gene.199156::F01_transcript_7462::g.199156 ORF type:complete len:705 (+),score=171.41,tr	P51819 HSP83_IPONI|91.22|0.0,HSP90|PF00183.17|4.1e-243,HATPase_c|PF02518.25|4.1e-14,HATPase_c_3|PF13589.5|9e-10 F01_transcript_7462:135-2249(+)	18	14	19	1	704	80.9	5.1	3.82454e+06
Gene.104949::F01_transcript_66386::g.104949::m.104949 Gene.104949::F01_transcript_66386::g.104949 ORF type:complete len:220 (+),score=34.49,tr	Q43433 VATB2_GOSHI|99.03|2e-148,ATP-synt_ab|PF00006.24|1.2e-56 F01_transcript_66386:708-1367(+)	50	8	12	1	219	24.7	7.44	19208756
Gene.58953::F01_transcript_46461::g.58953::m.58953 Gene.58953::F01_transcript_46461::g.58953 ORF type:complete len:427 (+),score=72.31,tr	Q9FEW2 HIS8_NICPL|77.80|0.0,Aminotran_1_2|PF00155.20|1.2e-49 F01_transcript_46461:142-1281(+)	35	9	13	9	379	42.4	6	1.23666e+08
Gene.75756::F01_transcript_54354::g.75756::m.75756 Gene.75756::F01_transcript_54354::g.75756 ORF type:complete len:212 (+),score=45.82,tr	Q0DYB1 IPYR_ORYSJ|75.71|3e-119,Pyrophosphatase|PF00719.18|2.1e-53 F01_transcript_54354:59-694(+)	54	10	16	6	211	23.9	5.36	2.43822e+08
Gene.16360::F01_transcript_22983::g.16360::m.16360 Gene.16360::F01_transcript_22983::g.16360 ORF type:complete len:214 (+),score=28.98,tr	Q9XG77 PSA6_TOBAC|90.59|2e-139,Proteasome|PF00227.25|1.5e-48,Proteasome_A_N|PF10584.8|1e-15 F01_transcript_22983:66-707(+)	57	11	29	1	213	23.4	8.15	419843726
Gene.20006::F01_transcript_26608::g.20006::m.20006 Gene.20006::F01_transcript_26608::g.20006 ORF type:complete len:139 (+),score=25.75,tr	Q9XHS0 RS12_HORVU|81.82|3e-80,Ribosomal_L7Ae|PF01248.25|8.3e-28 F01_transcript_26608:72-488(+)	52	5	10	5	138	14.7	6	3.56159e+08
Gene.257827::F01_transcript_12745::g.257827::m.257827 Gene.257827::F01_transcript_12745::g.257827 ORF type:complete len:508 (+),score=81.36,tr	Q9ZPB7 AL7A1_MALDO|81.30|0.0,Aldedh|PF00171.21|3.8e-129 F01_transcript_12745:299-1822(+)	30	11	14	2	507	54.2	6.07	2.16091e+08
Gene.197157::F01_transcript_104518::g.197157::m.197157 Gene.197157::F01_transcript_104518::g.197157 ORF type:complete len:309 (+),score=62.52,tr	Q2QMN7 UAH_ORYSJ|82.35|2e-174,Peptidase_M20|PF01546.27|1.6e-24 F01_transcript_104518:705-1631(+)	54	10	13	10	308	33.1	5.27	8.57718e+07
Gene.199113::F01_transcript_7442::g.199113::m.199113 Gene.199113::F01_transcript_7442::g.199113 ORF type:complete len:739 (+),score=164.74,tr	Q9LD43 ACCA_ARATH|57.99|0.0,ACCA|PF03255.13|9.5e-54,Carboxyl_trans|PF01039.21|1.5e-08 F01_transcript_7442:159-2375(+)	20	12	13	8	738	82.1	5.62	170276167
Gene.23111::F01_transcript_2474::g.23111::m.23111 Gene.23111::F01_transcript_2474::g.23111 ORF type:complete len:666 (+),score=125.29,tr	O82392 THIC_ARATH|83.18|0.0,ThiC_Rad_SAM|PF01964.17|1.3e-196 F01_transcript_2474:99-2000(+)	30	13	17	4	633	70.9	6.28	1.8662e+08
Gene.125083::F01_transcript_75766::g.125083::m.125083 Gene.125083::F01_transcript_75766::g.125083 ORF type:complete len:259 (+),score=42.67,tr	Q949X7 DCDA1_ARATH|84.86|2e-159,Orn_DAP_Arg_deC|PF00278.21|1.3e-20,Orn_Arg_deC_N|PF02784.15|1.1e-20 F01_transcript_75766:687-1463(+)	56	10	14	10	258	28.6	6.34	680576235
Gene.236078::F01_transcript_118690::g.236078::m.236078 Gene.236078::F01_transcript_118690::g.236078 ORF type:complete len:613 (+),score=42.92,tr	Q9FFT4 PDC2_ARATH|82.40|0.0,TPP_enzyme_N|PF02776.17|2e-34,TPP_enzyme_M|PF00205.21|1.2e-21,TPP_enzyme_C|PF02775.20|1.4e-14 F01_transcript_118690:58-1839(+)	29	12	16	12	593	63.4	5.95	163971653
Gene.16742::F01_transcript_23308::g.16742::m.16742 Gene.16742::F01_transcript_23308::g.16742 ORF type:complete len:241 (+),score=45.44,tr	Q9ZT66 E134_MAIZE|46.43|5e-51,DLH|PF01738.17|1.5e-31 F01_transcript_23308:68-790(+)	53	9	13	2	240	25.5	5.44	472759781
Gene.119076::F01_transcript_72941::g.119076::m.119076 Gene.119076::F01_transcript_72941::g.119076 ORF type:complete len:618 (+),score=105.84,tr	Q41140 PFPA_RICCO|80.23|0.0,PFK|PF00365.19|8.5e-26 F01_transcript_72941:102-1955(+)	26	11	13	11	617	68.3	7.42	104856501
Gene.3140::F01_transcript_14006::g.3140::m.3140 Gene.3140::F01_transcript_14006::g.3140 ORF type:complete len:439 (+),score=29.97,tr	P22200 KPYC_SOLTU|89.21|0.0,PK|PF00224.20|3.7e-158,PK_C|PF02887.15|9.3e-09 F01_transcript_14006:196-1512(+)	35	13	15	1	438	47.5	6.76	13191616
Gene.259865::F01_transcript_44619::g.259865::m.259865 Gene.259865::F01_transcript_44619::g.259865 ORF type:complete len:349 (+),score=15.38,tr	Q7FAY6 RGP2_ORYSJ|65.31|1e-170,RGP|PF03214.12|1.1e-173 F01_transcript_44619:457-1503(+)	35	11	14	10	348	38.6	5.87	865802916
Gene.209031::F01_transcript_108029::g.209031::m.209031 Gene.209031::F01_transcript_108029::g.209031 ORF type:complete len:156 (+),score=20.60,tr	Q5ZCK5 CML16_ORYSJ|48.08|2e-44,EF-hand_1|PF00036.31|1.9e-06,EF-hand_1|PF00036.31|5.7e-07,EF-hand_7|PF13499.5|6.3e-13,EF-hand_7|PF13499.5|2.6e-11,EF-hand_5|PF13202.5|5.7e-07,EF-hand_5|PF13202.5|0.0004,EF-hand_5|PF13202.5|0.00085,EF-hand_5|PF13202.5|0.00082,EF-hand_6|PF13405.5|7.9e-06,EF-hand_6|PF13405.5|2.5e-05,EF-hand_8|PF13833.5|4.1e-08,EF-hand_8|PF13833.5|7.1e-10 F01_transcript_108029:39-470(+)	57	9	12	9	143	15.7	4.58	2.97848e+08
Gene.19568::F01_transcript_26121::g.19568::m.19568 Gene.19568::F01_transcript_26121::g.19568 ORF type:complete len:183 (+),score=35.37,tr	Q39255 SKP1A_ARATH|76.58|3e-79,Skp1|PF01466.18|2.4e-31,Skp1_POZ|PF03931.14|3.3e-27 F01_transcript_26121:68-550(+)	64	7	12	2	160	18	4.67	1.15882e+08
Gene.6193::F01_transcript_15899::g.6193::m.6193 Gene.6193::F01_transcript_15899::g.6193 ORF type:complete len:463 (+),score=71.96,tr	P53780 METC_ARATH|68.08|0.0,Cys_Met_Meta_PP|PF01053.19|9.8e-140,Aminotran_5|PF00266.18|4.6e-06,Aminotran_1_2|PF00155.20|2.5e-05 F01_transcript_15899:52-1440(+)	24	9	13	9	462	50	7.66	6.67142e+08
Gene.12769::F01_transcript_20282::g.12769::m.12769 Gene.12769::F01_transcript_20282::g.12769 ORF type:complete len:328 (+),score=55.03,tr	E1U332 ALL12_OLEEU|71.99|2e-162,NmrA|PF05368.12|8.2e-83,NAD_binding_10|PF13460.5|5.4e-16,Epimerase|PF01370.20|5.6e-09,3Beta_HSD|PF01073.18|7e-07 F01_transcript_20282:54-986(+)	58	13	15	7	310	34	6.25	798903301
Gene.2840::F01_transcript_13838::g.2840::m.2840 Gene.2840::F01_transcript_13838::g.2840 ORF type:complete len:498 (+),score=68.27,tr	Q9ZPS3 DCE4_ARATH|80.04|0.0,Pyridoxal_deC|PF00282.18|7.8e-109 F01_transcript_13838:324-1817(+)	26	10	13	10	497	55.9	5.72	2.46254e+08
Gene.252529::F01_transcript_9625::g.252529::m.252529 Gene.252529::F01_transcript_9625::g.252529 ORF type:complete len:689 (+),score=151.69,tr	Q02028 HSP7S_PEA|82.09|0.0,HSP70|PF00012.19|3.6e-260,MreB_Mbl|PF06723.12|7.5e-19 F01_transcript_9625:101-2167(+)	17	9	14	2	688	74	5.54	1.64375e+07
Gene.233805::F01_transcript_117826::g.233805::m.233805 Gene.233805::F01_transcript_117826::g.233805 ORF type:complete len:272 (+),score=34.07,tr	O80934 Y2766_ARATH|75.09|9e-150,NAD_binding_10|PF13460.5|1.2e-32,NmrA|PF05368.12|2.5e-08,3Beta_HSD|PF01073.18|0.00011 F01_transcript_117826:50-817(+)	51	9	17	1	255	27.8	7.91	37437500
Gene.257209::F01_transcript_12394::g.257209::m.257209 Gene.257209::F01_transcript_12394::g.257209 ORF type:complete len:570 (+),score=100.92,tr	Q0WQF7 ODP21_ARATH|68.46|0.0,tr|Q0WQF7|ODP21_ARATH|45.21|4e-39,2-oxoacid_dh|PF00198.22|1.6e-73,Biotin_lipoyl|PF00364.21|5.1e-19,E3_binding|PF02817.16|1.4e-08 F01_transcript_12394:59-1768(+)	34	13	15	13	569	61.7	8	2.91237e+08
Gene.235399::F01_transcript_118452::g.235399::m.235399 Gene.235399::F01_transcript_118452::g.235399 ORF type:complete len:371 (+),score=79.67,tr	Q6Z1G7 ODPB1_ORYSJ|83.16|0.0,Transket_pyr|PF02779.23|7.2e-46,Transketolase_C|PF02780.19|1.6e-42 F01_transcript_118452:131-1243(+)	35	8	10	6	370	39.8	5.63	300828492
Gene.19097::F01_transcript_25607::g.19097::m.19097 Gene.19097::F01_transcript_25607::g.19097 ORF type:complete len:185 (+),score=36.82,tr	Q39255 SKP1A_ARATH|76.58|2e-79,Skp1|PF01466.18|2.5e-31,Skp1_POZ|PF03931.14|5.6e-29 F01_transcript_25607:74-556(+)	60	6	11	1	160	18.1	4.67	16617575
Gene.9319::F01_transcript_18019::g.9319::m.9319 Gene.9319::F01_transcript_18019::g.9319 ORF type:complete len:365 (+),score=80.65,tr	Q942L2 PDI22_ORYSJ|76.40|0.0,Thioredoxin|PF00085.19|7.8e-32,Thioredoxin|PF00085.19|4.4e-33,ERp29|PF07749.11|3.4e-25,OST3_OST6|PF04756.12|9.4e-07 F01_transcript_18019:68-1162(+)	28	9	10	2	364	40.1	5.17	42498721
Gene.137485::F01_transcript_81589::g.137485::m.137485 Gene.137485::F01_transcript_81589::g.137485 ORF type:complete len:348 (+),score=26.95,tr	O65355 GGH2_ARATH|68.56|2e-156,Peptidase_C26|PF07722.12|3.9e-16,GATase|PF00117.27|4.8e-11 F01_transcript_81589:43-1086(+)	36	10	13	10	347	38.7	6.18	1.72713e+08
Gene.131239::F01_transcript_78552::g.131239::m.131239 Gene.131239::F01_transcript_78552::g.131239 ORF type:complete len:378 (+),score=47.93,tr	Q9LTW9 FLA14_ARATH|48.68|1e-40,Fasciclin|PF02469.21|7.2e-06 F01_transcript_78552:40-1173(+)	19	5	9	5	377	36.8	8.05	1.38831e+08
Gene.26717::F01_transcript_33203::g.26717::m.26717 Gene.26717::F01_transcript_33203::g.26717 ORF type:complete len:202 (+),score=58.96,tr	Q9M612 NACA_PINTA|75.65|6e-87,NAC|PF01849.17|3.2e-23 F01_transcript_33203:75-680(+)	57	7	12	2	201	22	4.51	2.24033e+09
Gene.7538::F01_transcript_16850::g.7538::m.7538 Gene.7538::F01_transcript_16850::g.7538 ORF type:complete len:427 (+),score=93.50,tr	Q84L31 RD23C_ARATH|60.54|1e-171,UBA|PF00627.30|1.4e-14,UBA|PF00627.30|6.6e-12,XPC-binding|PF09280.10|2.1e-22,ubiquitin|PF00240.22|5.4e-17 F01_transcript_16850:91-1281(+)	32	9	13	4	396	42.2	4.77	4.9317e+08
Gene.83392::F01_transcript_57781::g.83392::m.83392 Gene.83392::F01_transcript_57781::g.83392 ORF type:complete len:358 (+),score=87.09,tr	Q8GT66 TIC40_PEA|59.62|3e-143 F01_transcript_57781:237-1310(+)	36	11	14	4	357	39.2	5.06	41530166
Gene.258426::F01_transcript_13119::g.258426::m.258426 Gene.258426::F01_transcript_13119::g.258426 ORF type:complete len:568 (+),score=62.20,tr	Q43117 KPYA_RICCO|85.16|0.0,PK|PF00224.20|1.3e-90,PK_C|PF02887.15|9.8e-23 F01_transcript_13119:39-1742(+)	30	13	13	4	567	62.2	6.76	31741016
Gene.10721::F01_transcript_18918::g.10721::m.10721 Gene.10721::F01_transcript_18918::g.10721 ORF type:complete len:317 (+),score=80.86,tr	P46519 LEA14_SOYBN|28.76|9e-18,LEA_2|PF03168.12|1.9e-13,LEA_2|PF03168.12|2.9e-08 F01_transcript_18918:84-1034(+)	52	12	14	12	316	35.1	4.96	431511930
Gene.186672::F01_transcript_100705::g.186672::m.186672 Gene.186672::F01_transcript_100705::g.186672 ORF type:complete len:810 (+),score=136.96,tr	O23887 ALDO1_MAIZE|66.93|0.0,Ald_Xan_dh_C2|PF02738.17|5.3e-159,Ald_Xan_dh_C|PF01315.21|2.7e-26 F01_transcript_100705:1900-4329(+)	18	12	15	12	809	88.4	6.33	142270299
Gene.10004::F01_transcript_18476::g.10004::m.10004 Gene.10004::F01_transcript_18476::g.10004 ORF type:complete len:347 (+),score=49.43,tr	Q9SLN8 DBR_TOBAC|70.61|2e-180,ADH_zinc_N|PF00107.25|6.8e-27,ADH_N_2|PF16884.4|2.1e-24,ADH_zinc_N_2|PF13602.5|3.1e-09 F01_transcript_18476:71-1111(+)	38	10	11	8	346	38.2	5.95	3.82427e+08
Gene.15574::F01_transcript_22291::g.15574::m.15574 Gene.15574::F01_transcript_22291::g.15574 ORF type:complete len:257 (+),score=52.48,tr	Q948P6 FRI3_SOYBN|82.69|4e-125,Ferritin|PF00210.23|9.4e-34 F01_transcript_22291:53-823(+)	44	8	16	6	256	28.6	5.52	6.52234e+08
Gene.27195::F01_transcript_33462::g.27195::m.27195 Gene.27195::F01_transcript_33462::g.27195 ORF type:complete len:206 (+),score=21.93,tr	Q9FMK9 PPA29_ARATH|57.28|4e-74,Metallophos|PF00149.27|1.5e-13 F01_transcript_33462:31-648(+)	52	6	11	1	205	22.3	4.89	12241870
Gene.194111::F01_transcript_103398::g.194111::m.194111 Gene.194111::F01_transcript_103398::g.194111 ORF type:complete len:117 (+),score=35.77,tr	Q9XG77 PSA6_TOBAC|88.79|2e-71,Proteasome|PF00227.25|1.9e-19 F01_transcript_103398:418-768(+)	91	7	10	1	116	12.8	4.79	32812016
Gene.251225::F01_transcript_8930::g.251225::m.251225 Gene.251225::F01_transcript_8930::g.251225 ORF type:complete len:672 (+),score=137.69,tr	P42731 PABP2_ARATH|63.88|0.0,RRM_1|PF00076.21|1.7e-19,RRM_1|PF00076.21|5e-21,RRM_1|PF00076.21|7.7e-23,RRM_1|PF00076.21|3.7e-17,PABP|PF00658.17|8.9e-27,RRM_5|PF13893.5|0.023 F01_transcript_8930:258-2273(+)	18	9	10	4	671	73.2	7.4	113056196
Gene.10082::F01_transcript_18525::g.10082::m.10082 Gene.10082::F01_transcript_18525::g.10082 ORF type:complete len:355 (+),score=52.70,tr	P32289 GLNA_VIGAC|90.08|0.0,Gln-synt_C|PF00120.23|2.1e-14,Gln-synt_N|PF03951.18|3.3e-11 F01_transcript_18525:177-1241(+)	35	9	13	7	354	38.7	6.11	1.73411e+08
Gene.176313::F01_transcript_96665::g.176313::m.176313 Gene.176313::F01_transcript_96665::g.176313 ORF type:complete len:702 (+),score=82.02,tr	P0CZ23 ACOX3_ARATH|67.46|0.0,ACOX|PF01756.18|8.7e-18,Acyl-CoA_dh_M|PF02770.18|5.4e-14,Acyl-CoA_dh_1|PF00441.23|2.7e-11 F01_transcript_96665:73-2106(+)	21	13	14	7	677	75.6	8.03	1.69837e+08
Gene.150207::F01_transcript_86040::g.150207::m.150207 Gene.150207::F01_transcript_86040::g.150207 ORF type:complete len:367 (+),score=51.51,tr	Q8W593 LGUC_ARATH|74.32|0.0,Glyoxalase|PF00903.24|1.1e-23,Glyoxalase|PF00903.24|1.6e-15,Glyoxalase_4|PF13669.5|1.9e-09 F01_transcript_86040:259-1359(+)	33	10	12	4	366	40.5	7.2	274235165
Gene.4574::F01_transcript_14834::g.4574::m.4574 Gene.4574::F01_transcript_14834::g.4574 ORF type:complete len:472 (+),score=84.98,tr	P49298 CISY_CITMA|85.14|0.0,Citrate_synt|PF00285.20|1.1e-104 F01_transcript_14834:167-1582(+)	29	9	11	4	471	52.2	7.33	27456249
Gene.11097::F01_transcript_19146::g.11097::m.11097 Gene.11097::F01_transcript_19146::g.11097 ORF type:complete len:395 (+),score=62.23,tr	Q7Y175 UBAX1_ARATH|47.17|1e-99,SEP|PF08059.12|3.5e-23,UBX|PF00789.19|9.3e-12,UBA_4|PF14555.5|8.6e-12 F01_transcript_19146:28-1212(+)	32	11	14	4	394	42.5	5.19	3.16576e+08
Gene.17946::F01_transcript_24468::g.17946::m.17946	Gene.17946::F01_transcript_24468::g.17946 ORF type:complete len:148 (+),score=48.55 F01_transcript_24468:117-560(+)	55	8	23	5	147	15.4	3.94	3025775997
Gene.166317::F01_transcript_92822::g.166317::m.166317 Gene.166317::F01_transcript_92822::g.166317 ORF type:complete len:218 (+),score=66.25,tr	P92985 RBP1C_ARATH|68.62|6e-89,Ran_BP1|PF00638.17|4.5e-39 F01_transcript_92822:91-744(+)	45	6	9	4	217	24.4	4.87	2.14666e+08
Gene.204430::F01_transcript_106247::g.204430::m.204430 Gene.204430::F01_transcript_106247::g.204430 ORF type:complete len:656 (+),score=94.51,tr	Q9SG80 ASD1_ARATH|60.70|0.0,Alpha-L-AF_C|PF06964.11|4e-34 F01_transcript_106247:27-1994(+)	22	9	9	9	655	72.1	5.4	206247580
Gene.110922::F01_transcript_69163::g.110922::m.110922 Gene.110922::F01_transcript_69163::g.110922 ORF type:complete len:1145 (+),score=226.22,tr	O65272 KEA2_ARATH|69.62|0.0,Na_H_Exchanger|PF00999.20|2.4e-59,TrkA_N|PF02254.17|4e-18 F01_transcript_69163:124-3558(+)	11	9	9	7	1144	123.5	5.47	543896681
Gene.230017::F01_transcript_116346::g.230017::m.230017 Gene.230017::F01_transcript_116346::g.230017 ORF type:complete len:316 (+),score=62.17,tr	Q41141 PFPB_RICCO|86.03|0.0 F01_transcript_116346:1821-2768(+)	49	8	10	8	315	34.8	6.68	229866682
Gene.7926::F01_transcript_17114::g.7926::m.7926 Gene.7926::F01_transcript_17114::g.7926 ORF type:complete len:410 (+),score=55.68,tr	O64518 MCA5_ARATH|64.25|0.0,Peptidase_C14|PF00656.21|2.5e-74 F01_transcript_17114:36-1265(+)	28	10	13	6	409	45	5.63	3.54603e+08
Gene.24131::F01_transcript_27823::g.24131::m.24131 Gene.24131::F01_transcript_27823::g.24131 ORF type:complete len:115 (+),score=34.61,tr	O24415 RLA2B_MAIZE|66.67|4e-34,Ribosomal_60s|PF00428.18|4.6e-24 F01_transcript_27823:83-427(+)	75	6	12	1	114	11.4	4.45	118385628
Gene.19844::F01_transcript_26431::g.19844::m.19844 Gene.19844::F01_transcript_26431::g.19844 ORF type:complete len:124 (+),score=12.40,tr	Q9MAP7 SBT35_ARATH|40.00|2e-13,Inhibitor_I9|PF05922.15|1.5e-14 F01_transcript_26431:3-374(+)	59	4	10	4	123	13.3	6.52	2156908697
Gene.198625::F01_transcript_7214::g.198625::m.198625 Gene.198625::F01_transcript_7214::g.198625 ORF type:complete len:866 (+),score=102.79,tr	Q5N8X6 BGAL3_ORYSJ|66.95|0.0,Glyco_hydro_35|PF01301.18|2.4e-110,Gal_Lectin|PF02140.17|7.7e-20,Glyco_hydro_42|PF02449.14|0.00045 F01_transcript_7214:211-2598(+)	22	14	15	9	795	88.3	6.7	2.03558e+08
Gene.15234::F01_transcript_21992::g.15234::m.15234 Gene.15234::F01_transcript_21992::g.15234 ORF type:complete len:229 (+),score=39.61,tr	P35017 SODM_HEVBR|76.52|2e-127,Sod_Fe_C|PF02777.17|2.1e-35,Sod_Fe_N|PF00081.21|1.3e-33 F01_transcript_21992:53-739(+)	50	9	11	7	228	25.3	7.12	2992699929
Gene.256340::F01_transcript_11863::g.256340::m.256340 Gene.256340::F01_transcript_11863::g.256340 ORF type:complete len:438 (+),score=79.18,tr	Q9SII8 DSK2B_ARATH|58.48|4e-154,ubiquitin|PF00240.22|1.5e-20,Rad60-SLD|PF11976.7|7e-08 F01_transcript_11863:261-1574(+)	26	9	12	3	437	46.5	5.01	352312580
Gene.126995::F01_transcript_76614::g.126995::m.126995 Gene.126995::F01_transcript_76614::g.126995 ORF type:complete len:370 (+),score=29.60,tr	P07728 GLUA1_ORYSJ|24.28|1e-17,Cupin_1|PF00190.21|2.2e-26,Cupin_1|PF00190.21|2.6e-06 F01_transcript_76614:80-1111(+)	41	9	11	1	343	37.4	9.01	7540595
Gene.55166::F01_transcript_44879::g.55166::m.55166 Gene.55166::F01_transcript_44879::g.55166 ORF type:complete len:476 (+),score=66.71,tr	Q93WN0 SEBP2_ARATH|77.92|0.0,SBP56|PF05694.10|5.2e-218 F01_transcript_44879:69-1496(+)	28	10	12	10	475	52.3	5.73	1.51465e+08
Gene.15913::F01_transcript_22599::g.15913::m.15913 Gene.15913::F01_transcript_22599::g.15913 ORF type:complete len:263 (+),score=28.16,tr	Q9LS01 AOC3_ARATH|62.12|2e-83,Allene_ox_cyc|PF06351.10|7.1e-90 F01_transcript_22599:57-791(+)	36	7	13	7	244	26.4	9.29	2870568259
Gene.200002::F01_transcript_7915::g.200002::m.200002 Gene.200002::F01_transcript_7915::g.200002 ORF type:complete len:707 (+),score=157.75,tr	P41210 CATR_ATRNU|28.33|9e-06,LETM1|PF07766.12|8.2e-106 F01_transcript_7915:138-2258(+)	15	10	14	7	706	79.9	6.55	1.23473e+08
Gene.58875::F01_transcript_46431::g.58875::m.58875 Gene.58875::F01_transcript_46431::g.58875 ORF type:complete len:142 (+),score=30.03,tr	P29036 FRI1_MAIZE|84.40|9e-85,Ferritin|PF00210.23|2.3e-27 F01_transcript_46431:810-1235(+)	66	7	14	1	141	16.2	5.25	54351545
Gene.260030::F01_transcript_48581::g.260030::m.260030 Gene.260030::F01_transcript_48581::g.260030 ORF type:complete len:488 (+),score=23.23,tr	Q9FFR3 6PGD2_ARATH|82.34|0.0,6PGD|PF00393.18|7.8e-128,NAD_binding_2|PF03446.14|1.2e-44 F01_transcript_48581:70-1533(+)	33	12	14	9	487	53.6	6.58	66208772
Gene.114842::F01_transcript_70990::g.114842::m.114842 Gene.114842::F01_transcript_70990::g.114842 ORF type:complete len:292 (+),score=34.13,tr	Q6RYA0 SABP2_TOBAC|51.50|2e-91,Abhydrolase_6|PF12697.6|5.6e-18,Abhydrolase_1|PF00561.19|1.4e-17,Hydrolase_4|PF12146.7|8.5e-10 F01_transcript_70990:351-1226(+)	44	10	16	10	291	32.6	5.92	6.00157e+08
Gene.235290::F01_transcript_118407::g.235290::m.235290 Gene.235290::F01_transcript_118407::g.235290 ORF type:complete len:417 (+),score=64.00,tr	Q9FGC7 ZEP_ARATH|24.87|6e-12,FAD_binding_3|PF01494.18|1.6e-05 F01_transcript_118407:22-1272(+)	28	9	12	1	416	46.8	6.18	18497166
Gene.5405::F01_transcript_15370::g.5405::m.5405 Gene.5405::F01_transcript_15370::g.5405 ORF type:complete len:493 (+),score=64.93,tr	B9SL58 PURA2_RICCO|80.42|0.0,Adenylsucc_synt|PF00709.20|1.4e-171 F01_transcript_15370:50-1528(+)	25	10	12	4	492	53.7	7.42	40093409
Gene.94455::F01_transcript_62866::g.94455::m.94455 Gene.94455::F01_transcript_62866::g.94455 ORF type:complete len:388 (+),score=27.57,tr	Q6Z965 OPR7_ORYSJ|75.99|0.0,Oxidored_FMN|PF00724.19|3e-85 F01_transcript_62866:58-1164(+)	51	10	10	2	368	40.6	8.15	28383887
Gene.254924::F01_transcript_11047::g.254924::m.254924 Gene.254924::F01_transcript_11047::g.254924 ORF type:complete len:609 (+),score=107.27,tr	Q93VT8 ACLB1_ORYSJ|93.42|0.0,Citrate_synt|PF00285.20|1.3e-17,Ligase_CoA|PF00549.18|5.8e-12 F01_transcript_11047:164-1990(+)	31	12	12	3	608	65.8	7.53	1.86402e+07
Gene.8292::F01_transcript_17365::g.8292::m.8292 Gene.8292::F01_transcript_17365::g.8292 ORF type:complete len:448 (+),score=58.19,tr	Q9MAH3 DJ1B_ARATH|61.68|0.0,tr|Q9MAH3|DJ1B_ARATH|45.86|9e-47,tr|Q9MAH3|DJ1B_ARATH|41.23|3e-42,DJ-1_PfpI|PF01965.23|5e-41,DJ-1_PfpI|PF01965.23|1.1e-42 F01_transcript_17365:164-1345(+)	49	14	14	14	393	41.6	6.37	1.62407e+08
Gene.29105::F01_transcript_34333::g.29105::m.29105 Gene.29105::F01_transcript_34333::g.29105 ORF type:complete len:272 (+),score=48.28,tr	Q9LDD8 MCCB_ARATH|75.55|4e-148,Carboxyl_trans|PF01039.21|1.3e-79 F01_transcript_34333:2044-2859(+)	45	10	13	1	271	29.5	8.57	5443510
Gene.253930::F01_transcript_10469::g.253930::m.253930 Gene.253930::F01_transcript_10469::g.253930 ORF type:complete len:642 (+),score=115.81,tr	P36444 MAOC_FLAPR|81.82|0.0,Malic_M|PF03949.14|1.6e-97,malic|PF00390.18|2.6e-79 F01_transcript_10469:116-2041(+)	24	10	10	1	641	70.8	7.52
Gene.251567::F01_transcript_9122::g.251567::m.251567 Gene.251567::F01_transcript_9122::g.251567 ORF type:complete len:725 (+),score=128.22,tr	Q39659 MFPA_CUCSA|73.19|0.0,3HCDH_N|PF02737.17|1.6e-58,ECH_1|PF00378.19|3.7e-39,3HCDH|PF00725.21|1.2e-19,ECH_2|PF16113.4|8.8e-23 F01_transcript_9122:130-2304(+)	27	14	15	3	724	79.2	8.09	1.65563e+08
Gene.141699::F01_transcript_83536::g.141699::m.141699 Gene.141699::F01_transcript_83536::g.141699 ORF type:complete len:355 (+),score=90.75,tr	P08927 RUBB_PEA|88.95|0.0,Cpn60_TCP1|PF00118.23|4.8e-56 F01_transcript_83536:924-1988(+)	31	9	13	0	354	38.2	5.27
Gene.133307::F01_transcript_79542::g.133307::m.133307 Gene.133307::F01_transcript_79542::g.133307 ORF type:complete len:623 (+),score=112.95,tr	Q93VT8 ACLB1_ORYSJ|92.11|0.0,Citrate_synt|PF00285.20|2.7e-17,Ligase_CoA|PF00549.18|4.2e-12 F01_transcript_79542:43-1869(+)	24	11	11	1	608	65.9	6.92	5241822
Gene.150206::F01_transcript_86037::g.150206::m.150206	Gene.150206::F01_transcript_86037::g.150206 ORF type:complete len:108 (+),score=32.94 F01_transcript_86037:113-436(+)	46	6	9	4	107	11.4	3.89	839940811
Gene.6525::F01_transcript_16141::g.6525::m.6525 Gene.6525::F01_transcript_16141::g.6525 ORF type:complete len:487 (+),score=84.42,tr	Q9SDX3 UGPA_MUSAC|87.47|0.0,UDPGP|PF01704.17|9.8e-185 F01_transcript_16141:52-1461(+)	28	13	16	4	469	51.5	5.49	2.04898e+08
Gene.15229::F01_transcript_21989::g.15229::m.15229 Gene.15229::F01_transcript_21989::g.15229 ORF type:complete len:243 (+),score=89.05,tr	P46524 CO410_WHEAT|46.90|2e-21,Dehydrin|PF00257.18|4.8e-20,Dehydrin|PF00257.18|1.8e-12 F01_transcript_21989:48-776(+)	36	10	14	10	242	26.9	5.24	4.3223e+08
Gene.10918::F01_transcript_19049::g.10918::m.10918 Gene.10918::F01_transcript_19049::g.10918 ORF type:complete len:320 (+),score=46.08,tr	P83291 NB5R2_ARATH|66.57|5e-160,NAD_binding_1|PF00175.20|7.1e-30,FAD_binding_6|PF00970.23|3.5e-24 F01_transcript_19049:117-1076(+)	41	11	13	7	319	34.9	9.01	4.03544e+08
Gene.18034::F01_transcript_24556::g.18034::m.18034 Gene.18034::F01_transcript_24556::g.18034 ORF type:complete len:206 (+),score=41.17,tr	Q8LDP4 CP19D_ARATH|82.27|1e-119,Pro_isomerase|PF00160.20|1.9e-45 F01_transcript_24556:114-731(+)	60	10	26	4	205	22.1	9.32	4.53456e+08
Gene.82926::F01_transcript_57590::g.82926::m.82926 Gene.82926::F01_transcript_57590::g.82926 ORF type:complete len:386 (+),score=29.69,tr	Q6Z965 OPR7_ORYSJ|76.58|0.0,Oxidored_FMN|PF00724.19|1.3e-86 F01_transcript_57590:155-1312(+)	51	11	11	3	385	42.6	8.13	8.86864e+07
Gene.69165::F01_transcript_51270::g.69165::m.69165 Gene.69165::F01_transcript_51270::g.69165 ORF type:complete len:361 (+),score=97.60,tr	P35016 ENPL_CATRO|79.44|0.0,HSP90|PF00183.17|1.7e-123 F01_transcript_51270:1541-2623(+)	42	14	15	1	360	41.5	5.24	19969938
Gene.115080::F01_transcript_71095::g.115080::m.115080 Gene.115080::F01_transcript_71095::g.115080 ORF type:complete len:417 (+),score=64.40,tr	O81360 ABA2_PRUAR|25.40|7e-13,NAD_binding_8|PF13450.5|0.00014 F01_transcript_71095:862-2112(+)	29	10	13	2	416	46.7	6.67	117556094
Gene.13381::F01_transcript_20689::g.13381::m.13381 Gene.13381::F01_transcript_20689::g.13381 ORF type:complete len:308 (+),score=67.48,GrpE	PF01025.18 3.9e-49 F01_transcript_20689:36-926(+)	41	10	12	6	296	32.7	6.83	3.61953e+08
Gene.202472::F01_transcript_105468::g.202472::m.202472 Gene.202472::F01_transcript_105468::g.202472 ORF type:complete len:630 (+),score=114.60,tr	Q93VT8 ACLB1_ORYSJ|93.42|0.0,Citrate_synt|PF00285.20|4.4e-17,Ligase_CoA|PF00549.18|1.4e-12 F01_transcript_105468:64-1890(+)	25	12	12	2	608	65.8	7.09	207821441
Gene.5800::F01_transcript_15625::g.5800::m.5800 Gene.5800::F01_transcript_15625::g.5800 ORF type:complete len:485 (+),score=68.55,tr	O80433 CISY_DAUCA|82.63|0.0,Citrate_synt|PF00285.20|9.6e-104 F01_transcript_15625:139-1455(+)	30	10	13	1	438	48.6	6.95	1.45423e+08
Gene.24224::F01_transcript_27942::g.24224::m.24224 Gene.24224::F01_transcript_27942::g.24224 ORF type:complete len:165 (+),score=29.13,tr	A2A1A1 NCS2_COPJA|42.76|3e-30,Bet_v_1|PF00407.18|8.8e-13 F01_transcript_27942:52-495(+)	56	4	7	2	147	15.9	4.79	437698079
Gene.241223::F01_transcript_120723::g.241223::m.241223 Gene.241223::F01_transcript_120723::g.241223 ORF type:complete len:228 (+),score=67.76,tr	Q9M612 NACA_PINTA|75.77|2e-88,NAC|PF01849.17|4.3e-23 F01_transcript_120723:74-685(+)	51	6	10	2	203	22.1	4.48	224616032
Gene.18736::F01_transcript_25238::g.18736::m.18736 Gene.18736::F01_transcript_25238::g.18736 ORF type:complete len:153 (+),score=32.49,tr	O65174 SODC_ZANAE|84.21|5e-88,Sod_Cu|PF00080.19|9.5e-49 F01_transcript_25238:84-542(+)	68	6	9	2	152	15.2	5.82	551441263
Gene.206531::F01_transcript_107100::g.206531::m.206531 Gene.206531::F01_transcript_107100::g.206531 ORF type:complete len:122 (+),score=22.44,SCP2	PF02036.16 8.7e-19 F01_transcript_107100:180-545(+)	62	6	11	6	121	13.3	8.9	5.26139e+08
Gene.9869::F01_transcript_18393::g.9869::m.9869 Gene.9869::F01_transcript_18393::g.9869 ORF type:complete len:211 (+),score=31.12,tr	Q9LS48 SG1_ARATH|34.81|3e-32,TPR_16|PF13432.5|0.00061 F01_transcript_18393:399-1031(+)	55	9	11	9	210	24.1	7.49	405838369
Gene.13948::F01_transcript_21065::g.13948::m.13948 Gene.13948::F01_transcript_21065::g.13948 ORF type:complete len:250 (+),score=34.63,tr	E1U332 ALL12_OLEEU|69.27|7e-87,NmrA|PF05368.12|3e-34 F01_transcript_21065:253-1002(+)	51	8	11	2	249	28.8	8.51	1.74323e+08
Gene.20030::F01_transcript_26632::g.20030::m.20030 Gene.20030::F01_transcript_26632::g.20030 ORF type:complete len:170 (+),score=23.24,tr	Q93VR4 ML423_ARATH|40.00|4e-41,Bet_v_1|PF00407.18|4e-32,Polyketide_cyc2|PF10604.8|2.5e-09 F01_transcript_26632:58-510(+)	77	10	12	3	150	16.8	4.92	2025044382
Gene.256005::F01_transcript_11662::g.256005::m.256005 Gene.256005::F01_transcript_11662::g.256005 ORF type:complete len:683 (+),score=90.99,tr	Q9BAE0 FTSH_MEDSA|90.10|0.0,Peptidase_M41|PF01434.17|6.5e-81,AAA|PF00004.28|4e-44 F01_transcript_11662:35-2050(+)	24	12	14	12	671	72	6.14	1.21354e+08
Gene.230258::F01_transcript_116443::g.230258::m.230258 Gene.230258::F01_transcript_116443::g.230258 ORF type:complete len:159 (+),score=19.28,Lactamase_B_2	PF12706.6 4.1e-11 F01_transcript_116443:647-1123(+)	64	8	12	2	158	18	5.78	7.3255e+07
Gene.208613::F01_transcript_107898::g.208613::m.208613 Gene.208613::F01_transcript_107898::g.208613 ORF type:complete len:994 (+),score=229.67,SNase	PF00565.16 3.9e-11,SNase|PF00565.16|5.4e-12,SNase|PF00565.16|3.4e-13,SNase|PF00565.16|5.8e-09,TUDOR|PF00567.23|1.3e-19 F01_transcript_107898:253-3234(+)	17	14	15	14	993	108.9	6.8	9.13017e+07
Gene.14754::F01_transcript_21654::g.14754::m.14754 Gene.14754::F01_transcript_21654::g.14754 ORF type:complete len:259 (+),score=54.28,tr	Q96453 1433D_SOYBN|82.21|2e-157,14-3-3|PF00244.19|8e-108 F01_transcript_21654:138-914(+)	36	8	11	3	258	29.2	4.97	2.02653e+08
Gene.86410::F01_transcript_59061::g.86410::m.86410 Gene.86410::F01_transcript_59061::g.86410 ORF type:complete len:1329 (+),score=398.55,tr	O81283 TC159_ARATH|65.19|0.0,TOC159_MAD|PF11886.7|8.4e-128,AIG1|PF04548.15|3.3e-23,MMR_HSR1|PF01926.22|2.7e-09 F01_transcript_59061:41-3988(+)	8	8	9	8	1315	142.9	4.59	9.3539e+07
Gene.146137::F01_transcript_6289::g.146137::m.146137 Gene.146137::F01_transcript_6289::g.146137 ORF type:complete len:767 (+),score=170.56,tr	Q9LD43 ACCA_ARATH|58.10|0.0,ACCA|PF03255.13|5.4e-54,Carboxyl_trans|PF01039.21|1.6e-08 F01_transcript_6289:77-2377(+)	17	11	12	2	766	85.1	5.99	58971663
Gene.199997::F01_transcript_7912::g.199997::m.199997 Gene.199997::F01_transcript_7912::g.199997 ORF type:complete len:723 (+),score=129.56,tr	Q39659 MFPA_CUCSA|72.68|0.0,3HCDH_N|PF02737.17|3.4e-58,ECH_1|PF00378.19|2.1e-38,3HCDH|PF00725.21|4.9e-20,ECH_2|PF16113.4|6e-21 F01_transcript_7912:164-2332(+)	29	14	15	3	722	79.1	8.34	134109328
Gene.160515::F01_transcript_90526::g.160515::m.160515 Gene.160515::F01_transcript_90526::g.160515 ORF type:complete len:274 (+),score=29.99,tr	Q7DLS1 PSB7B_ARATH|82.55|1e-170,Proteasome|PF00227.25|2.1e-47 F01_transcript_90526:105-926(+)	47	9	12	8	273	29.3	7.12	3135074690
Gene.63289::F01_transcript_48587::g.63289::m.63289 Gene.63289::F01_transcript_48587::g.63289 ORF type:complete len:707 (+),score=141.08,tr	Q9LD43 ACCA_ARATH|61.99|0.0,ACCA|PF03255.13|4.7e-54,Carboxyl_trans|PF01039.21|1.3e-08 F01_transcript_48587:123-2123(+)	21	11	12	2	666	74.4	6.38	5851064
Gene.16792::F01_transcript_23364::g.16792::m.16792 Gene.16792::F01_transcript_23364::g.16792 ORF type:complete len:241 (+),score=44.04,tr	Q9ZT66 E134_MAIZE|45.92|3e-50,DLH|PF01738.17|5.4e-32 F01_transcript_23364:62-784(+)	46	8	11	1	240	25.4	5.19	9560800
Gene.261830::F01_transcript_84106::g.261830::m.261830 Gene.261830::F01_transcript_84106::g.261830 ORF type:complete len:205 (+),score=59.94,tr	Q9M612 NACA_PINTA|74.36|4e-88,NAC|PF01849.17|3.3e-23 F01_transcript_84106:80-694(+)	48	6	10	1	204	22.3	4.44	16457948
Gene.20521::F01_transcript_27210::g.20521::m.20521 Gene.20521::F01_transcript_27210::g.20521 ORF type:complete len:170 (+),score=25.72,tr	Q93VR4 ML423_ARATH|40.00|2e-41,Bet_v_1|PF00407.18|2.6e-30,Polyketide_cyc2|PF10604.8|1.1e-09 F01_transcript_27210:59-511(+)	72	9	11	2	150	16.8	5	165247367
Gene.135969::F01_transcript_80886::g.135969::m.135969 Gene.135969::F01_transcript_80886::g.135969 ORF type:complete len:149 (+),score=27.17,tr	Q56E62 NDK1_TOBAC|88.51|1e-94,NDK|PF00334.18|6.8e-54 F01_transcript_80886:82-528(+)	64	9	33	2	148	16.4	6.8	1.58306e+10
Gene.59038::F01_transcript_46496::g.59038::m.59038 Gene.59038::F01_transcript_46496::g.59038 ORF type:complete len:161 (+),score=17.33,tr	Q9M0V6 FNRR1_ARATH|76.88|1e-87,NAD_binding_1|PF00175.20|7.1e-26 F01_transcript_46496:865-1347(+)	34	5	9	1	160	18.8	8.15	15817084
Gene.4819::F01_transcript_14989::g.4819::m.4819 Gene.4819::F01_transcript_14989::g.4819 ORF type:complete len:469 (+),score=56.16,tr	Q9C8P0 ODP25_ARATH|72.15|0.0,2-oxoacid_dh|PF00198.22|1.7e-66,Biotin_lipoyl|PF00364.21|2e-16,E3_binding|PF02817.16|2.5e-11 F01_transcript_14989:147-1553(+)	28	10	15	2	468	49.5	8.79	86904476
Gene.137855::F01_transcript_81745::g.137855::m.137855 Gene.137855::F01_transcript_81745::g.137855 ORF type:complete len:208 (+),score=35.78,tr	Q9LSQ5 FQR1_ARATH|88.02|3e-124,FMN_red|PF03358.14|3.4e-12,Flavodoxin_2|PF02525.16|2e-06 F01_transcript_81745:85-708(+)	47	7	9	7	207	22.2	6.28	1151532002
Gene.108534::F01_transcript_68021::g.108534::m.108534 Gene.108534::F01_transcript_68021::g.108534 ORF type:complete len:257 (+),score=19.06,tr	Q9SEC2 MSRA_LACSA|72.52|3e-120,PMSR|PF01625.20|4.1e-62 F01_transcript_68021:117-887(+)	36	8	20	8	256	28.4	7.43	4.79282e+08
Gene.153011::F01_transcript_87196::g.153011::m.153011 Gene.153011::F01_transcript_87196::g.153011 ORF type:complete len:400 (+),score=30.12,tr	O64688 ODPB3_ARATH|80.60|0.0,Transket_pyr|PF02779.23|2.5e-46,Transketolase_C|PF02780.19|7e-35 F01_transcript_87196:229-1428(+)	19	6	11	2	399	43.7	6.93	223394934
Gene.103235::F01_transcript_65607::g.103235::m.103235 Gene.103235::F01_transcript_65607::g.103235 ORF type:complete len:329 (+),score=30.86,tr	O23016 KCAB_ARATH|83.54|0.0,Aldo_ket_red|PF00248.20|3.3e-69 F01_transcript_65607:276-1262(+)	38	10	13	1	328	36.6	6.27	19680642
Gene.10206::F01_transcript_18602::g.10206::m.10206 Gene.10206::F01_transcript_18602::g.10206 ORF type:complete len:229 (+),score=51.16,tr	Q07511 FDH_SOLTU|33.13|2e-20,2-Hacid_dh_C|PF02826.18|1.7e-37 F01_transcript_18602:455-1141(+)	57	9	10	9	228	24.8	5.48	4.03858e+08
Gene.9969::F01_transcript_18455::g.9969::m.9969 Gene.9969::F01_transcript_18455::g.9969 ORF type:complete len:384 (+),score=70.63,tr	Q07511 FDH_SOLTU|84.55|0.0,2-Hacid_dh_C|PF02826.18|6.5e-49,2-Hacid_dh|PF00389.29|9.1e-16 F01_transcript_18455:47-1198(+)	35	10	11	5	383	42.3	8.56	134320709
Gene.67947::F01_transcript_50800::g.67947::m.67947 Gene.67947::F01_transcript_50800::g.67947 ORF type:complete len:576 (+),score=121.26,tr	Q9STH1 HSOP3_ARATH|69.79|0.0,TPR_2|PF07719.16|3.4e-05,TPR_2|PF07719.16|1.3e-05,TPR_11|PF13414.5|2.6e-07,TPR_11|PF13414.5|1.3e-08,TPR_16|PF13432.5|0.0079,TPR_16|PF13432.5|1.1e-05,TPR_8|PF13181.5|0.083,TPR_8|PF13181.5|0.072,TPR_8|PF13181.5|0.042,TPR_7|PF13176.5|0.019 F01_transcript_50800:101-1828(+)	29	16	17	4	575	65	6.33	33715280
Gene.15609::F01_transcript_22316::g.15609::m.15609 Gene.15609::F01_transcript_22316::g.15609 ORF type:complete len:255 (+),score=53.24,tr	P93447 EF1D_PIMBR|78.95|6e-121,EF1_GNE|PF00736.18|6.3e-32 F01_transcript_22316:79-765(+)	39	5	7	4	228	24.5	4.63	35451024
Gene.122031::F01_transcript_74333::g.122031::m.122031 Gene.122031::F01_transcript_74333::g.122031 ORF type:complete len:448 (+),score=69.18,tr	Q43697 TBB5_MAIZE|97.53|0.0,Tubulin|PF00091.24|2.9e-69,Tubulin_C|PF03953.16|1.1e-39 F01_transcript_74333:2-1345(+)	24	8	9	1	447	50.3	4.83	16150409
Gene.256922::F01_transcript_12199::g.256922::m.256922 Gene.256922::F01_transcript_12199::g.256922 ORF type:complete len:518 (+),score=92.56,tr	B9F3B6 SSDH_ORYSJ|77.89|0.0,Aldedh|PF00171.21|2.1e-171 F01_transcript_12199:97-1650(+)	26	11	12	11	517	55.7	8.27	318955204
Gene.258108::F01_transcript_12924::g.258108::m.258108 Gene.258108::F01_transcript_12924::g.258108 ORF type:complete len:528 (+),score=96.96,tr	Q9SII8 DSK2B_ARATH|55.32|2e-180,ubiquitin|PF00240.22|2.2e-19,UBA|PF00627.30|7e-10,Rad60-SLD|PF11976.7|3e-07 F01_transcript_12924:238-1821(+)	16	7	10	3	527	56.3	4.89	3.61279e+07
Gene.5106::F01_transcript_15155::g.5106::m.5106 Gene.5106::F01_transcript_15155::g.5106 ORF type:complete len:466 (+),score=67.16,tr	Q9C8P0 ODP25_ARATH|74.25|0.0,2-oxoacid_dh|PF00198.22|9.6e-67,Biotin_lipoyl|PF00364.21|2e-16,E3_binding|PF02817.16|3.1e-12 F01_transcript_15155:154-1551(+)	30	9	11	3	465	49	8.62	65149637
Gene.13447::F01_transcript_20734::g.13447::m.13447 Gene.13447::F01_transcript_20734::g.13447 ORF type:complete len:165 (+),score=18.87,tr	Q9ZUC1 QORL_ARATH|34.09|2e-11,ADH_N|PF08240.11|1e-08 F01_transcript_20734:17-511(+)	70	5	8	1	164	17.2	5.03	2.40488e+09
Gene.201849::F01_transcript_105244::g.201849::m.201849 Gene.201849::F01_transcript_105244::g.201849 ORF type:complete len:502 (+),score=5.33,tr	Q9LRQ8 PMAT2_ARATH|31.15|1e-53,Transferase|PF02458.14|4.9e-66 F01_transcript_105244:172-1677(+)	30	12	14	1	501	55.7	6.8
Gene.4527::F01_transcript_14806::g.4527::m.4527 Gene.4527::F01_transcript_14806::g.4527 ORF type:complete len:451 (+),score=12.52,tr	Q9SMT7 4CLLA_ARATH|74.77|0.0,AMP-binding|PF00501.27|4.5e-79,AMP-binding_C|PF13193.5|1.1e-17 F01_transcript_14806:324-1676(+)	22	9	12	9	450	48.2	7.37	1.4717e+08
Gene.15789::F01_transcript_22466::g.15789::m.15789 Gene.15789::F01_transcript_22466::g.15789 ORF type:complete len:281 (+),score=38.25,tr	Q9C5R8 BAS1B_ARATH|88.10|3e-136,AhpC-TSA|PF00578.20|3.2e-39,Redoxin|PF08534.9|2.6e-13,1-cysPrx_C|PF10417.8|7.4e-10 F01_transcript_22466:35-844(+)	33	6	9	1	269	29.3	6.55	6.01895e+08
Gene.19369::F01_transcript_25896::g.19369::m.19369 Gene.19369::F01_transcript_25896::g.19369 ORF type:complete len:149 (+),score=20.82,tr	Q56E62 NDK1_TOBAC|84.46|2e-90,NDK|PF00334.18|1.4e-54 F01_transcript_25896:50-496(+)	59	8	29	2	148	16.4	7.43	12610409
Gene.13529::F01_transcript_20790::g.13529::m.13529 Gene.13529::F01_transcript_20790::g.13529 ORF type:complete len:291 (+),score=38.93,tr	Q6ZJJ1 APX4_ORYSJ|82.47|7e-169,peroxidase|PF00141.22|9.2e-51 F01_transcript_20790:146-1018(+)	27	8	13	1	290	31.9	7.2	7940318
Gene.116199::F01_transcript_71623::g.116199::m.116199 Gene.116199::F01_transcript_71623::g.116199 ORF type:complete len:531 (+),score=81.57,tr	Q9S795 BADH1_ARATH|74.66|0.0,Aldedh|PF00171.21|5.9e-32,Aldedh|PF00171.21|2.7e-132 F01_transcript_71623:57-1649(+)	24	8	10	4	530	58	5.83	62305060
Gene.13966::F01_transcript_21076::g.13966::m.13966 Gene.13966::F01_transcript_21076::g.13966 ORF type:complete len:309 (+),score=53.84,tr	P53763 URIC_PHAVU|68.95|2e-159,Uricase|PF01014.17|3.3e-19,Uricase|PF01014.17|1.4e-34 F01_transcript_21076:111-1037(+)	28	7	10	7	308	34.6	8.5	426652918
Gene.11976::F01_transcript_19745::g.11976::m.11976 Gene.11976::F01_transcript_19745::g.11976 ORF type:complete len:320 (+),score=104.39,tr	Q9XI36 MBD10_ARATH|60.19|1e-37,MBD|PF01429.18|1.6e-09 F01_transcript_19745:85-1044(+)	33	8	10	4	319	34	5.02	220017249
Gene.149877::F01_transcript_85902::g.149877::m.149877 Gene.149877::F01_transcript_85902::g.149877 ORF type:complete len:119 (+),score=18.75,tr	Q42662 METE_PLESU|95.76|7e-74,Meth_synt_2|PF01717.17|1.2e-45 F01_transcript_85902:2411-2767(+)	51	4	10	1	118	13	5.5
Gene.255179::F01_transcript_11208::g.255179::m.255179 Gene.255179::F01_transcript_11208::g.255179 ORF type:complete len:561 (+),score=135.50,tr	Q56Z59 PATL3_ARATH|64.24|2e-159,tr|Q56Z59|PATL3_ARATH|40.20|8e-07,CRAL_TRIO|PF00650.19|6.2e-27,CRAL_TRIO_N|PF03765.14|3.7e-06 F01_transcript_11208:317-1999(+)	26	12	14	6	560	61.5	4.6	9.60562e+07
Gene.194592::F01_transcript_103579::g.194592::m.194592 Gene.194592::F01_transcript_103579::g.194592 ORF type:complete len:286 (+),score=91.34,tr	Q9LW00 MBD11_ARATH|60.38|2e-38,MBD|PF01429.18|6.3e-08 F01_transcript_103579:211-1068(+)	38	8	11	6	285	30.6	4.68	1.3025e+08
Gene.3846::F01_transcript_14432::g.3846::m.3846 Gene.3846::F01_transcript_14432::g.3846 ORF type:complete len:470 (+),score=69.17,tr	O80433 CISY_DAUCA|82.84|0.0,Citrate_synt|PF00285.20|1.7e-104 F01_transcript_14432:75-1484(+)	26	9	12	1	469	52.1	8.05	6678503
Gene.19533::F01_transcript_26083::g.19533::m.19533 Gene.19533::F01_transcript_26083::g.19533 ORF type:complete len:159 (+),score=41.21,NAC	PF01849.17 2.3e-19 F01_transcript_26083:76-552(+)	44	6	9	2	158	17.3	7.27	183965748
Gene.200918::F01_transcript_104928::g.200918::m.200918 Gene.200918::F01_transcript_104928::g.200918 ORF type:complete len:395 (+),score=66.81,tr	Q43087 PYRB2_PEA|77.74|0.0,OTCace_N|PF02729.20|1.5e-44,OTCace|PF00185.23|2.7e-31 F01_transcript_104928:125-1309(+)	36	13	15	13	394	44.5	8.43	911896838
Gene.39819::F01_transcript_39073::g.39819::m.39819 Gene.39819::F01_transcript_39073::g.39819 ORF type:complete len:457 (+),score=84.45,tr	Q9SQI8 ODP24_ARATH|74.03|0.0,2-oxoacid_dh|PF00198.22|9.8e-66,Biotin_lipoyl|PF00364.21|1.4e-16,E3_binding|PF02817.16|1.1e-12 F01_transcript_39073:66-1436(+)	27	10	12	1	456	47.6	8.97	247542893
Gene.115499::F01_transcript_71266::g.115499::m.115499 Gene.115499::F01_transcript_71266::g.115499 ORF type:complete len:530 (+),score=60.41,tr	P46644 AAT3_ARATH|79.18|0.0,Aminotran_1_2|PF00155.20|4.8e-89,PSI_PsaH|PF03244.13|9e-57 F01_transcript_71266:57-1646(+)	26	9	11	5	529	57.4	8.66	1.89805e+08
Gene.240758::F01_transcript_120536::g.240758::m.240758 Gene.240758::F01_transcript_120536::g.240758 ORF type:complete len:233 (+),score=34.07,tr	O49203 NDK3_ARATH|78.24|3e-112,NDK|PF00334.18|5.4e-52 F01_transcript_120536:841-1539(+)	32	8	11	5	232	25.7	7.4	2466483790
Gene.17911::F01_transcript_24431::g.17911::m.17911 Gene.17911::F01_transcript_24431::g.17911 ORF type:complete len:211 (+),score=27.88,tr	Q94JQ4 RIDA_ARATH|62.94|4e-70,Ribonuc_L-PSP|PF01042.20|4.1e-40 F01_transcript_24431:45-635(+)	55	8	14	8	196	20.7	8.44	3.48801e+09
Gene.251016::F01_transcript_8814::g.251016::m.251016 Gene.251016::F01_transcript_8814::g.251016 ORF type:complete len:663 (+),score=143.76,tr	Q9FXA2 PABP8_ARATH|70.09|0.0,RRM_1|PF00076.21|3e-17,RRM_1|PF00076.21|5.4e-21,RRM_1|PF00076.21|5.6e-22,RRM_1|PF00076.21|5.6e-20,PABP|PF00658.17|2.2e-25,RRM_5|PF13893.5|0.35,RRM_5|PF13893.5|0.024,RRM_5|PF13893.5|0.11 F01_transcript_8814:253-2241(+)	16	8	9	3	662	71.9	8.19	48978227
Gene.256594::F01_transcript_12001::g.256594::m.256594 Gene.256594::F01_transcript_12001::g.256594 ORF type:complete len:165 (+),score=18.78,tr	Q9ZUC1 QORL_ARATH|32.69|2e-12,ADH_N|PF08240.11|1e-08 F01_transcript_12001:17-511(+)	70	5	8	1	164	17.2	5.01	2.98838e+06
Gene.142846::F01_transcript_84058::g.142846::m.142846 Gene.142846::F01_transcript_84058::g.142846 ORF type:complete len:345 (+),score=33.53,tr	P49027 GBLPA_ORYSJ|82.04|0.0,WD40|PF00400.31|0.013,WD40|PF00400.31|3.8e-07,WD40|PF00400.31|1.3e-07,WD40|PF00400.31|4.8e-06,WD40|PF00400.31|3.7e-06,WD40|PF00400.31|0.0034,WD40|PF00400.31|0.002 F01_transcript_84058:61-1035(+)	35	8	9	3	324	35.3	7.15	127305427
Gene.7830::F01_transcript_17054::g.7830::m.7830 Gene.7830::F01_transcript_17054::g.7830 ORF type:complete len:445 (+),score=61.36,tr	Q0DWH1 ADHX_ORYSJ|29.84|1e-42,ADH_zinc_N|PF00107.25|1.5e-32,ADH_N|PF08240.11|1.4e-27,ADH_zinc_N_2|PF13602.5|8e-12 F01_transcript_17054:24-1337(+)	27	7	8	7	437	47.4	8.06	4.20503e+07
Gene.42823::F01_transcript_40439::g.42823::m.42823 Gene.42823::F01_transcript_40439::g.42823 ORF type:complete len:569 (+),score=89.55,tr	Q40546 KPYG_TOBAC|73.50|0.0,PK|PF00224.20|5e-117,PK_C|PF02887.15|3.7e-17 F01_transcript_40439:216-1922(+)	18	9	12	1	568	62.3	7.34	53853079
Gene.7163::F01_transcript_16613::g.7163::m.7163 Gene.7163::F01_transcript_16613::g.7163 ORF type:complete len:446 (+),score=47.82,tr	Q40665 TBB3_ORYSJ|96.64|0.0,Tubulin|PF00091.24|1.4e-69,Tubulin_C|PF03953.16|1.2e-40 F01_transcript_16613:160-1497(+)	23	9	10	3	445	50	4.89	1.39167e+08
Gene.5099::F01_transcript_15148::g.5099::m.5099 Gene.5099::F01_transcript_15148::g.5099 ORF type:complete len:513 (+),score=91.07,tr	P05466 AROA_ARATH|83.30|0.0,EPSP_synthase|PF00275.19|1.4e-145 F01_transcript_15148:12-1550(+)	24	9	10	9	512	54.4	7.64	6.7138e+07
Gene.258354::F01_transcript_13069::g.258354::m.258354 Gene.258354::F01_transcript_13069::g.258354 ORF type:complete len:580 (+),score=61.92,tr	P51850 PDC1_PEA|85.41|0.0,TPP_enzyme_N|PF02776.17|1.1e-34,TPP_enzyme_M|PF00205.21|1.9e-20,TPP_enzyme_C|PF02775.20|3.3e-15 F01_transcript_13069:66-1805(+)	21	10	12	9	579	62.7	6.28	1.38069e+08
Gene.96240::F01_transcript_63725::g.96240::m.96240 Gene.96240::F01_transcript_63725::g.96240 ORF type:complete len:439 (+),score=78.74,tr	Q9FF55 PDI14_ARATH|65.98|5e-167,tr|Q9FF55|PDI14_ARATH|36.30|2e-16,Thioredoxin_6|PF13848.5|6e-07,Thioredoxin_6|PF13848.5|2e-25,Thioredoxin|PF00085.19|8.6e-30 F01_transcript_63725:62-1378(+)	24	11	12	1	438	48.8	4.67
Gene.67280::F01_transcript_50493::g.67280::m.67280 Gene.67280::F01_transcript_50493::g.67280 ORF type:complete len:293 (+),score=39.11,tr	Q9LXA8 BXL6_ARATH|27.41|3e-13,Glyco_hydro_3_C|PF01915.21|5.9e-35 F01_transcript_50493:2632-3510(+)	33	8	11	2	292	32	5.68	14262114
Gene.148456::F01_transcript_85329::g.148456::m.148456 Gene.148456::F01_transcript_85329::g.148456 ORF type:complete len:434 (+),score=98.86,tr	Q8W034 RNP1_ARATH|62.40|6e-102,RRM_1|PF00076.21|1.2e-14,RRM_1|PF00076.21|1.1e-18,RRM_7|PF16367.4|1.8e-07 F01_transcript_85329:139-1440(+)	26	7	9	5	433	44.1	6.16	2.77936e+08
Gene.238392::F01_transcript_119586::g.238392::m.238392 Gene.238392::F01_transcript_119586::g.238392 ORF type:complete len:500 (+),score=83.47,tr	Q9SR86 AGT23_ARATH|76.63|0.0,Aminotran_3|PF00202.20|5.6e-98 F01_transcript_119586:192-1502(+)	19	6	9	2	436	47.5	6.54	12940482
Gene.11949::F01_transcript_19720::g.11949::m.11949 Gene.11949::F01_transcript_19720::g.11949 ORF type:complete len:379 (+),score=19.70,tr	Q9SZ83 Y4967_ARATH|60.66|7e-165,GFO_IDH_MocA|PF01408.21|2.3e-20 F01_transcript_19720:45-1139(+)	43	12	14	12	364	39.6	6.46	1.96968e+08
Gene.10741::F01_transcript_18928::g.10741::m.10741 Gene.10741::F01_transcript_18928::g.10741 ORF type:complete len:416 (+),score=60.72,tr	Q42656 AGAL_COFAR|65.67|1e-172,Melibiase_2|PF16499.4|3.7e-79 F01_transcript_18928:61-1308(+)	27	8	11	8	415	45.5	4.86	80578095
Gene.157546::F01_transcript_89197::g.157546::m.157546 Gene.157546::F01_transcript_89197::g.157546 ORF type:complete len:159 (+),score=42.58,NAC	PF01849.17 3.2e-19 F01_transcript_89197:67-543(+)	49	7	9	3	158	17.3	7.25	383061899
Gene.258516::F01_transcript_13176::g.258516::m.258516 Gene.258516::F01_transcript_13176::g.258516 ORF type:complete len:528 (+),score=103.05,tr	P37830 G6PD_SOLTU|84.16|0.0,G6PD_C|PF02781.15|1.4e-114,G6PD_N|PF00479.21|5.9e-58 F01_transcript_13176:225-1808(+)	28	12	12	12	527	59.6	6.43	93097065
Gene.10557::F01_transcript_18807::g.10557::m.10557 Gene.10557::F01_transcript_18807::g.10557 ORF type:complete len:324 (+),score=75.29,tr	P80608 CYSK_MAIZE|87.89|0.0,PALP|PF00291.24|4e-71 F01_transcript_18807:126-1097(+)	42	10	10	1	323	33.9	5.8
Gene.207305::F01_transcript_107409::g.207305::m.207305 Gene.207305::F01_transcript_107409::g.207305 ORF type:complete len:340 (+),score=53.49,tr	Q75GT3 CLPB2_ORYSJ|85.71|2e-160,Clp_N|PF02861.19|1.9e-15,Clp_N|PF02861.19|1.1e-10 F01_transcript_107409:117-1136(+)	40	11	13	2	339	37.4	9.61	8.53101e+07
Gene.57967::F01_transcript_46013::g.57967::m.57967 Gene.57967::F01_transcript_46013::g.57967 ORF type:complete len:1010 (+),score=174.06,tr	C0HJB3 MANA_CANEN|66.22|0.0,Glyco_hydro_38C|PF07748.12|2.6e-100,Glyco_hydro_38|PF01074.21|7.5e-90,Alpha-mann_mid|PF09261.10|1.4e-16 F01_transcript_46013:41-3031(+)	15	10	12	10	996	110.7	5.48	1.14427e+08
Gene.116949::F01_transcript_71959::g.116949::m.116949 Gene.116949::F01_transcript_71959::g.116949 ORF type:complete len:381 (+),score=60.67,tr	A2XAZ3 ADHX_ORYSI|92.80|0.0,ADH_N|PF08240.11|9.1e-25,ADH_zinc_N|PF00107.25|6.8e-24 F01_transcript_71959:59-1201(+)	26	7	10	6	380	40.6	7.17	1.70723e+08
Gene.227775::F01_transcript_115441::g.227775::m.227775 Gene.227775::F01_transcript_115441::g.227775 ORF type:complete len:380 (+),score=72.81,tr	P80042 GGPPS_CAPAN|56.42|9e-139,polyprenyl_synt|PF00348.16|2e-55 F01_transcript_115441:26-1141(+)	30	8	9	5	371	40	6.33	2.35447e+08
Gene.32218::F01_transcript_35770::g.32218::m.32218 Gene.32218::F01_transcript_35770::g.32218 ORF type:complete len:233 (+),score=35.04,tr	Q9LSW8 ETFB_ARATH|70.75|8e-123,ETF|PF01012.20|2.4e-23,ETF|PF01012.20|2.3e-09 F01_transcript_35770:51-749(+)	46	7	9	1	232	25.1	8.51	5398035
Gene.230898::F01_transcript_116712::g.230898::m.230898 Gene.230898::F01_transcript_116712::g.230898 ORF type:complete len:616 (+),score=167.40,tr	A2WNF5 GLU2B_ORYSI|57.02|0.0,PRKCSH_1|PF13015.5|7.1e-27,PRKCSH-like|PF12999.6|4.7e-19,PRKCSH|PF07915.12|3.3e-05 F01_transcript_116712:536-2383(+)	16	8	9	8	615	69.6	4.67	146592408
Gene.54746::F01_transcript_4081::g.54746::m.54746 Gene.54746::F01_transcript_4081::g.54746 ORF type:complete len:977 (+),score=191.53,tr	Q9LF37 CLPB3_ARATH|84.13|0.0,AAA_2|PF07724.13|1.5e-55,Clp_N|PF02861.19|1.7e-14,Clp_N|PF02861.19|5e-12,ClpB_D2-small|PF10431.8|1.1e-25,AAA|PF00004.28|3.6e-12,AAA|PF00004.28|4.2e-09,AAA_5|PF07728.13|2.2e-11,Sigma54_activat|PF00158.25|2.3e-06 F01_transcript_4081:162-3092(+)	14	10	12	1	976	109.5	6.77	4159215
Gene.206149::F01_transcript_106970::g.206149::m.206149 Gene.206149::F01_transcript_106970::g.206149 ORF type:complete len:452 (+),score=55.79,tr	P33629 TBA_PRUDU|97.56|0.0,Tubulin|PF00091.24|8e-67,Tubulin_C|PF03953.16|1.3e-50 F01_transcript_106970:94-1449(+)	25	9	10	1	451	49.6	5.1	18404897
Gene.18927::F01_transcript_25426::g.18927::m.18927 Gene.18927::F01_transcript_25426::g.18927 ORF type:complete len:177 (+),score=13.05,tr	P33050 PSC13_MAIZE|50.67|1e-47,Pollen_Ole_e_I|PF01190.16|6.4e-17 F01_transcript_25426:50-532(+)	55	8	11	5	160	17.4	5	6.39931e+08
Gene.14957::F01_transcript_21792::g.14957::m.14957 Gene.14957::F01_transcript_21792::g.14957 ORF type:complete len:259 (+),score=61.93,tr	Q8H8U5 IN21B_ORYSJ|70.56|8e-120,GST_N_3|PF13417.5|1.3e-17,GST_N_2|PF13409.5|2.2e-13,GST_C_2|PF13410.5|8.4e-10,GST_C|PF00043.24|1.2e-06 F01_transcript_21792:55-777(+)	36	7	10	7	240	27.4	5.2	204335097
Gene.222056::F01_transcript_112989::g.222056::m.222056 Gene.222056::F01_transcript_112989::g.222056 ORF type:complete len:263 (+),score=63.85,tr	Q9SP07 1433_LILLO|90.38|2e-170,14-3-3|PF00244.19|7.5e-103 F01_transcript_112989:105-893(+)	44	11	13	3	262	29.6	4.82	209056296
Gene.10178::F01_transcript_18587::g.10178::m.10178 Gene.10178::F01_transcript_18587::g.10178 ORF type:complete len:309 (+),score=67.55,tr	A5BUU4 RSSA_VITVI|76.57|5e-152,Ribosomal_S2|PF00318.19|2.7e-12,Ribosomal_S2|PF00318.19|4.5e-12 F01_transcript_18587:87-1013(+)	24	6	10	6	308	33.5	4.97	1.7347e+08
Gene.7012::F01_transcript_16516::g.7012::m.7012 Gene.7012::F01_transcript_16516::g.7012 ORF type:complete len:465 (+),score=99.78,tr	Q96329 ACOX4_ARATH|82.78|0.0,Acyl-CoA_dh_N|PF02771.15|3e-24,Acyl-CoA_dh_1|PF00441.23|3e-24,Acyl-CoA_dh_M|PF02770.18|7.7e-22 F01_transcript_16516:205-1395(+)	32	10	10	6	396	43.5	8.69	8.23454e+07
Gene.1081::F01_transcript_708::g.1081::m.1081 Gene.1081::F01_transcript_708::g.1081 ORF type:complete len:1707 (+),score=330.41,tr	Q2RBN7 CLH1_ORYSJ|93.06|0.0,Clathrin|PF00637.19|3.5e-21,Clathrin|PF00637.19|3.3e-21,Clathrin|PF00637.19|7e-28,Clathrin|PF00637.19|7.5e-31,Clathrin|PF00637.19|1.1e-25,Clathrin|PF00637.19|9.9e-30,Clathrin|PF00637.19|7.3e-29,Clathrin_propel|PF01394.19|7.9e-06,Clathrin_propel|PF01394.19|4.3e-09,Clathrin_H_link|PF13838.5|2.4e-30,Clathrin-link|PF09268.9|2.7e-09 F01_transcript_708:240-5360(+)	9	14	14	14	1706	193	5.38	9.61711e+07
Gene.17326::F01_transcript_23865::g.17326::m.17326 Gene.17326::F01_transcript_23865::g.17326 ORF type:complete len:233 (+),score=34.95,tr	O48646 GPX6_ARATH|82.66|1e-104,GSHPx|PF00255.18|1.5e-42,AhpC-TSA|PF00578.20|2e-09,Redoxin|PF08534.9|6.2e-07 F01_transcript_23865:31-729(+)	49	6	9	6	232	25.3	8.75	640778468
Gene.169666::F01_transcript_94147::g.169666::m.169666 Gene.169666::F01_transcript_94147::g.169666 ORF type:complete len:888 (+),score=152.91,tr	Q9SIV2 PSD2A_ARATH|78.90|0.0 F01_transcript_94147:148-2811(+)	18	14	14	4	887	97.4	5.24	1.31046e+08
Gene.34033::F01_transcript_36507::g.34033::m.34033 Gene.34033::F01_transcript_36507::g.34033 ORF type:complete len:368 (+),score=75.82,tr	Q84XU2 PPP5_ARATH|51.09|1e-124,PPP5|PF08321.11|5.6e-29,TPR_1|PF00515.27|3e-09,Metallophos|PF00149.27|2.9e-20,TPR_2|PF07719.16|2.3e-07,TPR_8|PF13181.5|0.012,TPR_8|PF13181.5|0.00031 F01_transcript_36507:86-1189(+)	34	11	11	11	367	41.6	6.47	1.27871e+08
Gene.114494::F01_transcript_70825::g.114494::m.114494 Gene.114494::F01_transcript_70825::g.114494 ORF type:complete len:116 (+),score=16.48,MIF	PF01187.17 1.2e-20 F01_transcript_70825:62-409(+)	38	3	5	3	115	12.3	6.61	132834818
Gene.18463::F01_transcript_24945::g.18463::m.18463	Gene.18463::F01_transcript_24945::g.18463 ORF type:complete len:151 (+),score=50.38 F01_transcript_24945:79-531(+)	44	4	7	4	150	15.4	3.92	348265053
Gene.68426::F01_transcript_50966::g.68426::m.68426 Gene.68426::F01_transcript_50966::g.68426 ORF type:complete len:185 (+),score=21.19,tr	Q03878 GRP1_DAUCA|79.76|4e-43,RRM_1|PF00076.21|4.5e-22 F01_transcript_50966:59-556(+)	54	6	18	1	165	16.1	5.57	2.31093e+08
Gene.179977::F01_transcript_98051::g.179977::m.179977 Gene.179977::F01_transcript_98051::g.179977 ORF type:complete len:177 (+),score=19.76,tr	Q43472 GRP_HORVU|79.31|3e-45,RRM_1|PF00076.21|4.1e-22 F01_transcript_98051:54-533(+)	62	6	18	1	159	15.6	5.57	4.59119e+06
Gene.257537::F01_transcript_12580::g.257537::m.257537 Gene.257537::F01_transcript_12580::g.257537 ORF type:complete len:590 (+),score=90.02,tr	Q52QW2 CRTS2_ONCHC|77.30|0.0,Amino_oxidase|PF01593.23|2.6e-16,NAD_binding_8|PF13450.5|1e-11,FAD_binding_2|PF00890.23|6.4e-06 F01_transcript_12580:34-1803(+)	22	12	12	9	589	65.2	8.53	2.23338e+08
Gene.18560::F01_transcript_25048::g.18560::m.18560 Gene.18560::F01_transcript_25048::g.18560 ORF type:complete len:169 (+),score=35.07,tr	Q9ZSW9 TCTP_HEVBR|86.90|4e-105,TCTP|PF00838.16|6.7e-59 F01_transcript_25048:138-644(+)	32	4	7	3	168	19	4.73	196762989
Gene.116450::F01_transcript_71720::g.116450::m.116450 Gene.116450::F01_transcript_71720::g.116450 ORF type:complete len:167 (+),score=27.30,tr	O50003 RL12_PRUAR|90.24|2e-104,Ribosomal_L11_N|PF03946.13|1.1e-23,Ribosomal_L11|PF00298.18|6.7e-17 F01_transcript_71720:51-551(+)	48	7	11	7	166	17.7	8.95	1.24963e+09
Gene.143853::F01_transcript_84495::g.143853::m.143853 Gene.143853::F01_transcript_84495::g.143853 ORF type:complete len:470 (+),score=91.05,tr	Q9SDX3 UGPA_MUSAC|86.83|0.0,UDPGP|PF01704.17|9.2e-184 F01_transcript_84495:116-1525(+)	26	12	14	3	469	51.5	5.67	7.88032e+06
Gene.183345::F01_transcript_99434::g.183345::m.183345 Gene.183345::F01_transcript_99434::g.183345 ORF type:complete len:258 (+),score=40.95,tr	Q7Y175 UBAX1_ARATH|57.03|5e-76,SEP|PF08059.12|1.6e-23,UBX|PF00789.19|9.4e-12 F01_transcript_99434:4748-5521(+)	38	8	11	1	257	27.7	6.64
Gene.256436::F01_transcript_11908::g.256436::m.256436 Gene.256436::F01_transcript_11908::g.256436 ORF type:complete len:524 (+),score=68.15,tr	Q7XPY7 BGL14_ORYSJ|62.17|0.0,Glyco_hydro_1|PF00232.17|2.5e-159 F01_transcript_11908:493-2064(+)	16	7	10	6	523	59.2	7.09	493247483
Gene.18197::F01_transcript_24706::g.18197::m.18197 Gene.18197::F01_transcript_24706::g.18197 ORF type:complete len:192 (+),score=22.63,tr	Q03878 GRP1_DAUCA|83.33|7e-46,RRM_1|PF00076.21|2.9e-22 F01_transcript_24706:84-578(+)	61	6	6	6	164	16	5.31	170979703
Gene.91763::F01_transcript_61473::g.91763::m.91763 Gene.91763::F01_transcript_61473::g.91763 ORF type:complete len:387 (+),score=54.77,UPF0160	PF03690.12 2e-135 F01_transcript_61473:101-1162(+)	39	14	15	8	353	39.6	6.15	2.712e+08
Gene.73741::F01_transcript_53371::g.73741::m.73741 Gene.73741::F01_transcript_53371::g.73741 ORF type:complete len:270 (+),score=53.66,tr	P16097 CAPP2_MESCR|91.73|1e-165,PEPcase|PF00311.16|8.2e-65 F01_transcript_53371:326-1135(+)	32	8	11	1	269	31	8.29
Gene.10876::F01_transcript_19017::g.10876::m.10876 Gene.10876::F01_transcript_19017::g.10876 ORF type:complete len:325 (+),score=21.98,tr	P49027 GBLPA_ORYSJ|81.73|0.0,WD40|PF00400.31|0.0097,WD40|PF00400.31|3.5e-07,WD40|PF00400.31|6.1e-08,WD40|PF00400.31|6.7e-06,WD40|PF00400.31|2.4e-05,WD40|PF00400.31|0.0032,WD40|PF00400.31|0.0008 F01_transcript_19017:108-1082(+)	27	7	9	2	324	35.4	7.37	18589734
Gene.33838::F01_transcript_36429::g.33838::m.33838 Gene.33838::F01_transcript_36429::g.33838 ORF type:complete len:168 (+),score=12.22,tr	Q9SLN8 DBR_TOBAC|73.65|4e-88,ADH_zinc_N|PF00107.25|8.9e-21,ADH_zinc_N_2|PF13602.5|1.8e-09 F01_transcript_36429:412-915(+)	52	6	8	4	167	18.6	6.01	7.8209e+07
Gene.11423::F01_transcript_19363::g.11423::m.11423 Gene.11423::F01_transcript_19363::g.11423 ORF type:complete len:287 (+),score=62.81,tr	Q8RXV3 P2C59_ARATH|88.77|0.0,PP2C|PF00481.20|7.8e-66 F01_transcript_19363:195-1055(+)	36	8	9	2	286	30.6	4.96	9.18692e+07
Gene.31322::F01_transcript_35392::g.31322::m.31322 Gene.31322::F01_transcript_35392::g.31322 ORF type:complete len:457 (+),score=85.84,tr	Q9SQI8 ODP24_ARATH|73.50|0.0,2-oxoacid_dh|PF00198.22|3.5e-65,Biotin_lipoyl|PF00364.21|1.4e-16,E3_binding|PF02817.16|9.9e-13 F01_transcript_35392:67-1437(+)	30	10	12	2	456	47.6	8.97	1.57686e+07
Gene.38425::F01_transcript_38378::g.38425::m.38425 Gene.38425::F01_transcript_38378::g.38425 ORF type:complete len:219 (+),score=59.07,tr	Q84WM9 EF1B1_ARATH|67.54|6e-95,EF1_GNE|PF00736.18|4.1e-32 F01_transcript_38378:74-730(+)	49	9	10	8	218	23.9	4.69	196139238
Gene.19652::F01_transcript_26225::g.19652::m.19652 Gene.19652::F01_transcript_26225::g.19652 ORF type:complete len:120 (+),score=38.51,tr	P29448 TRXH1_ARATH|67.26|2e-52,Thioredoxin|PF00085.19|1.8e-31,Thioredoxin_2|PF13098.5|3.9e-06,AhpC-TSA|PF00578.20|1.6e-06,Thioredoxin_9|PF14595.5|3.6e-06 F01_transcript_26225:72-431(+)	61	8	11	8	119	13.1	5.27	3250812688
Gene.3935::F01_transcript_14483::g.3935::m.3935 Gene.3935::F01_transcript_14483::g.3935 ORF type:complete len:452 (+),score=55.94,tr	O22349 TBA3_ELEIN|97.10|0.0,Tubulin|PF00091.24|2.1e-67,Tubulin_C|PF03953.16|1.2e-50 F01_transcript_14483:219-1574(+)	24	9	10	0	451	49.8	5.06	2.61054e+08
Gene.198012::F01_transcript_6920::g.198012::m.198012 Gene.198012::F01_transcript_6920::g.198012 ORF type:complete len:742 (+),score=175.11,LETM1	PF07766.12 3.6e-106 F01_transcript_6920:275-2500(+)	13	9	12	6	741	83.7	7.72	6.78423e+07
Gene.54332::F01_transcript_3877::g.54332::m.54332 Gene.54332::F01_transcript_3877::g.54332 ORF type:complete len:912 (+),score=157.80,tr	Q9C827 COB22_ARATH|80.77|0.0,Coatomer_WDAD|PF04053.13|6e-161,WD40|PF00400.31|6.8e-06,WD40|PF00400.31|0.00016,WD40|PF00400.31|8.4e-06,WD40|PF00400.31|3.3e-09 F01_transcript_3877:226-2961(+)	13	11	11	2	911	102.5	4.98	7.47155e+07
Gene.179281::F01_transcript_97788::g.179281::m.179281 Gene.179281::F01_transcript_97788::g.179281 ORF type:complete len:226 (+),score=3.27,tr	P12412 CYSEP_VIGMU|54.07|8e-78,Peptidase_C1|PF00112.22|1.8e-67 F01_transcript_97788:2709-3386(+)	23	3	5	3	225	24.5	5.66	1.19388e+08
Gene.180878::F01_transcript_98422::g.180878::m.180878 Gene.180878::F01_transcript_98422::g.180878 ORF type:complete len:114 (+),score=39.77,tr	P27161 CALM_SOLLC|97.35|7e-76,tr|P27161|CALM_SOLLC|44.62|2e-12,EF-hand_1|PF00036.31|6e-08,EF-hand_1|PF00036.31|9.7e-10,EF-hand_1|PF00036.31|2.9e-09,EF-hand_8|PF13833.5|1.4e-09,EF-hand_8|PF13833.5|0.0042,EF-hand_8|PF13833.5|3.9e-16,EF-hand_7|PF13499.5|7.9e-19,EF-hand_5|PF13202.5|0.0007,EF-hand_5|PF13202.5|4.5e-06,EF-hand_5|PF13202.5|0.00037,EF-hand_6|PF13405.5|5.8e-09,EF-hand_4|PF12763.6|1.5e-05 F…	50	8	9	5	113	13	4.32	42713596
Gene.218014::F01_transcript_111441::g.218014::m.218014 Gene.218014::F01_transcript_111441::g.218014 ORF type:complete len:158 (+),score=34.05,tr	Q9LV66 Y5848_ARATH|43.75|2e-30,3-dmu-9_3-mt|PF06983.12|4.7e-07,Glyoxalase|PF00903.24|6.9e-05 F01_transcript_111441:66-539(+)	52	7	9	6	157	16.2	4.61	2.11956e+08
Gene.75583::F01_transcript_54280::g.75583::m.75583 Gene.75583::F01_transcript_54280::g.75583 ORF type:complete len:162 (+),score=22.62,tr	Q84VG0 CML7_ORYSJ|84.93|6e-90,EF-hand_7|PF13499.5|7.4e-13,EF-hand_6|PF13405.5|5.2e-07,EF-hand_1|PF00036.31|2.5e-06,EF-hand_8|PF13833.5|0.013,EF-hand_8|PF13833.5|2.9e-05,EF-hand_5|PF13202.5|0.00017 F01_transcript_54280:43-486(+)	67	8	10	2	147	16.6	4.96	48088352
Gene.3511::F01_transcript_14235::g.3511::m.3511 Gene.3511::F01_transcript_14235::g.3511 ORF type:complete len:510 (+),score=80.35,tr	Q42479 CDPK3_ARATH|78.23|0.0,Pkinase|PF00069.24|9.8e-69,EF-hand_1|PF00036.31|1.8e-07,EF-hand_1|PF00036.31|8.2e-09,Pkinase_Tyr|PF07714.16|3.2e-25,EF-hand_7|PF13499.5|2.9e-10,EF-hand_7|PF13499.5|6.7e-13,EF-hand_6|PF13405.5|7e-06,EF-hand_6|PF13405.5|2.6e-06,EF-hand_5|PF13202.5|4.6e-05,EF-hand_5|PF13202.5|0.044,EF-hand_5|PF13202.5|8.1e-05,EF-hand_5|PF13202.5|0.0029,EF-hand_8|PF13833.5|0.00055,EF-hand…	17	6	8	6	509	57.1	6.02	8.05867e+07
Gene.205448::F01_transcript_106657::g.205448::m.205448 Gene.205448::F01_transcript_106657::g.205448 ORF type:complete len:350 (+),score=59.67,tr	O65781 GALE2_CYATE|84.46|0.0,GDP_Man_Dehyd|PF16363.4|1.7e-67,Epimerase|PF01370.20|5.3e-56,3Beta_HSD|PF01073.18|8.8e-16,Polysacc_synt_2|PF02719.14|2e-14,RmlD_sub_bind|PF04321.16|5.9e-11,NAD_binding_10|PF13460.5|5.3e-08,adh_short|PF00106.24|1e-06,KR|PF08659.9|1.7e-05 F01_transcript_106657:40-1089(+)	36	9	10	4	349	38.3	6.62	5.40579e+07
Gene.28594::F01_transcript_34077::g.28594::m.28594 Gene.28594::F01_transcript_34077::g.28594 ORF type:complete len:222 (+),score=58.88,tr	Q6YYB0 Y8359_ORYSJ|75.38|2e-68,CS|PF04969.15|2e-09 F01_transcript_34077:49-714(+)	33	6	9	2	221	23.3	4.55	7.30609e+08
Gene.184190::F01_transcript_99715::g.184190::m.184190 Gene.184190::F01_transcript_99715::g.184190 ORF type:complete len:563 (+),score=130.79,tr	Q9SF16 TCPH_ARATH|91.99|0.0,Cpn60_TCP1|PF00118.23|9.7e-156 F01_transcript_99715:76-1764(+)	22	12	13	2	562	60.5	7.06	97793014
Gene.79229::F01_transcript_55910::g.79229::m.79229 Gene.79229::F01_transcript_55910::g.79229 ORF type:complete len:182 (+),score=39.44,tr	P27164 CALM3_PETHY|84.78|4e-108,EF-hand_1|PF00036.31|3.6e-09,EF-hand_1|PF00036.31|2.4e-08,EF-hand_1|PF00036.31|2.7e-09,EF-hand_1|PF00036.31|4.5e-10,EF-hand_7|PF13499.5|4.6e-15,EF-hand_7|PF13499.5|6.4e-18,EF-hand_8|PF13833.5|6.4e-14,EF-hand_8|PF13833.5|1.5e-14,EF-hand_6|PF13405.5|2.4e-09,EF-hand_6|PF13405.5|3.2e-08,EF-hand_5|PF13202.5|7.3e-05,EF-hand_5|PF13202.5|0.00015,EF-hand_5|PF13202.5|2.2e-06…	41	9	11	6	181	20.5	4.78	1.99606e+08
Gene.248012::F01_transcript_123325::g.248012::m.248012 Gene.248012::F01_transcript_123325::g.248012 ORF type:complete len:156 (+),score=32.30,tr	Q948P6 FRI3_SOYBN|85.71|5e-95,Ferritin|PF00210.23|4.7e-33 F01_transcript_123325:43-468(+)	63	6	12	1	141	16.3	5.4	17910058
Gene.112716::F01_transcript_70049::g.112716::m.112716 Gene.112716::F01_transcript_70049::g.112716 ORF type:complete len:408 (+),score=90.95,tr	Q9SU13 FLA2_ARATH|49.46|2e-115,Fasciclin|PF02469.21|1.6e-13 F01_transcript_70049:176-1399(+)	29	8	10	2	407	43.3	6.86	1.98179e+08
Gene.19879::F01_transcript_26468::g.19879::m.19879 Gene.19879::F01_transcript_26468::g.19879 ORF type:complete len:157 (+),score=39.62,tr	O23629 H2B6_ARATH|83.97|5e-77,Histone|PF00125.23|3e-22 F01_transcript_26468:72-542(+)	28	5	10	2	156	17.2	9.99	1640320455
Gene.243635::F01_transcript_121625::g.243635::m.243635 Gene.243635::F01_transcript_121625::g.243635 ORF type:complete len:294 (+),score=41.02,tr	Q9LJL3 PREP1_ARATH|87.85|2e-110,Peptidase_M16|PF00675.19|2.2e-07 F01_transcript_121625:147-1028(+)	28	9	10	4	293	33.3	7.2	1.54066e+08
Gene.102307::F01_transcript_65208::g.102307::m.102307 Gene.102307::F01_transcript_65208::g.102307 ORF type:complete len:462 (+),score=3.29,tr	Q06915 EA6_ARATH|52.29|9e-166,Glyco_hydro_17|PF00332.17|2.4e-90,X8|PF07983.12|4.4e-19 F01_transcript_65208:159-1544(+)	20	7	8	1	461	50.7	9.13	5.39948e+06
Gene.79895::F01_transcript_56228::g.79895::m.79895 Gene.79895::F01_transcript_56228::g.79895 ORF type:complete len:149 (+),score=19.11,tr	Q56E62 NDK1_TOBAC|87.84|2e-93,NDK|PF00334.18|1.3e-53 F01_transcript_56228:74-520(+)	40	7	30	1	148	16.5	7.5	328764160
Gene.183862::F01_transcript_99590::g.183862::m.183862 Gene.183862::F01_transcript_99590::g.183862 ORF type:complete len:137 (+),score=21.94,tr	Q9SR86 AGT23_ARATH|77.69|9e-68,Aminotran_3|PF00202.20|3.7e-34 F01_transcript_99590:535-945(+)	55	5	8	1	136	14.5	8.43
Gene.102758::F01_transcript_65403::g.102758::m.102758 Gene.102758::F01_transcript_65403::g.102758 ORF type:complete len:278 (+),score=41.80,tr	P93394 UPP_TOBAC|77.58|4e-131,UPRTase|PF14681.5|6.3e-67,Pribosyltran|PF00156.26|1.4e-12 F01_transcript_65403:58-891(+)	40	9	13	9	277	30.3	9.16	3.50979e+08
Gene.178484::F01_transcript_97453::g.178484::m.178484 Gene.178484::F01_transcript_97453::g.178484 ORF type:complete len:401 (+),score=75.19,tr	Q9FF55 PDI14_ARATH|65.72|2e-150,tr|Q9FF55|PDI14_ARATH|35.33|8e-16,Thioredoxin_6|PF13848.5|6.1e-08,Thioredoxin_6|PF13848.5|3.5e-23,Thioredoxin|PF00085.19|3.5e-29,Thioredoxin_7|PF13899.5|1.8e-06,AhpC-TSA|PF00578.20|2.7e-05 F01_transcript_97453:46-1248(+)	20	9	11	1	400	44.4	4.61	21933315
Gene.3012::F01_transcript_13941::g.3012::m.3012 Gene.3012::F01_transcript_13941::g.3012 ORF type:complete len:513 (+),score=113.59,tr	Q56Z59 PATL3_ARATH|63.37|7e-157,tr|Q56Z59|PATL3_ARATH|37.11|1e-06,CRAL_TRIO|PF00650.19|3.9e-25,CRAL_TRIO_N|PF03765.14|8.5e-06 F01_transcript_13941:79-1617(+)	23	11	12	5	512	56.8	4.87	2.75152e+07
Gene.17296::F01_transcript_23827::g.17296::m.17296 Gene.17296::F01_transcript_23827::g.17296 ORF type:complete len:214 (+),score=43.74,tr	O04997 SODCP_SOLCS|76.56|4e-105,Sod_Cu|PF00080.19|3e-45 F01_transcript_23827:36-677(+)	29	4	9	4	213	21.4	6.11	1.50852e+08
Gene.100417::F01_transcript_5013::g.100417::m.100417 Gene.100417::F01_transcript_5013::g.100417 ORF type:complete len:484 (+),score=120.93,tr	O81644 VILI2_ARATH|54.62|4e-151,tr|O81644|VILI2_ARATH|28.92|3e-09,Gelsolin|PF00626.21|5e-06,Gelsolin|PF00626.21|3.2e-06,VHP|PF02209.18|1.9e-14 F01_transcript_5013:1384-2835(+)	23	9	12	9	483	52.6	4.81	9.86582e+07
Gene.16371::F01_transcript_22990::g.16371::m.16371 Gene.16371::F01_transcript_22990::g.16371 ORF type:complete len:201 (+),score=44.55,tr	Q10RE5 MTND2_ORYSJ|79.90|1e-119,ARD|PF03079.13|9e-61,Cupin_2|PF07883.10|3.8e-09,AraC_binding|PF02311.18|8.9e-06 F01_transcript_22990:126-728(+)	51	10	12	10	200	23.4	5.3	2.76975e+08
Gene.229419::F01_transcript_116121::g.229419::m.229419 Gene.229419::F01_transcript_116121::g.229419 ORF type:complete len:558 (+),score=126.07,tr	Q9SF16 TCPH_ARATH|92.18|0.0,Cpn60_TCP1|PF00118.23|6.8e-157 F01_transcript_116121:160-1833(+)	23	12	13	2	557	60	6.8	6917517
Gene.105342::F01_transcript_66584::g.105342::m.105342 Gene.105342::F01_transcript_66584::g.105342 ORF type:complete len:248 (+),score=43.39,tr	Q9LHH7 FOLD2_ARATH|80.00|1e-123,THF_DHG_CYH|PF00763.22|1e-41,THF_DHG_CYH_C|PF02882.18|4.8e-33 F01_transcript_66584:95-745(+)	40	7	11	1	216	23.2	7.11	23387642
Gene.97386::F01_transcript_64242::g.97386::m.97386 Gene.97386::F01_transcript_64242::g.97386 ORF type:complete len:329 (+),score=91.97,GrpE	PF01025.18 5.4e-44 F01_transcript_64242:52-1038(+)	23	5	6	5	328	36.5	4.63	2.97458e+08
Gene.263814::F01_transcript_115766::g.263814::m.263814 Gene.263814::F01_transcript_115766::g.263814 ORF type:complete len:462 (+),score=6.43,tr	Q06915 EA6_ARATH|51.83|4e-165,Glyco_hydro_17|PF00332.17|2.4e-90,X8|PF07983.12|3.5e-19 F01_transcript_115766:125-1510(+)	20	7	8	1	461	50.6	9.13	2.07707e+08
Gene.18852::F01_transcript_25341::g.18852::m.18852 Gene.18852::F01_transcript_25341::g.18852 ORF type:complete len:169 (+),score=23.87,tr	Q9FFE0 RRAA2_ARATH|83.44|4e-98,RraA-like|PF03737.14|3.6e-43 F01_transcript_25341:126-632(+)	63	8	11	1	168	18	6.18	13830586
Gene.23848::F01_transcript_27475::g.23848::m.23848 Gene.23848::F01_transcript_27475::g.23848 ORF type:complete len:115 (+),score=31.83,tr	O24415 RLA2B_MAIZE|65.79|2e-34,Ribosomal_60s|PF00428.18|2.3e-23 F01_transcript_27475:65-409(+)	75	6	7	1	114	11.5	4.45
Gene.100101::F01_transcript_4873::g.100101::m.100101 Gene.100101::F01_transcript_4873::g.100101 ORF type:complete len:928 (+),score=157.35,tr	Q9SIV2 PSD2A_ARATH|78.78|0.0 F01_transcript_4873:122-2785(+)	15	12	12	2	887	97.3	5.24	1.45578e+07
Gene.160847::F01_transcript_90679::g.160847::m.160847 Gene.160847::F01_transcript_90679::g.160847 ORF type:complete len:445 (+),score=79.59,tr	Q96254 GDI1_ARATH|84.23|0.0,GDI|PF00996.17|6.7e-228 F01_transcript_90679:80-1414(+)	26	9	10	9	444	49.5	5.83	189980492
Gene.2991::F01_transcript_13926::g.2991::m.2991 Gene.2991::F01_transcript_13926::g.2991 ORF type:complete len:559 (+),score=97.91,tr	Q9ASR4 BCAL2_ARATH|73.59|0.0,Aminotran_4|PF01063.18|9e-45 F01_transcript_13926:95-1771(+)	18	9	10	9	558	62.4	6.8	9.21693e+07
Gene.220488::F01_transcript_112350::g.220488::m.220488 Gene.220488::F01_transcript_112350::g.220488 ORF type:complete len:104 (+),score=-4.16,tr	P0CG89 H4_SOYBN|100.00|7e-67,CENP-T_C|PF15511.5|1.4e-08,TAF|PF02969.16|0.00016 F01_transcript_112350:65-376(+)	51	6	13	6	103	11.4	11.47	3361173302
Gene.188266::F01_transcript_101349::g.188266::m.188266 Gene.188266::F01_transcript_101349::g.188266 ORF type:complete len:115 (+),score=32.55,tr	O24415 RLA2B_MAIZE|65.79|3e-34,Ribosomal_60s|PF00428.18|5.6e-23 F01_transcript_101349:65-409(+)	75	6	7	1	114	11.5	4.45	4.04567e+08
Gene.194200::F01_transcript_103433::g.194200::m.194200 Gene.194200::F01_transcript_103433::g.194200 ORF type:complete len:414 (+),score=71.47,tr	Q40465 IF411_TOBAC|94.67|0.0,DEAD|PF00270.28|1.9e-40,Helicase_C|PF00271.30|7.5e-29,ResIII|PF04851.14|4e-06 F01_transcript_103433:62-1303(+)	33	11	12	3	413	46.7	5.58	167246705
Gene.64085::F01_transcript_49029::g.64085::m.64085 Gene.64085::F01_transcript_49029::g.64085 ORF type:complete len:190 (+),score=19.39,Ala_racemase_N	PF01168.19 4.3e-15 F01_transcript_49029:39-572(+)	39	6	8	4	177	19.5	7.4	3.89173e+08
Gene.54500::F01_transcript_3966::g.54500::m.54500 Gene.54500::F01_transcript_3966::g.54500 ORF type:complete len:1046 (+),score=151.01,tr	Q9FN05 PSL5_ARATH|35.47|3e-102,Glyco_hydro_31|PF01055.25|1.8e-133,Gal_mutarotas_2|PF13802.5|1.8e-14,DUF5110|PF17137.3|2.5e-11 F01_transcript_3966:219-3140(+)	12	9	10	9	973	108.4	5.44	4.70881e+07
Gene.29193::F01_transcript_34378::g.29193::m.29193 Gene.29193::F01_transcript_34378::g.29193 ORF type:complete len:114 (+),score=32.40,tr	O23715 PSA3_ARATH|89.38|2e-70,Proteasome|PF00227.25|1.1e-14 F01_transcript_34378:42-344(+)	62	7	13	1	100	11.1	4.91	103102432
Gene.251925::F01_transcript_9282::g.251925::m.251925 Gene.251925::F01_transcript_9282::g.251925 ORF type:complete len:679 (+),score=100.76,tr	O82802 SIR1_TOBAC|76.28|0.0,NIR_SIR|PF01077.21|9.8e-50,NIR_SIR|PF01077.21|1.6e-07,NIR_SIR_ferr|PF03460.16|1.5e-14,NIR_SIR_ferr|PF03460.16|3.5e-12 F01_transcript_9282:166-2202(+)	18	11	13	2	678	76.2	8.72	5.88161e+06
Gene.241348::F01_transcript_120773::g.241348::m.241348 Gene.241348::F01_transcript_120773::g.241348 ORF type:complete len:519 (+),score=106.30,tr	Q43116 PDI_RICCO|65.15|0.0,Thioredoxin|PF00085.19|3.2e-29,Thioredoxin|PF00085.19|2.1e-26,Thioredoxin_6|PF13848.5|1.6e-23,ERp29_N|PF07912.12|0.00016 F01_transcript_120773:27-1559(+)	16	7	9	1	510	56.9	4.79
Gene.26370::F01_transcript_33035::g.26370::m.26370 Gene.26370::F01_transcript_33035::g.26370 ORF type:complete len:405 (+),score=84.39,tr	Q9SU13 FLA2_ARATH|50.27|1e-115,Fasciclin|PF02469.21|1.6e-13 F01_transcript_33035:96-1310(+)	28	7	9	1	404	42.9	6.7	30857044
Gene.14307::F01_transcript_21300::g.14307::m.14307 Gene.14307::F01_transcript_21300::g.14307 ORF type:complete len:263 (+),score=68.25,tr	Q9SP07 1433_LILLO|89.62|7e-169,14-3-3|PF00244.19|2.4e-103 F01_transcript_21300:81-869(+)	33	10	13	3	262	29.6	4.89	38843788
Gene.220668::F01_transcript_112428::g.220668::m.220668 Gene.220668::F01_transcript_112428::g.220668 ORF type:complete len:645 (+),score=125.80,tr	O82392 THIC_ARATH|82.87|0.0,ThiC_Rad_SAM|PF01964.17|2.3e-196,ThiC-associated|PF13667.5|1.8e-06 F01_transcript_112428:534-2468(+)	19	10	12	1	644	72	6.37	7.83439e+06
Gene.9202::F01_transcript_17940::g.9202::m.9202 Gene.9202::F01_transcript_17940::g.9202 ORF type:complete len:379 (+),score=53.87,tr	O64530 STR1_ARATH|65.16|0.0,Rhodanese|PF00581.19|2.3e-15,Rhodanese|PF00581.19|2.3e-09 F01_transcript_17940:206-1342(+)	27	7	8	7	378	41.1	7.62	80948623
Gene.144517::F01_transcript_5488::g.144517::m.144517 Gene.144517::F01_transcript_5488::g.144517 ORF type:complete len:885 (+),score=140.22,tr	Q8VZH2 APM1_ARATH|67.91|0.0,Peptidase_M1|PF01433.19|2e-90,ERAP1_C|PF11838.7|1.8e-84 F01_transcript_5488:135-2789(+)	16	13	13	12	884	99.5	5.2	7.95044e+07
Gene.246681::F01_transcript_122782::g.246681::m.246681 Gene.246681::F01_transcript_122782::g.246681 ORF type:complete len:148 (+),score=15.76,tr	Q84VG0 CML7_ORYSJ|84.25|1e-89,EF-hand_7|PF13499.5|9.1e-12,EF-hand_6|PF13405.5|1.8e-07,EF-hand_1|PF00036.31|7.4e-07,EF-hand_8|PF13833.5|0.026,EF-hand_8|PF13833.5|1.9e-05,EF-hand_5|PF13202.5|7.1e-05 F01_transcript_122782:35-478(+)	61	8	10	2	147	16.6	5.03	1142984500
Gene.76976::F01_transcript_54901::g.76976::m.76976 Gene.76976::F01_transcript_54901::g.76976 ORF type:complete len:323 (+),score=35.78,tr	P80728 MAVI_CUCPE|50.00|8e-32,Cu_bind_like|PF02298.16|5.9e-28 F01_transcript_54901:75-1043(+)	14	3	7	1	322	32.8	7.4	812061776
Gene.7372::F01_transcript_16749::g.7372::m.7372 Gene.7372::F01_transcript_16749::g.7372 ORF type:complete len:445 (+),score=58.17,tr	P35683 IF4A1_ORYSJ|93.96|0.0,DEAD|PF00270.28|5.5e-39,Helicase_C|PF00271.30|1.1e-28,ResIII|PF04851.14|3.2e-06 F01_transcript_16749:108-1337(+)	30	10	11	2	409	46.5	5.58	1.13735e+07
Gene.159975::F01_transcript_90283::g.159975::m.159975 Gene.159975::F01_transcript_90283::g.159975 ORF type:complete len:275 (+),score=37.85,tr	Q9C5R8 BAS1B_ARATH|89.52|3e-139,AhpC-TSA|PF00578.20|3.7e-39,Redoxin|PF08534.9|1.6e-13,1-cysPrx_C|PF10417.8|7.1e-10 F01_transcript_90283:85-825(+)	35	6	8	1	246	27.3	5.49	37897976
Gene.24266::F01_transcript_28001::g.24266::m.24266 Gene.24266::F01_transcript_28001::g.24266 ORF type:complete len:108 (+),score=15.75,tr	Q9FNE2 GRXC2_ARATH|72.90|1e-55,Glutaredoxin|PF00462.23|4.7e-21 F01_transcript_28001:73-396(+)	84	7	11	7	107	11.3	7.24	5.96386e+08
Gene.207371::F01_transcript_107428::g.207371::m.207371 Gene.207371::F01_transcript_107428::g.207371 ORF type:complete len:919 (+),score=138.41,tr	Q5VQ78 COB21_ORYSJ|82.93|0.0,Coatomer_WDAD|PF04053.13|8.8e-158,WD40|PF00400.31|1.1e-05,WD40|PF00400.31|0.0002,WD40|PF00400.31|8.9e-06,WD40|PF00400.31|4.2e-09 F01_transcript_107428:264-3020(+)	12	10	10	1	918	103	5.16
Gene.182472::F01_transcript_99066::g.182472::m.182472 Gene.182472::F01_transcript_99066::g.182472 ORF type:complete len:365 (+),score=67.06,tr	Q8S4R4 CRTSO_SOLLC|78.40|0.0,Amino_oxidase|PF01593.23|9.8e-15,NAD_binding_8|PF13450.5|5.9e-11,FAD_binding_2|PF00890.23|3e-05 F01_transcript_99066:95-1189(+)	28	8	8	5	364	40	8.78	162873283
Gene.229399::F01_transcript_116107::g.229399::m.229399 Gene.229399::F01_transcript_116107::g.229399 ORF type:complete len:232 (+),score=82.44,eIF3_subunit	PF08597.9 1.8e-51 F01_transcript_116107:165-860(+)	39	9	10	2	231	25.8	4.94	2.00963e+07
Gene.88418::F01_transcript_59893::g.88418::m.88418 Gene.88418::F01_transcript_59893::g.88418 ORF type:complete len:315 (+),score=48.82,Indigoidine_A	PF04227.11 1.4e-129 F01_transcript_59893:219-1163(+)	29	8	9	8	314	32.7	8.07	116246775
Gene.124494::F01_transcript_75516::g.124494::m.124494 Gene.124494::F01_transcript_75516::g.124494 ORF type:complete len:421 (+),score=55.62,GHMP_kinases_N	PF00288.25 2.8e-06 F01_transcript_75516:167-1429(+)	22	9	13	9	420	46.5	7.44	607113428
Gene.17731::F01_transcript_24241::g.17731::m.17731 Gene.17731::F01_transcript_24241::g.17731 ORF type:complete len:157 (+),score=34.57,tr	P57742 PFD5_ARATH|66.45|1e-70,Prefoldin|PF02996.16|4.8e-27 F01_transcript_24241:165-635(+)	40	4	7	4	156	17	6.19	156855753
Gene.16905::F01_transcript_23453::g.16905::m.16905 Gene.16905::F01_transcript_23453::g.16905 ORF type:complete len:230 (+),score=21.86,tr	Q9FMX7 NIC2_ARATH|68.84|2e-97,Isochorismatase|PF00857.19|2.1e-40 F01_transcript_23453:88-690(+)	31	4	6	4	200	22.2	7.15	9.51339e+07
Gene.12559::F01_transcript_20149::g.12559::m.12559 Gene.12559::F01_transcript_20149::g.12559 ORF type:complete len:232 (+),score=80.21,eIF3_subunit	PF08597.9 2.8e-52 F01_transcript_20149:264-959(+)	39	9	10	2	231	25.8	4.94	1.58318e+08
Gene.7590::F01_transcript_16884::g.7590::m.7590 Gene.7590::F01_transcript_16884::g.7590 ORF type:complete len:458 (+),score=65.02,tr	E9L7A5 PAT_PETHY|28.97|7e-51,Aminotran_1_2|PF00155.20|5.4e-67,Aminotran_5|PF00266.18|9.3e-09,Cys_Met_Meta_PP|PF01053.19|4.4e-07,DegT_DnrJ_EryC1|PF01041.16|7.1e-05 F01_transcript_16884:43-1416(+)	23	8	10	8	457	50.6	7.17	9.13012e+07
Gene.207586::F01_transcript_107524::g.207586::m.207586 Gene.207586::F01_transcript_107524::g.207586 ORF type:complete len:400 (+),score=95.64,tr	Q8W034 RNP1_ARATH|39.67|4e-40,RRM_1|PF00076.21|1e-13,RRM_1|PF00076.21|6.4e-14,RRM_7|PF16367.4|1e-06 F01_transcript_107524:83-1282(+)	19	7	9	1	399	42.5	4.97	21423206
Gene.236668::F01_transcript_118905::g.236668::m.236668 Gene.236668::F01_transcript_118905::g.236668 ORF type:complete len:103 (+),score=6.83,tr	Q9CA23 UFM1_ARATH|96.55|1e-55,Ufm1|PF03671.13|7.5e-43 F01_transcript_118905:34-309(+)	64	4	7	4	91	9.7	9.61	534813510
Gene.162467::F01_transcript_91415::g.162467::m.162467 Gene.162467::F01_transcript_91415::g.162467 ORF type:complete len:511 (+),score=60.36,tr	P22200 KPYC_SOLTU|90.00|0.0,PK|PF00224.20|9.1e-159,PK_C|PF02887.15|1.5e-24 F01_transcript_91415:39-1571(+)	24	11	12	3	510	55.3	8.09	3.50473e+07
Gene.3769::F01_transcript_14396::g.3769::m.3769	Gene.3769::F01_transcript_14396::g.3769 ORF type:complete len:372 (+),score=75.24 F01_transcript_14396:198-1313(+)	26	8	8	8	371	40.2	4.58	516234089
Gene.76461::F01_transcript_54643::g.76461::m.76461 Gene.76461::F01_transcript_54643::g.76461 ORF type:complete len:236 (+),score=49.21,tr	P42654 1433B_VICFA|80.93|4e-142,14-3-3|PF00244.19|5.7e-99 F01_transcript_54643:2-709(+)	36	7	9	2	235	26.3	4.91	5.03963e+07
Gene.13935::F01_transcript_21058::g.13935::m.13935 Gene.13935::F01_transcript_21058::g.13935 ORF type:complete len:238 (+),score=52.68,tr	Q39471 IDI2_CLABR|84.35|5e-146,NUDIX|PF00293.27|5.8e-20 F01_transcript_21058:199-912(+)	35	6	8	3	237	27.1	5.22	1.4578e+08
Gene.138123::F01_transcript_81865::g.138123::m.138123 Gene.138123::F01_transcript_81865::g.138123 ORF type:complete len:371 (+),score=77.73,tr	Q8RXV3 P2C59_ARATH|90.00|0.0,PP2C|PF00481.20|7e-66 F01_transcript_81865:191-1303(+)	23	7	8	1	370	40.7	6.4	3.91328e+06
Gene.72273::F01_transcript_52695::g.72273::m.72273 Gene.72273::F01_transcript_52695::g.72273 ORF type:complete len:324 (+),score=77.26,tr	P80608 CYSK_MAIZE|87.27|0.0,PALP|PF00291.24|3.7e-71 F01_transcript_52695:42-1013(+)	37	10	10	1	323	33.9	5.8	1.08846e+08
Gene.15326::F01_transcript_22075::g.15326::m.15326 Gene.15326::F01_transcript_22075::g.15326 ORF type:complete len:186 (+),score=39.82,tr	Q6ZLC4 COAD1_ORYSJ|69.10|3e-79,CTP_transf_like|PF01467.25|4.1e-11 F01_transcript_22075:258-815(+)	59	7	9	7	185	20.3	5.48	3.39504e+08
Gene.114421::F01_transcript_70776::g.114421::m.114421 Gene.114421::F01_transcript_70776::g.114421 ORF type:complete len:485 (+),score=63.46,tr	P28752 TBA1_ORYSJ|96.44|0.0,Tubulin|PF00091.24|1.2e-66,Tubulin_C|PF03953.16|2.3e-50 F01_transcript_70776:208-1455(+)	27	9	9	1	415	45.9	5.07
Gene.11965::F01_transcript_19734::g.11965::m.11965 Gene.11965::F01_transcript_19734::g.11965 ORF type:complete len:325 (+),score=52.27,tr	Q9S9N9 CCR1_ARATH|47.04|7e-93,Epimerase|PF01370.20|7.6e-24,3Beta_HSD|PF01073.18|1.2e-19,NAD_binding_4|PF07993.11|1.4e-12,NAD_binding_10|PF13460.5|8.1e-13,GDP_Man_Dehyd|PF16363.4|9.1e-11,NmrA|PF05368.12|6.9e-09 F01_transcript_19734:65-1039(+)	35	9	15	1	324	35.3	6.54	2.12567e+08
Gene.44938::F01_transcript_41466::g.44938::m.44938 Gene.44938::F01_transcript_41466::g.44938 ORF type:complete len:203 (+),score=49.40,tr	P0C8Z0 Y8359_ORYSI|73.85|5e-66,CS|PF04969.15|1.7e-09 F01_transcript_41466:92-700(+)	36	5	8	1	202	21.6	4.46	16030775
Gene.14949::F01_transcript_21788::g.14949::m.14949 Gene.14949::F01_transcript_21788::g.14949 ORF type:complete len:192 (+),score=23.88,tr	Q9STT2 VPS29_ARATH|89.56|5e-121,Metallophos_2|PF12850.6|5.8e-20 F01_transcript_21788:151-726(+)	41	7	10	7	191	21.2	6.65	8.11947e+07
Gene.98567::F01_transcript_64725::g.98567::m.98567 Gene.98567::F01_transcript_64725::g.98567 ORF type:complete len:61 (+),score=4.39,tr	O24361 PSB5_SPIOL|57.14|8e-19 F01_transcript_64725:282-464(+)	40	2	13	1	60	6.7	10.54	787741309
Gene.250693::F01_transcript_8608::g.250693::m.250693 Gene.250693::F01_transcript_8608::g.250693 ORF type:complete len:778 (+),score=34.20,tr	Q9SGZ5 BXL7_ARATH|61.20|0.0,Glyco_hydro_3_C|PF01915.21|8e-52,Glyco_hydro_3|PF00933.20|2.2e-36,Fn3-like|PF14310.5|4.3e-09 F01_transcript_8608:50-2383(+)	14	10	11	1	777	85.2	7.72	4.52416e+06
Gene.9229::F01_transcript_17959::g.9229::m.9229 Gene.9229::F01_transcript_17959::g.9229 ORF type:complete len:406 (+),score=38.55,tr	O64688 ODPB3_ARATH|81.77|0.0,Transket_pyr|PF02779.23|1.7e-46,Transketolase_C|PF02780.19|7.2e-35 F01_transcript_17959:106-1323(+)	16	5	8	1	405	44.4	7.23	18397244
Gene.15491::F01_transcript_22230::g.15491::m.15491 Gene.15491::F01_transcript_22230::g.15491 ORF type:complete len:307 (+),score=10.74,tr	Q7M443 CHIT2_TULBA|57.19|2e-104,Glyco_hydro_18|PF00704.27|3.8e-18 F01_transcript_22230:22-921(+)	32	6	7	6	299	32.8	8.12	281537617
Gene.204023::F01_transcript_106082::g.204023::m.204023 Gene.204023::F01_transcript_106082::g.204023 ORF type:complete len:424 (+),score=97.02,tr	Q84L33 RD23B_ARATH|66.75|2e-171,UBA|PF00627.30|5.5e-13,UBA|PF00627.30|1.4e-11,XPC-binding|PF09280.10|1.3e-22,ubiquitin|PF00240.22|6e-16 F01_transcript_106082:125-1273(+)	23	10	11	4	382	40.8	4.74	593387652
Gene.171481::F01_transcript_94878::g.171481::m.171481 Gene.171481::F01_transcript_94878::g.171481 ORF type:complete len:309 (+),score=30.77,tr	Q9LZ23 ACR12_ARATH|74.68|3e-122 F01_transcript_94878:31-927(+)	33	9	10	9	298	32.6	5.9	2.89477e+08
Gene.79190::F01_transcript_55893::g.79190::m.79190 Gene.79190::F01_transcript_55893::g.79190 ORF type:complete len:529 (+),score=29.72,tr	Q75K78 CKX9_ORYSJ|68.03|0.0,Cytokin-bind|PF09265.9|7.9e-115,FAD_binding_4|PF01565.22|5.1e-21 F01_transcript_55893:79-1587(+)	23	8	11	8	502	56.7	6.79	72951523
Gene.3804::F01_transcript_14408::g.3804::m.3804 Gene.3804::F01_transcript_14408::g.3804 ORF type:complete len:504 (+),score=63.36,tr	Q60DX8 BGL22_ORYSJ|57.65|0.0,Glyco_hydro_1|PF00232.17|1.2e-143 F01_transcript_14408:87-1598(+)	19	7	8	6	503	56.3	5.52	62665073
Gene.6883::F01_transcript_16427::g.6883::m.6883 Gene.6883::F01_transcript_16427::g.6883 ORF type:complete len:481 (+),score=56.15,tr	P25776 ORYA_ORYSJ|70.50|0.0,Peptidase_C1|PF00112.22|1.9e-86,Inhibitor_I29|PF08246.11|2.4e-18,Granulin|PF00396.17|7.7e-10 F01_transcript_16427:29-1444(+)	23	9	10	4	471	51.2	5.48	5.94805e+07
Gene.30100::F01_transcript_34851::g.30100::m.30100 Gene.30100::F01_transcript_34851::g.30100 ORF type:complete len:205 (+),score=16.84,tr	P80728 MAVI_CUCPE|50.98|6e-33,Cu_bind_like|PF02298.16|1.3e-28 F01_transcript_34851:73-687(+)	22	3	6	1	204	20.9	6.89	8956528
Gene.9858::F01_transcript_18389::g.9858::m.9858 Gene.9858::F01_transcript_18389::g.9858 ORF type:complete len:316 (+),score=65.71,tr	Q40784 AAPC_CENCI|79.22|0.0,Aldose_epim|PF01263.19|6.7e-71 F01_transcript_18389:123-1070(+)	34	8	8	3	315	35.3	7.01	68858050
Gene.19915::F01_transcript_26499::g.19915::m.19915 Gene.19915::F01_transcript_26499::g.19915 ORF type:complete len:179 (+),score=35.03,DUF538	PF04398.11 3.7e-29 F01_transcript_26499:59-538(+)	50	9	11	6	159	18	6.6	9.65879e+08
Gene.246475::F01_transcript_122716::g.246475::m.246475 Gene.246475::F01_transcript_122716::g.246475 ORF type:complete len:233 (+),score=40.43,tr	Q38884 EIF3I_ARATH|28.02|1e-20,WD40|PF00400.31|6.5e-05,WD40|PF00400.31|0.0022,WD40|PF00400.31|0.015 F01_transcript_122716:4175-4873(+)	49	9	10	7	232	25.7	5.71	1.08541e+08
Gene.16731::F01_transcript_23297::g.16731::m.16731 Gene.16731::F01_transcript_23297::g.16731 ORF type:complete len:184 (+),score=62.84,tr	Q96262 PCAP1_ARATH|54.95|7e-42,DREPP|PF05558.11|3.6e-66 F01_transcript_23297:102-653(+)	43	7	10	1	183	20.1	5.22	1.52123e+08
Gene.169700::F01_transcript_94163::g.169700::m.169700 Gene.169700::F01_transcript_94163::g.169700 ORF type:complete len:133 (+),score=24.31,tr	P19683 ROC4_NICSY|81.82|6e-74,tr|P19683|ROC4_NICSY|41.46|1e-15,RRM_1|PF00076.21|1.5e-22 F01_transcript_94163:497-895(+)	40	4	8	1	132	14.9	6.19	8363290
Gene.100822::F01_transcript_5218::g.100822::m.100822 Gene.100822::F01_transcript_5218::g.100822 ORF type:complete len:931 (+),score=85.29,tr	B9F676 GLU2A_ORYSJ|74.78|0.0,Glyco_hydro_31|PF01055.25|3.7e-146,Gal_mutarotas_2|PF13802.5|1.7e-17 F01_transcript_5218:43-2793(+)	14	10	13	3	916	103.4	6.25	8.53867e+07
Gene.10589::F01_transcript_18833::g.10589::m.10589 Gene.10589::F01_transcript_18833::g.10589 ORF type:complete len:322 (+),score=66.70,tr	P50346 RLA0_SOYBN|82.81|3e-180,Ribosomal_60s|PF00428.18|1.9e-20,Ribosomal_L10|PF00466.19|4.3e-19 F01_transcript_18833:202-1167(+)	26	5	7	1	321	34.3	5.6	1.30198e+07
Gene.14172::F01_transcript_21210::g.14172::m.14172 Gene.14172::F01_transcript_21210::g.14172 ORF type:complete len:230 (+),score=57.61,tr	Q9LV09 BOB1_ARATH|76.19|3e-94,CS|PF04969.15|1.6e-18 F01_transcript_21210:257-946(+)	32	6	10	2	229	26.2	6.2	8.93334e+07
Gene.17501::F01_transcript_24042::g.17501::m.17501 Gene.17501::F01_transcript_24042::g.17501 ORF type:complete len:140 (+),score=28.30,tr	Q9FVI2 ADF1_PETHY|82.73|2e-85,Cofilin_ADF|PF00241.19|1.2e-37 F01_transcript_24042:108-527(+)	46	5	7	1	139	16	5.1	1.0505e+07
Gene.254512::F01_transcript_10807::g.254512::m.254512 Gene.254512::F01_transcript_10807::g.254512 ORF type:complete len:593 (+),score=39.87,tr	Q5MFV8 PME5_ARATH|38.01|3e-119,Pectinesterase|PF01095.18|6.8e-118,PMEI|PF04043.14|1e-12 F01_transcript_10807:107-1780(+)	20	10	10	3	557	61.1	6.39	1.35221e+08
Gene.214258::F01_transcript_109965::g.214258::m.214258 Gene.214258::F01_transcript_109965::g.214258 ORF type:complete len:579 (+),score=33.51,tr	Q9SMY6 PME45_ARATH|38.60|4e-118,Pectinesterase|PF01095.18|1.1e-116,PMEI|PF04043.14|4.6e-13 F01_transcript_109965:95-1831(+)	16	8	8	1	578	62.9	6.6	7179048
Gene.18989::F01_transcript_25491::g.18989::m.18989 Gene.18989::F01_transcript_25491::g.18989 ORF type:complete len:132 (+),score=23.92,tr	Q9SNW6 PROF2_LILLO|83.97|2e-82,Profilin|PF00235.18|1.4e-39 F01_transcript_25491:120-515(+)	50	5	10	3	131	14.2	4.78	4.03703e+08
Gene.250865::F01_transcript_8715::g.250865::m.250865	Gene.250865::F01_transcript_8715::g.250865 ORF type:complete len:747 (+),score=200.90 F01_transcript_8715:137-2377(+)	15	10	10	10	746	83.1	4.77	3.79123e+07
Gene.5475::F01_transcript_15420::g.5475::m.5475 Gene.5475::F01_transcript_15420::g.5475 ORF type:complete len:459 (+),score=22.85,tr	Q9SGU9 MGL_ARATH|69.91|0.0,Cys_Met_Meta_PP|PF01053.19|6.6e-81,Aminotran_1_2|PF00155.20|2.8e-07,Aminotran_5|PF00266.18|3.8e-06 F01_transcript_15420:47-1378(+)	24	9	10	9	443	48	6.52	147412914
Gene.204945::F01_transcript_106445::g.204945::m.204945 Gene.204945::F01_transcript_106445::g.204945 ORF type:complete len:488 (+),score=36.69,tr	P92306 RBL_IRIEN|97.01|0.0,RuBisCO_large|PF00016.19|7.2e-128,RuBisCO_large_N|PF02788.15|1.9e-45 F01_transcript_106445:583-2046(+)	23	11	12	11	487	54	6.68	1.12602e+08
Gene.258324::F01_transcript_13047::g.258324::m.258324 Gene.258324::F01_transcript_13047::g.258324 ORF type:complete len:481 (+),score=4.86,tr	Q2QS14 UGDH4_ORYSJ|91.88|0.0,UDPG_MGDP_dh_N|PF03721.13|1.2e-66,UDPG_MGDP_dh_C|PF03720.14|8.5e-36,UDPG_MGDP_dh|PF00984.18|8.1e-32 F01_transcript_13047:423-1865(+)	20	7	9	4	480	52.7	6.46	3.04017e+07
Gene.129085::F01_transcript_77560::g.129085::m.129085 Gene.129085::F01_transcript_77560::g.129085 ORF type:complete len:713 (+),score=250.74,DEK_C	PF08766.10 8.7e-13 F01_transcript_77560:425-2563(+)	8	5	6	2	712	79.5	5.24	14475196
Gene.17282::F01_transcript_23818::g.17282::m.17282 Gene.17282::F01_transcript_23818::g.17282 ORF type:complete len:183 (+),score=65.05,tr	Q96262 PCAP1_ARATH|55.49|2e-42,DREPP|PF05558.11|2.1e-67 F01_transcript_23818:102-650(+)	44	7	10	1	182	19.9	5.14
Gene.199829::F01_transcript_7827::g.199829::m.199829 Gene.199829::F01_transcript_7827::g.199829 ORF type:complete len:801 (+),score=145.69,tr	P51819 HSP83_IPONI|47.19|0.0,HSP90|PF00183.17|1.6e-189,HATPase_c|PF02518.25|1.4e-12,HATPase_c_3|PF13589.5|1.3e-10 F01_transcript_7827:159-2561(+)	13	9	10	5	800	90.6	5.72	2.81771e+07
Gene.4098::F01_transcript_14572::g.4098::m.4098 Gene.4098::F01_transcript_14572::g.4098 ORF type:complete len:470 (+),score=66.45,tr	Q8W250 DXR_ORYSJ|84.78|0.0,DXP_reductoisom|PF02670.15|1.1e-47,DXP_redisom_C|PF08436.11|7.1e-40,DXPR_C|PF13288.5|5e-37 F01_transcript_14572:209-1618(+)	26	10	11	4	469	51.1	6.9	16514544
Gene.141169::F01_transcript_83305::g.141169::m.141169 Gene.141169::F01_transcript_83305::g.141169 ORF type:complete len:169 (+),score=15.06,tr	Q9FFE0 RRAA2_ARATH|81.60|5e-98,RraA-like|PF03737.14|5.6e-43 F01_transcript_83305:78-584(+)	57	7	10	2	168	18	6.18	83099869
Gene.70695::F01_transcript_51928::g.70695::m.70695 Gene.70695::F01_transcript_51928::g.70695 ORF type:complete len:388 (+),score=56.31,tr	Q93XX5 Y5713_ARATH|56.92|1e-109,CAP_N|PF01213.18|3.7e-17 F01_transcript_51928:315-1478(+)	18	5	7	5	387	42.6	5.72	124953305
Gene.18421::F01_transcript_24896::g.18421::m.18421	Gene.18421::F01_transcript_24896::g.18421 ORF type:complete len:148 (+),score=50.20 F01_transcript_24896:117-560(+)	37	4	18	1	147	15.6	4.06	657016696
Gene.10497::F01_transcript_18776::g.10497::m.10497 Gene.10497::F01_transcript_18776::g.10497 ORF type:complete len:379 (+),score=47.40,tr	Q10716 CYSP1_MAIZE|75.64|0.0,Peptidase_C1|PF00112.22|7.6e-73,Inhibitor_I29|PF08246.11|4.1e-11 F01_transcript_18776:32-1138(+)	20	5	7	1	368	40.1	6.24	43783499
Gene.22427::F01_transcript_2163::g.22427::m.22427 Gene.22427::F01_transcript_2163::g.22427 ORF type:complete len:475 (+),score=134.63,tr	Q05196 PABP5_ARATH|26.77|2e-19,tr|Q05196|PABP5_ARATH|25.46|7e-13,RRM_1|PF00076.21|3.1e-20,RRM_1|PF00076.21|5.4e-11,RRM_1|PF00076.21|1.8e-16 F01_transcript_2163:2422-3846(+)	24	10	12	10	474	52.4	4.96	2.05829e+08
Gene.14897::F01_transcript_21749::g.14897::m.14897 Gene.14897::F01_transcript_21749::g.14897 ORF type:complete len:228 (+),score=64.84,tr	P93447 EF1D_PIMBR|75.88|3e-116,EF1_GNE|PF00736.18|1.2e-32 F01_transcript_21749:146-829(+)	33	7	9	5	227	24.8	4.58	209102812
Gene.211261::F01_transcript_108861::g.211261::m.211261 Gene.211261::F01_transcript_108861::g.211261 ORF type:complete len:116 (+),score=49.86,tr	Q9ZPP1 CALR_BERST|74.75|5e-37,Calreticulin|PF00262.17|0.00012 F01_transcript_108861:4131-4478(+)	47	5	13	2	115	13.1	4.11	207990024
Gene.17241::F01_transcript_23760::g.17241::m.17241 Gene.17241::F01_transcript_23760::g.17241 ORF type:complete len:140 (+),score=28.26,tr	Q9FVI2 ADF1_PETHY|82.73|3e-85,Cofilin_ADF|PF00241.19|1.2e-37 F01_transcript_23760:109-528(+)	46	5	7	1	139	16	5.1	578263459
Gene.103446::F01_transcript_65701::g.103446::m.103446 Gene.103446::F01_transcript_65701::g.103446 ORF type:complete len:469 (+),score=78.04,tr	O50046 TRPB_CAMAC|82.69|0.0,PALP|PF00291.24|4.4e-47 F01_transcript_65701:178-1407(+)	27	9	10	9	409	44.5	6.61	7.9709e+07
Gene.141922::F01_transcript_83635::g.141922::m.141922 Gene.141922::F01_transcript_83635::g.141922 ORF type:complete len:203 (+),score=16.11,tr	Q6H7E4 TRXM1_ORYSJ|72.03|8e-60,Thioredoxin|PF00085.19|1.9e-30,Thioredoxin_2|PF13098.5|1.6e-06,Thioredoxin_9|PF14595.5|2.9e-07 F01_transcript_83635:57-611(+)	28	5	7	5	184	20.2	9.16	457638726
Gene.263199::F01_transcript_108178::g.263199::m.263199 Gene.263199::F01_transcript_108178::g.263199 ORF type:complete len:510 (+),score=33.98,tr	P0C522 ATPAM_ORYSJ|96.83|0.0,ATP-synt_ab|PF00006.24|3.1e-73,ATP-synt_ab_C|PF00306.26|6.1e-42,ATP-synt_ab_N|PF02874.22|3.7e-19 F01_transcript_108178:159-1688(+)	20	9	15	9	509	55.3	5.9	2.0794e+08
Gene.16241::F01_transcript_22879::g.16241::m.16241 Gene.16241::F01_transcript_22879::g.16241 ORF type:complete len:219 (+),score=71.90,tr	Q9SZE4 VP322_ARATH|85.39|3e-110,Snf7|PF03357.20|6.5e-45 F01_transcript_22879:181-837(+)	37	7	10	6	218	24.3	4.84	1.36803e+08
Gene.110024::F01_transcript_68712::g.110024::m.110024 Gene.110024::F01_transcript_68712::g.110024 ORF type:complete len:283 (+),score=52.76,Peptidase_S9	PF00326.20 1.1e-07,Abhydrolase_6|PF12697.6|1.7e-07,AXE1|PF05448.11|8.5e-06,DLH|PF01738.17|0.00039 F01_transcript_68712:595-1443(+)	39	10	11	10	282	31.7	6.27	4.95513e+07
Gene.4637::F01_transcript_14876::g.4637::m.4637 Gene.4637::F01_transcript_14876::g.4637 ORF type:complete len:480 (+),score=79.92,tr	P92947 MDARP_ARATH|74.44|0.0,Pyr_redox_2|PF07992.13|6.2e-51,Pyr_redox|PF00070.26|1.8e-12 F01_transcript_14876:201-1640(+)	20	8	11	1	479	52.5	7.87	11874955
Gene.19412::F01_transcript_25945::g.19412::m.19412 Gene.19412::F01_transcript_25945::g.19412 ORF type:complete len:206 (+),score=45.84,UPF0047	PF01894.16 2.6e-38 F01_transcript_25945:49-618(+)	28	4	7	4	189	21.1	8.19	1.19441e+08
Gene.182655::F01_transcript_99143::g.182655::m.182655 Gene.182655::F01_transcript_99143::g.182655 ORF type:complete len:297 (+),score=39.89,tr	P54873 HMCS_ARATH|67.00|1e-146,HMG_CoA_synt_C|PF08540.9|8e-111 F01_transcript_99143:2203-3093(+)	28	4	5	2	296	34.2	8.38	4.47867e+07
Gene.16012::F01_transcript_22677::g.16012::m.16012 Gene.16012::F01_transcript_22677::g.16012 ORF type:complete len:215 (+),score=54.02,tr	Q6YYB0 Y8359_ORYSJ|73.85|2e-66,CS|PF04969.15|1.9e-09 F01_transcript_22677:97-741(+)	31	5	11	1	214	22.6	4.55	8.95337e+06
Gene.181145::F01_transcript_98535::g.181145::m.181145 Gene.181145::F01_transcript_98535::g.181145 ORF type:complete len:540 (+),score=130.92,tr	P29402 CALX1_ARATH|71.96|0.0,Calreticulin|PF00262.17|2e-147 F01_transcript_98535:135-1754(+)	18	9	11	9	539	61	4.88	1.45403e+08
Gene.75147::F01_transcript_54078::g.75147::m.75147 Gene.75147::F01_transcript_54078::g.75147 ORF type:complete len:103 (+),score=36.28,tr	Q94BT9 ATOX1_ARATH|78.95|1e-38,HMA|PF00403.25|1.8e-16 F01_transcript_54078:69-377(+)	52	5	10	1	102	10.8	4.92	5.38393e+08
Gene.258141::F01_transcript_12946::g.258141::m.258141	Gene.258141::F01_transcript_12946::g.258141 ORF type:complete len:558 (+),score=77.36 F01_transcript_12946:109-1782(+)	20	10	11	3	557	62.5	7.02	1.0689e+08
Gene.66659::F01_transcript_50230::g.66659::m.66659 Gene.66659::F01_transcript_50230::g.66659 ORF type:complete len:285 (+),score=49.18,tr	O22607 MSI4_ARATH|72.14|1e-146,WD40|PF00400.31|0.0036,WD40|PF00400.31|0.00067,WD40|PF00400.31|5.1e-06 F01_transcript_50230:585-1439(+)	25	4	8	4	284	31.5	5.73	4.22298e+07
Gene.224297::F01_transcript_114027::g.224297::m.224297 Gene.224297::F01_transcript_114027::g.224297 ORF type:complete len:1046 (+),score=244.28,tr	O81644 VILI2_ARATH|62.35|0.0,Gelsolin|PF00626.21|1.1e-15,Gelsolin|PF00626.21|4.9e-12,Gelsolin|PF00626.21|1.1e-11,Gelsolin|PF00626.21|1.7e-10,Gelsolin|PF00626.21|2e-06,VHP|PF02209.18|1.4e-15 F01_transcript_114027:425-3562(+)	10	8	8	4	1045	114.8	5.73	57885908
Gene.127646::F01_transcript_76913::g.127646::m.127646 Gene.127646::F01_transcript_76913::g.127646 ORF type:complete len:445 (+),score=79.28,tr	Q9LEU8 ARLY_ARATH|72.43|0.0,Lyase_1|PF00206.19|3.9e-74 F01_transcript_76913:148-1335(+)	18	5	7	5	395	44.4	6.35	6.5902e+07
Gene.24288::F01_transcript_28034::g.24288::m.24288 Gene.24288::F01_transcript_28034::g.24288 ORF type:complete len:91 (+),score=26.73,tr	Q94BT9 ATOX1_ARATH|78.95|1e-38,HMA|PF00403.25|1.2e-16 F01_transcript_28034:69-341(+)	59	5	9	1	90	9.6	5.19	81615920
Gene.9211::F01_transcript_17946::g.9211::m.9211 Gene.9211::F01_transcript_17946::g.9211 ORF type:complete len:352 (+),score=25.16,tr	P35337 PGLR_BRANA|51.12|3e-96,Glyco_hydro_28|PF00295.16|1.1e-88 F01_transcript_17946:195-1250(+)	17	4	6	3	351	38.2	8.54	1.30168e+08
Gene.40018::F01_transcript_39174::g.40018::m.40018 Gene.40018::F01_transcript_39174::g.40018 ORF type:complete len:232 (+),score=35.48,tr	Q9SX77 UMP6_ARATH|63.74|1e-76,DUF4370|PF14290.5|1.3e-95 F01_transcript_39174:78-773(+)	27	4	6	4	231	25	7.88	219385937
Gene.53131::F01_transcript_3315::g.53131::m.53131 Gene.53131::F01_transcript_3315::g.53131 ORF type:complete len:1020 (+),score=109.37,Transket_pyr	PF02779.23 9.8e-65,E1_dh|PF00676.19|1.5e-61,OxoGdeHyase_C|PF16870.4|9.1e-51,2-oxogl_dehyd_N|PF16078.4|1.7e-16 F01_transcript_3315:273-3332(+)	13	10	10	1	1019	115.1	6.79	6.02758e+06
Gene.24275::F01_transcript_28011::g.24275::m.24275 Gene.24275::F01_transcript_28011::g.24275 ORF type:complete len:91 (+),score=26.96,tr	Q94BT9 ATOX1_ARATH|78.95|8e-39,HMA|PF00403.25|1.2e-16 F01_transcript_28011:72-344(+)	59	5	9	1	90	9.6	5.19	43649760
Gene.62431::F01_transcript_48125::g.62431::m.62431	Gene.62431::F01_transcript_48125::g.62431 ORF type:complete len:231 (+),score=23.56 F01_transcript_48125:106-798(+)	36	4	6	2	230	24.5	8.59	1.63256e+08
Gene.17788::F01_transcript_24298::g.17788::m.17788 Gene.17788::F01_transcript_24298::g.17788 ORF type:complete len:169 (+),score=24.23,tr	Q9FFE0 RRAA2_ARATH|84.05|2e-99,RraA-like|PF03737.14|3.3e-43 F01_transcript_24298:158-664(+)	63	8	11	1	168	18	6.18	1.93181e+09
Gene.110854::F01_transcript_69121::g.110854::m.110854 Gene.110854::F01_transcript_69121::g.110854 ORF type:complete len:326 (+),score=45.47,ASL_C	PF08328.10 5.3e-49,Lyase_1|PF00206.19|6e-36 F01_transcript_69121:712-1689(+)	32	7	8	7	325	36.5	6.54	38904659
Gene.197371::F01_transcript_104591::g.197371::m.197371 Gene.197371::F01_transcript_104591::g.197371 ORF type:complete len:471 (+),score=69.01,tr	Q40255 ALDH_LINUS|75.42|0.0,Aldedh|PF00171.21|2e-32 F01_transcript_104591:285-1697(+)	22	8	8	7	470	52.1	8.63	82124770
Gene.154803::F01_transcript_87913::g.154803::m.154803 Gene.154803::F01_transcript_87913::g.154803 ORF type:complete len:445 (+),score=73.31,tr	P27793 AROC_CAPSE|77.93|0.0,Chorismate_synt|PF01264.20|5.3e-138 F01_transcript_87913:2-1336(+)	20	7	10	7	444	47.8	8.35	5.91246e+07
Gene.195663::F01_transcript_103972::g.195663::m.195663 Gene.195663::F01_transcript_103972::g.195663 ORF type:complete len:262 (+),score=58.74,tr	Q9STN7 BOB2_ARATH|40.28|2e-39,CS|PF04969.15|8.9e-17 F01_transcript_103972:68-787(+)	28	4	7	2	239	27.1	6.29	4.22055e+07
Gene.18947::F01_transcript_25457::g.18947::m.18947 Gene.18947::F01_transcript_25457::g.18947 ORF type:complete len:145 (+),score=25.62,tr	O65282 CH10C_ARATH|28.57|4e-07,Cpn10|PF00166.20|1.4e-14 F01_transcript_25457:103-537(+)	33	4	6	4	144	15.3	7.99	1.63855e+08
Gene.254341::F01_transcript_10718::g.254341::m.254341 Gene.254341::F01_transcript_10718::g.254341 ORF type:complete len:499 (+),score=27.73,tr	Q7HHX1 ATPB_BALSE|97.19|0.0,ATP-synt_ab|PF00006.24|2.8e-65,ATP-synt_ab_N|PF02874.22|2e-22 F01_transcript_10718:318-1814(+)	22	9	9	8	498	53.8	5.33	2.22165e+07
Gene.5565::F01_transcript_15479::g.5565::m.5565 Gene.5565::F01_transcript_15479::g.5565 ORF type:complete len:487 (+),score=74.74,tr	P92947 MDARP_ARATH|74.66|0.0,Pyr_redox_2|PF07992.13|2.4e-51,Pyr_redox|PF00070.26|1.8e-12 F01_transcript_15479:138-1598(+)	20	8	11	1	486	53.1	8.32	149570629
Gene.52199::F01_transcript_2923::g.52199::m.52199 Gene.52199::F01_transcript_2923::g.52199 ORF type:complete len:1185 (+),score=193.56,tr	B9EXM2 CARB_ORYSJ|81.06|0.0,CPSase_L_D2|PF02786.16|1.2e-71,CPSase_L_D2|PF02786.16|3.1e-37,CPSase_L_D3|PF02787.18|8.1e-42,MGS|PF02142.21|4.3e-17,Dala_Dala_lig_C|PF07478.12|8.2e-07,ATP-grasp|PF02222.21|1.3e-06 F01_transcript_2923:40-3555(+)	10	12	12	4	1171	128.1	5.55	70975289
Gene.8972::F01_transcript_17789::g.8972::m.8972 Gene.8972::F01_transcript_17789::g.8972 ORF type:complete len:325 (+),score=47.58,tr	Q9S9N9 CCR1_ARATH|47.35|4e-93,Epimerase|PF01370.20|4.8e-24,3Beta_HSD|PF01073.18|1.3e-19,NAD_binding_4|PF07993.11|6.8e-13,NAD_binding_10|PF13460.5|8.4e-13,GDP_Man_Dehyd|PF16363.4|7.7e-11,NmrA|PF05368.12|6.9e-09 F01_transcript_17789:282-1256(+)	35	9	13	1	324	35.4	6.54	8961613
Gene.9103::F01_transcript_17871::g.9103::m.9103 Gene.9103::F01_transcript_17871::g.9103 ORF type:complete len:434 (+),score=92.72,tr	Q6ZHE5 DCYD1_ORYSJ|78.67|0.0,PALP|PF00291.24|2e-36 F01_transcript_17871:156-1304(+)	24	7	9	7	382	41.4	6.39	59318146
Gene.89926::F01_transcript_60602::g.89926::m.89926 Gene.89926::F01_transcript_60602::g.89926 ORF type:complete len:1088 (+),score=190.51,tr	Q9LF79 ACA8_ARATH|70.27|0.0,Cation_ATPase_C|PF00689.20|2.2e-45,E1-E2_ATPase|PF00122.19|3.5e-37,CaATP_NAI|PF12515.7|2.2e-18,Hydrolase|PF00702.25|3.3e-15,Cation_ATPase|PF13246.5|1.5e-14,Cation_ATPase_N|PF00690.25|1.2e-13 F01_transcript_60602:97-3360(+)	7	6	9	4	1087	118.9	7.33	185427126
Gene.139714::F01_transcript_82615::g.139714::m.139714 Gene.139714::F01_transcript_82615::g.139714 ORF type:complete len:363 (+),score=63.99,Suc_Fer-like	PF06999.11 1.8e-42 F01_transcript_82615:181-1269(+)	17	6	9	1	362	38.8	5.47	1.2357e+07
Gene.13090::F01_transcript_20499::g.13090::m.13090 Gene.13090::F01_transcript_20499::g.13090 ORF type:complete len:287 (+),score=55.57,tr	Q8LAS8 SFGH_ARATH|79.42|4e-170,Esterase|PF00756.19|1.1e-57,Peptidase_S9|PF00326.20|8.2e-08 F01_transcript_20499:59-919(+)	40	7	9	7	286	32	7.03	1.70904e+08
Gene.224846::F01_transcript_114257::g.224846::m.224846 Gene.224846::F01_transcript_114257::g.224846 ORF type:complete len:988 (+),score=154.81,tr	Q2QM47 BSL2_ORYSJ|85.40|0.0,Metallophos|PF00149.27|3.2e-33,Kelch_4|PF13418.5|4.4e-06,Kelch_3|PF13415.5|6.1e-05,Kelch_2|PF07646.14|2.4e-05 F01_transcript_114257:265-3228(+)	11	9	10	2	987	105.1	6.21	6.28015e+07
Gene.255806::F01_transcript_11558::g.255806::m.255806 Gene.255806::F01_transcript_11558::g.255806 ORF type:complete len:610 (+),score=112.69,tr	Q9FLW9 PKP2_ARATH|75.77|0.0,PK|PF00224.20|7.3e-117,PK_C|PF02887.15|2.3e-14 F01_transcript_11558:129-1832(+)	18	8	9	2	567	62.8	7.14	7840297
Gene.257599::F01_transcript_12615::g.257599::m.257599	Gene.257599::F01_transcript_12615::g.257599 ORF type:complete len:558 (+),score=80.48 F01_transcript_12615:160-1833(+)	19	9	10	2	557	62.3	6.99	1.09183e+07
Gene.236520::F01_transcript_118838::g.236520::m.236520 Gene.236520::F01_transcript_118838::g.236520 ORF type:complete len:199 (+),score=36.26,tr	P0DH91 ARF2B_ARATH|95.58|2e-129,Arf|PF00025.20|2.1e-79,Roc|PF08477.12|3.3e-13,SRPRB|PF09439.9|2.5e-13,Ras|PF00071.21|1.7e-12,Gtr1_RagA|PF04670.11|1.7e-10,MMR_HSR1|PF01926.22|7.3e-05 F01_transcript_118838:167-763(+)	42	6	7	1	198	22.6	9.09	1.3301e+08
Gene.5409::F01_transcript_15372::g.5409::m.5409 Gene.5409::F01_transcript_15372::g.5409 ORF type:complete len:457 (+),score=62.86,tr	P46643 AAT1_ARATH|83.66|0.0,Aminotran_1_2|PF00155.20|1.4e-86 F01_transcript_15372:159-1373(+)	24	8	9	8	404	45	6.76	9.59609e+07
Gene.5936::F01_transcript_15727::g.5936::m.5936 Gene.5936::F01_transcript_15727::g.5936 ORF type:complete len:481 (+),score=42.62,tr	Q9LQK7 AB7I_ARATH|53.42|2e-155,UPF0051|PF01458.16|9.3e-59 F01_transcript_15727:118-1560(+)	22	8	9	8	480	52.6	6.99	5.91587e+07
Gene.130712::F01_transcript_78283::g.130712::m.130712 Gene.130712::F01_transcript_78283::g.130712 ORF type:complete len:154 (+),score=31.31,tr	Q7XN78 R27AA_ORYSJ|53.59|2e-105,ubiquitin|PF00240.22|3.6e-34,ubiquitin|PF00240.22|4.9e-28,Rad60-SLD|PF11976.7|2.5e-16,Rad60-SLD|PF11976.7|3.2e-14,Ubiquitin_2|PF14560.5|0.00017,Ubiquitin_2|PF14560.5|0.00055,Rad60-SLD_2|PF13881.5|0.044,Rad60-SLD_2|PF13881.5|0.035 F01_transcript_78283:93-554(+)	39	5	10	1	153	17.1	6.06
Gene.15990::F01_transcript_22661::g.15990::m.15990 Gene.15990::F01_transcript_22661::g.15990 ORF type:complete len:223 (+),score=16.61,tr	P25317 GSTXA_TOBAC|66.97|9e-106,GST_N|PF02798.19|1e-17,GST_N_3|PF13417.5|7.6e-15,GST_N_2|PF13409.5|6.2e-12,GST_C|PF00043.24|5.7e-12,GST_C_2|PF13410.5|2.1e-11 F01_transcript_22661:52-720(+)	26	9	20	1	222	25.5	6.24	585163231
Gene.8587::F01_transcript_17550::g.8587::m.8587 Gene.8587::F01_transcript_17550::g.8587 ORF type:complete len:397 (+),score=47.06,DIOX_N	PF14226.5 3.8e-06 F01_transcript_17550:84-1274(+)	26	8	9	1	396	44.2	7.39	3725569
Gene.24113::F01_transcript_27805::g.24113::m.24113 Gene.24113::F01_transcript_27805::g.24113 ORF type:complete len:111 (+),score=28.50,tr	Q9SP55 VATG_CITLI|74.55|2e-49,V-ATPase_G|PF03179.14|5.8e-32 F01_transcript_27805:57-389(+)	65	5	7	2	110	12.3	7.06	214526559
Gene.18594::F01_transcript_25075::g.18594::m.18594 Gene.18594::F01_transcript_25075::g.18594 ORF type:complete len:178 (+),score=15.17,PMEI	PF04043.14 7.1e-14 F01_transcript_25075:45-578(+)	42	6	7	5	177	19.3	5.64	196739608
Gene.17125::F01_transcript_23656::g.17125::m.17125 Gene.17125::F01_transcript_23656::g.17125 ORF type:complete len:130 (+),score=15.24,tr	Q9SF23 FOLB1_ARATH|59.17|2e-46,FolB|PF02152.17|2.2e-30 F01_transcript_23656:157-546(+)	37	4	8	3	129	14.5	8.35	3.54932e+08
Gene.160449::F01_transcript_90495::g.160449::m.160449 Gene.160449::F01_transcript_90495::g.160449 ORF type:complete len:149 (+),score=13.59,tr	E9L7A5 PAT_PETHY|74.40|3e-63,Aminotran_1_2|PF00155.20|2e-14 F01_transcript_90495:885-1331(+)	35	4	7	2	148	16	8.46	285915292
Gene.11064::F01_transcript_19123::g.11064::m.11064 Gene.11064::F01_transcript_19123::g.11064 ORF type:complete len:321 (+),score=63.52,tr	Q9SMB1 SPD1_ORYSJ|86.87|0.0,Spermine_synth|PF01564.16|6.2e-75,Spermine_synt_N|PF17284.1|2.1e-24 F01_transcript_19123:103-1065(+)	23	6	7	1	320	35.4	5.08	1.13817e+08
Gene.52910::F01_transcript_3202::g.52910::m.52910 Gene.52910::F01_transcript_3202::g.52910 ORF type:complete len:326 (+),score=57.17,tr	O49954 GCSP_SOLTU|85.76|0.0,GDC-P|PF02347.15|0.00014 F01_transcript_3202:2469-3446(+)	30	7	8	4	325	35	6.21	63803073
Gene.156344::F01_transcript_88630::g.156344::m.156344 Gene.156344::F01_transcript_88630::g.156344 ORF type:complete len:182 (+),score=27.72,tr	P51823 ARF2_ORYSJ|97.79|2e-131,Arf|PF00025.20|5.5e-80,Roc|PF08477.12|1.1e-13,SRPRB|PF09439.9|9.8e-14,Ras|PF00071.21|1.1e-12,Gtr1_RagA|PF04670.11|2.5e-10,MMR_HSR1|PF01926.22|6.7e-05 F01_transcript_88630:100-645(+)	46	6	7	1	181	20.7	6.95
Gene.9256::F01_transcript_17982::g.9256::m.9256 Gene.9256::F01_transcript_17982::g.9256 ORF type:complete len:321 (+),score=66.03,tr	Q9SMB1 SPD1_ORYSJ|87.21|0.0,Spermine_synth|PF01564.16|6.2e-75,Spermine_synt_N|PF17284.1|2.2e-24 F01_transcript_17982:241-1203(+)	23	6	7	1	320	35.4	5.03	3.02117e+06
Gene.222945::F01_transcript_113378::g.222945::m.222945 Gene.222945::F01_transcript_113378::g.222945 ORF type:complete len:145 (+),score=16.34,Glyoxalase	PF00903.24 2.5e-09,Glyoxalase_4|PF13669.5|5.9e-08 F01_transcript_113378:175-609(+)	33	3	5	3	144	16.2	6.54	255049992
Gene.180106::F01_transcript_98095::g.180106::m.180106 Gene.180106::F01_transcript_98095::g.180106 ORF type:complete len:393 (+),score=47.99,tr	Q9SGE0 AXS2_ARATH|88.69|0.0,Epimerase|PF01370.20|1.3e-57,GDP_Man_Dehyd|PF16363.4|7.7e-28,3Beta_HSD|PF01073.18|5.6e-05 F01_transcript_98095:79-1257(+)	27	9	9	3	392	43.7	6.15	7.29852e+07
Gene.10702::F01_transcript_18904::g.10702::m.10702 Gene.10702::F01_transcript_18904::g.10702 ORF type:complete len:441 (+),score=64.96,tr	P49572 TRPC_ARATH|66.46|4e-155,IGPS|PF00218.20|2.7e-80 F01_transcript_18904:117-1325(+)	28	9	9	9	402	45	6.57	1.28365e+08
Gene.110399::F01_transcript_68887::g.110399::m.110399 Gene.110399::F01_transcript_68887::g.110399 ORF type:complete len:410 (+),score=92.52,PUB	PF09409.9 8.8e-24,UBA|PF00627.30|8.8e-08 F01_transcript_68887:87-1316(+)	15	6	11	6	409	45.9	6.18	9.85412e+07
Gene.19893::F01_transcript_26479::g.19893::m.19893 Gene.19893::F01_transcript_26479::g.19893 ORF type:complete len:159 (+),score=24.15,DUF538	PF04398.11 5.3e-30 F01_transcript_26479:59-535(+)	39	5	7	2	158	17.8	7.28	2.03691e+07
Gene.251202::F01_transcript_8917::g.251202::m.251202 Gene.251202::F01_transcript_8917::g.251202 ORF type:complete len:695 (+),score=145.50,tr	O80860 FTSH2_ARATH|85.40|0.0,Peptidase_M41|PF01434.17|3.8e-72,AAA|PF00004.28|2.4e-45 F01_transcript_8917:184-2268(+)	17	9	10	9	694	74	6.05	89520101
Gene.152616::F01_transcript_87049::g.152616::m.152616 Gene.152616::F01_transcript_87049::g.152616 ORF type:complete len:778 (+),score=31.34,tr	Q9SGZ5 BXL7_ARATH|61.35|0.0,Glyco_hydro_3_C|PF01915.21|2.9e-51,Glyco_hydro_3|PF00933.20|2.5e-37,Fn3-like|PF14310.5|1.3e-08 F01_transcript_87049:55-2388(+)	13	10	13	1	777	85.2	7.84	617272529
Gene.79798::F01_transcript_56192::g.79798::m.79798 Gene.79798::F01_transcript_56192::g.79798 ORF type:complete len:429 (+),score=79.42,tr	Q9SII8 DSK2B_ARATH|54.34|2e-141,ubiquitin|PF00240.22|5.3e-21,Rad60-SLD|PF11976.7|2.6e-07 F01_transcript_56192:245-1531(+)	15	5	7	2	428	45.7	4.92	16577411
Gene.15632::F01_transcript_22331::g.15632::m.15632 Gene.15632::F01_transcript_22331::g.15632 ORF type:complete len:206 (+),score=30.26,tr	Q8LDP4 CP19D_ARATH|82.27|6e-120,Pro_isomerase|PF00160.20|4.9e-45 F01_transcript_22331:111-728(+)	40	7	20	1	205	22.1	9.2	1.71382e+07
Gene.219526::F01_transcript_111981::g.219526::m.219526 Gene.219526::F01_transcript_111981::g.219526 ORF type:complete len:397 (+),score=48.31,DIOX_N	PF14226.5 2.1e-06 F01_transcript_111981:81-1271(+)	26	8	9	1	396	44.5	7.24	7.07158e+07
Gene.34227::F01_transcript_36602::g.34227::m.34227 Gene.34227::F01_transcript_36602::g.34227 ORF type:complete len:557 (+),score=79.16,tr	Q9FZP1 HPSE3_ARATH|59.66|0.0,Glyco_hydro_79n|PF03662.13|4.7e-153 F01_transcript_36602:39-1673(+)	21	7	7	7	544	59.4	7.05	110170112
Gene.209121::F01_transcript_108063::g.209121::m.209121 Gene.209121::F01_transcript_108063::g.209121 ORF type:complete len:402 (+),score=51.75,tr	Q42656 AGAL_COFAR|75.96|0.0,Melibiase_2|PF16499.4|1.5e-78,Melibiase_2_C|PF17450.1|1.6e-06,Melibiase|PF02065.17|1.9e-05 F01_transcript_108063:60-1208(+)	20	6	7	6	382	41.9	5.9	1.23976e+08
Gene.215023::F01_transcript_110238::g.215023::m.215023 Gene.215023::F01_transcript_110238::g.215023 ORF type:complete len:248 (+),score=40.53,tr	Q8LGG8 USPAL_ARATH|37.84|2e-07,Usp|PF00582.25|2.1e-27 F01_transcript_110238:153-896(+)	23	4	6	4	247	27	5.39	1.62708e+08
Gene.12369::F01_transcript_20001::g.12369::m.12369 Gene.12369::F01_transcript_20001::g.12369 ORF type:complete len:226 (+),score=56.25,tr	Q52K82 CML21_ARATH|67.89|2e-101,EF-hand_7|PF13499.5|1.3e-07,EF-hand_7|PF13499.5|1.6e-08,EF-hand_1|PF00036.31|4.5e-06,EF-hand_5|PF13202.5|0.00031,EF-hand_5|PF13202.5|0.00032,EF-hand_8|PF13833.5|0.0001,EF-hand_8|PF13833.5|0.011 F01_transcript_20001:301-978(+)	28	7	9	7	225	26	4.86	110172005
Gene.178435::F01_transcript_97436::g.178435::m.178435 Gene.178435::F01_transcript_97436::g.178435 ORF type:complete len:413 (+),score=74.16,Suc_Fer-like	PF06999.11 4.2e-42 F01_transcript_97436:96-1334(+)	15	6	8	1	412	44.4	6.05	1.26192e+08
Gene.256522::F01_transcript_11958::g.256522::m.256522 Gene.256522::F01_transcript_11958::g.256522 ORF type:complete len:633 (+),score=151.01,tr	Q69XQ3 C3H44_ORYSJ|34.78|1e-06,KH_1|PF00013.28|7.2e-18,KH_1|PF00013.28|4.1e-20 F01_transcript_11958:109-2007(+)	12	6	7	5	632	65.9	6.4	3.5418e+07
Gene.96454::F01_transcript_63838::g.96454::m.96454 Gene.96454::F01_transcript_63838::g.96454 ORF type:complete len:1009 (+),score=165.04,tr	O48844 PSD1A_ARATH|78.94|0.0,PC_rep|PF01851.21|7.2e-06,PC_rep|PF01851.21|2e-06,HEAT_2|PF13646.5|8.4e-13 F01_transcript_63838:60-3086(+)	10	9	9	4	1008	109	5.44	6.33593e+07
Gene.6407::F01_transcript_16063::g.6407::m.6407 Gene.6407::F01_transcript_16063::g.6407 ORF type:complete len:410 (+),score=66.28,tr	O64518 MCA5_ARATH|64.25|0.0,Peptidase_C14|PF00656.21|1.5e-75 F01_transcript_16063:154-1383(+)	20	6	9	2	409	44.7	5.39	37499979
Gene.262842::F01_transcript_102012::g.262842::m.262842 Gene.262842::F01_transcript_102012::g.262842 ORF type:complete len:215 (+),score=23.91,tr	Q9ZVN4 Y1500_ARATH|77.25|6e-94,Y_phosphatase2|PF03162.12|1.7e-59,Y_phosphatase3|PF13350.5|5e-07 F01_transcript_102012:121-765(+)	43	8	11	4	214	24.4	5.54	3.6148e+08
Gene.3456::F01_transcript_14207::g.3456::m.3456 Gene.3456::F01_transcript_14207::g.3456 ORF type:complete len:398 (+),score=96.25,tr	Q84L31 RD23C_ARATH|60.70|3e-167,UBA|PF00627.30|6.5e-15,UBA|PF00627.30|9.1e-12,XPC-binding|PF09280.10|1e-22,ubiquitin|PF00240.22|8e-15 F01_transcript_14207:87-1280(+)	26	8	9	3	397	42.2	4.81	29227183
Gene.24492::F01_transcript_28291::g.24492::m.24492 Gene.24492::F01_transcript_28291::g.24492 ORF type:complete len:137 (+),score=17.30,tr	Q5Z9Z3 OCLOT_ORYSJ|56.62|2e-54,DUF953|PF06110.10|1.1e-36 F01_transcript_28291:2-412(+)	58	8	18	7	136	15.4	6.33	2.18617e+08
Gene.47084::F01_transcript_42472::g.47084::m.47084 Gene.47084::F01_transcript_42472::g.47084 ORF type:complete len:274 (+),score=27.79,tr	Q38867 CP19C_ARATH|84.80|3e-105,Pro_isomerase|PF00160.20|5.8e-47,LOB|PF03195.13|4.9e-33 F01_transcript_42472:2229-3050(+)	37	8	8	7	273	29.2	8.18	173232843
Gene.14378::F01_transcript_21354::g.14378::m.14378 Gene.14378::F01_transcript_21354::g.14378 ORF type:complete len:339 (+),score=48.44,tr	Q9SYT0 ANXD1_ARATH|66.56|5e-156,Annexin|PF00191.19|4.2e-22,Annexin|PF00191.19|9.8e-17,Annexin|PF00191.19|6.3e-15,Annexin|PF00191.19|1.5e-15 F01_transcript_21354:67-1017(+)	37	10	10	1	316	35.8	8.34	2828571
Gene.231528::F01_transcript_116984::g.231528::m.231528 Gene.231528::F01_transcript_116984::g.231528 ORF type:complete len:224 (+),score=42.13,tr	O65639 CSP1_ARATH|46.19|4e-39,CSD|PF00313.21|8.7e-27,zf-CCHC|PF00098.22|2.3e-07,zf-CCHC|PF00098.22|3.1e-09,OB_RNB|PF08206.10|8.5e-05 F01_transcript_116984:57-728(+)	18	2	4	2	223	20.4	6.3	7.8518e+07
Gene.77250::F01_transcript_55023::g.77250::m.77250 Gene.77250::F01_transcript_55023::g.77250 ORF type:complete len:285 (+),score=40.91,tr	P0CZ23 ACOX3_ARATH|66.79|8e-133,ACOX|PF01756.18|1.5e-18,Acyl-CoA_dh_1|PF00441.23|0.0001 F01_transcript_55023:1331-2185(+)	26	7	8	1	284	31.7	6.68
Gene.23569::F01_transcript_2678::g.23569::m.23569 Gene.23569::F01_transcript_2678::g.23569 ORF type:complete len:994 (+),score=137.78,tr	Q9SHS7 BSL3_ARATH|86.14|0.0,Metallophos|PF00149.27|3.7e-33,Kelch_4|PF13418.5|4.4e-06,Kelch_3|PF13415.5|6.1e-05,Kelch_2|PF07646.14|2.3e-05 F01_transcript_2678:305-3286(+)	11	8	9	1	993	105.8	6.13
Gene.229245::F01_transcript_116051::g.229245::m.229245 Gene.229245::F01_transcript_116051::g.229245 ORF type:complete len:540 (+),score=97.54,tr	Q9SIU0 MAO1_ARATH|82.58|0.0,Malic_M|PF03949.14|1.3e-90,malic|PF00390.18|4.8e-77 F01_transcript_116051:1111-2730(+)	17	7	7	7	539	59.6	5.39	2.31169e+07
Gene.41129::F01_transcript_39658::g.41129::m.41129 Gene.41129::F01_transcript_39658::g.41129 ORF type:complete len:277 (+),score=39.65,tr	O22769 NDUV2_ARATH|81.47|8e-156,2Fe-2S_thioredx|PF01257.18|3.6e-54 F01_transcript_39658:38-832(+)	32	6	8	6	264	29.3	7.69	32038867
Gene.12437::F01_transcript_20053::g.12437::m.12437 Gene.12437::F01_transcript_20053::g.12437 ORF type:complete len:356 (+),score=48.94,tr	Q9SYT0 ANXD1_ARATH|66.88|1e-156,Annexin|PF00191.19|4.5e-22,Annexin|PF00191.19|1.1e-16,Annexin|PF00191.19|6.8e-15,Annexin|PF00191.19|1.8e-16 F01_transcript_20053:120-1070(+)	37	10	10	1	316	35.8	8.34	1.30399e+08
Gene.245089::F01_transcript_122195::g.245089::m.245089 Gene.245089::F01_transcript_122195::g.245089 ORF type:complete len:78 (+),score=14.40,tr	Q84VG0 CML7_ORYSJ|83.12|8e-43,EF-hand_7|PF13499.5|1e-13,EF-hand_8|PF13833.5|5.7e-07 F01_transcript_122195:1-234(+)	49	3	6	1	77	9	5.78	89183270
Gene.16981::F01_transcript_23527::g.16981::m.16981 Gene.16981::F01_transcript_23527::g.16981 ORF type:complete len:247 (+),score=42.10,tr	Q9SE42 RPE1_ORYSJ|82.35|2e-139,Ribul_P_3_epim|PF00834.18|7.3e-72 F01_transcript_23527:62-742(+)	45	5	7	5	226	24.4	5.82	159627921
Gene.99691::F01_transcript_4632::g.99691::m.99691 Gene.99691::F01_transcript_4632::g.99691 ORF type:complete len:374 (+),score=69.54,tr	P31542 CLPAB_SOLLC|84.26|0.0,Clp_N|PF02861.19|7.8e-18,Clp_N|PF02861.19|3.8e-19,AAA|PF00004.28|4.2e-06 F01_transcript_4632:90-1211(+)	30	10	10	0	373	40.3	9.66
Gene.71695::F01_transcript_52425::g.71695::m.71695 Gene.71695::F01_transcript_52425::g.71695 ORF type:complete len:384 (+),score=68.85,Acyl_transf_1	PF00698.20 7e-27 F01_transcript_52425:58-1152(+)	26	7	8	7	364	38.6	7.21	69021416
Gene.20154::F01_transcript_26770::g.20154::m.20154 Gene.20154::F01_transcript_26770::g.20154 ORF type:complete len:158 (+),score=29.09,tr	P62981 RS27A_SOLTU|97.44|2e-109,ubiquitin|PF00240.22|3.8e-34,Ribosomal_S27|PF01599.18|4.2e-27,Rad60-SLD|PF11976.7|2.6e-16,Ubiquitin_2|PF14560.5|0.00018 F01_transcript_26770:49-522(+)	38	6	11	2	157	17.8	9.73	1340587929
Gene.5933::F01_transcript_15722::g.5933::m.5933 Gene.5933::F01_transcript_15722::g.5933 ORF type:complete len:425 (+),score=75.33,tr	Q5IH13 SPP2_TOBAC|68.71|0.0,S6PP|PF05116.12|4.3e-102,S6PP_C|PF08472.9|1.3e-55,Hydrolase_3|PF08282.11|2.1e-10 F01_transcript_15722:189-1463(+)	27	9	9	9	424	47.9	5.81	5.85983e+07
Gene.243774::F01_transcript_121672::g.243774::m.243774 Gene.243774::F01_transcript_121672::g.243774 ORF type:complete len:363 (+),score=58.68,tr	Q75LJ3 ETFA_ORYSJ|77.11|1e-170,ETF_alpha|PF00766.18|3.4e-35,ETF|PF01012.20|5.9e-32 F01_transcript_121672:2-1090(+)	25	5	6	5	362	38.4	6.73	178236970
Gene.42900::F01_transcript_40487::g.42900::m.42900 Gene.42900::F01_transcript_40487::g.42900 ORF type:complete len:535 (+),score=79.72,tr	Q9LV21 TCPD_ARATH|82.84|0.0,Cpn60_TCP1|PF00118.23|5.1e-154 F01_transcript_40487:121-1725(+)	17	8	8	4	534	57.8	7.03	48836738
Gene.6248::F01_transcript_15936::g.6248::m.6248 Gene.6248::F01_transcript_15936::g.6248 ORF type:complete len:434 (+),score=93.36,tr	O80678 UBA2B_ARATH|38.62|2e-89,RRM_1|PF00076.21|3.9e-18,RRM_1|PF00076.21|4.9e-10 F01_transcript_15936:67-1368(+)	24	9	9	9	433	47.6	4.53	4.89138e+07
Gene.125265::F01_transcript_75829::g.125265::m.125265 Gene.125265::F01_transcript_75829::g.125265 ORF type:complete len:294 (+),score=72.87,tr	Q9LSV0 GLYR1_ARATH|79.65|3e-170,NAD_binding_2|PF03446.14|2.5e-42,NAD_binding_11|PF14833.5|2.7e-25,ApbA|PF02558.15|1.1e-05,F420_oxidored|PF03807.16|4.1e-05 F01_transcript_75829:39-920(+)	27	6	6	6	293	31	5.54	3.63897e+07
Gene.89502::F01_transcript_60393::g.89502::m.89502 Gene.89502::F01_transcript_60393::g.89502 ORF type:complete len:553 (+),score=93.25,tr	Q6YW46 EF1G2_ORYSJ|80.38|0.0,tr|Q6YW46|EF1G2_ORYSJ|92.86|2e-17,EF1G|PF00647.18|2e-36,ARS2|PF04959.12|3.7e-24,GST_N|PF02798.19|1.2e-16,GST_C|PF00043.24|4.7e-09,GST_N_3|PF13417.5|3.9e-09,GST_N_2|PF13409.5|1.9e-07,GST_C_3|PF14497.5|9.1e-06 F01_transcript_60393:129-1787(+)	18	10	10	10	552	62.8	6.38	1.09422e+08
Gene.70016::F01_transcript_51636::g.70016::m.70016 Gene.70016::F01_transcript_51636::g.70016 ORF type:complete len:405 (+),score=77.56,tr	Q07511 FDH_SOLTU|81.14|0.0,2-Hacid_dh_C|PF02826.18|5.1e-22,2-Hacid_dh_C|PF02826.18|5.8e-20,2-Hacid_dh|PF00389.29|5.2e-16 F01_transcript_51636:167-1381(+)	24	7	7	2	404	44.5	7.96	34100768
Gene.69623::F01_transcript_51438::g.69623::m.69623 Gene.69623::F01_transcript_51438::g.69623 ORF type:complete len:368 (+),score=89.90,tr	Q8H107 ODO2B_ARATH|78.17|0.0,2-oxoacid_dh|PF00198.22|1.2e-79,Biotin_lipoyl|PF00364.21|9.4e-16 F01_transcript_51438:526-1629(+)	19	6	7	2	367	40	6.74	69698180
Gene.79789::F01_transcript_56190::g.79789::m.79789 Gene.79789::F01_transcript_56190::g.79789 ORF type:complete len:722 (+),score=253.17,DEK_C	PF08766.10 8.8e-13 F01_transcript_56190:156-2321(+)	8	6	8	3	721	80.5	5.38	3.67239e+07
Gene.10751::F01_transcript_18935::g.10751::m.10751 Gene.10751::F01_transcript_18935::g.10751 ORF type:complete len:321 (+),score=64.58,tr	O04204 RLA01_ARATH|79.87|0.0,Ribosomal_60s|PF00428.18|3.9e-21,Ribosomal_L10|PF00466.19|4.8e-19 F01_transcript_18935:201-1163(+)	27	5	6	1	320	34.4	5.83	4261516
Gene.256312::F01_transcript_11846::g.256312::m.256312 Gene.256312::F01_transcript_11846::g.256312 ORF type:complete len:631 (+),score=104.14,tr	Q9SCY0 PGMP_ARATH|85.79|0.0,PGM_PMM_I|PF02878.15|6.7e-35,PGM_PMM_III|PF02880.15|3.2e-29,PGM_PMM_II|PF02879.15|3.9e-13,PGM_PMM_IV|PF00408.19|2.3e-06 F01_transcript_11846:103-1995(+)	20	11	11	11	630	69	6.81	82827639
Gene.231369::F01_transcript_116906::g.231369::m.231369 Gene.231369::F01_transcript_116906::g.231369 ORF type:complete len:369 (+),score=64.17,tr	Q949P3 Y2734_ARATH|78.63|0.0,DUF89|PF01937.18|1.8e-52 F01_transcript_116906:39-1145(+)	27	9	9	9	368	41.2	5.1	56608002
Gene.169340::F01_transcript_94006::g.169340::m.169340 Gene.169340::F01_transcript_94006::g.169340 ORF type:complete len:159 (+),score=4.67,tr	Q9FFY3 VAS_ARATH|33.33|5e-14,LTP_2|PF14368.5|7.4e-19 F01_transcript_94006:182-658(+)	25	3	9	3	158	16	8.06	1122050201
Gene.15522::F01_transcript_22255::g.15522::m.15522 Gene.15522::F01_transcript_22255::g.15522 ORF type:complete len:222 (+),score=41.73,tr	Q9LVP9 VTI13_ARATH|71.49|1e-114,V-SNARE|PF05008.14|1.4e-23,V-SNARE_C|PF12352.7|2.9e-20 F01_transcript_22255:160-825(+)	16	4	6	4	221	24.8	9.23	7.9871e+07
Gene.103613::F01_transcript_65776::g.103613::m.103613 Gene.103613::F01_transcript_65776::g.103613 ORF type:complete len:323 (+),score=51.67,tr	Q0PGJ6 AKRC9_ARATH|71.52|7e-167,Aldo_ket_red|PF00248.20|1.4e-48 F01_transcript_65776:39-971(+)	25	8	9	8	310	34.3	7.14	101779826
Gene.11545::F01_transcript_19450::g.11545::m.11545 Gene.11545::F01_transcript_19450::g.11545 ORF type:complete len:299 (+),score=29.11,tr	Q42712 FATA_CORSA|78.04|3e-172,Acyl-ACP_TE|PF01643.16|3.7e-98 F01_transcript_19450:145-1041(+)	35	8	10	6	298	34.2	6.37	8.29889e+07
Gene.24656::F01_transcript_28532::g.24656::m.24656 Gene.24656::F01_transcript_28532::g.24656 ORF type:complete len:111 (+),score=28.94,tr	Q9SP55 VATG_CITLI|75.45|8e-51,V-ATPase_G|PF03179.14|3e-32 F01_transcript_28532:105-437(+)	51	4	6	1	110	12.3	7.64	15231432
Gene.10388::F01_transcript_18707::g.10388::m.10388 Gene.10388::F01_transcript_18707::g.10388 ORF type:complete len:382 (+),score=12.30,DUF642	PF04862.11 2.2e-67,DUF642|PF04862.11|3.7e-16 F01_transcript_18707:42-1148(+)	20	8	9	8	368	39.9	7.4	1.67652e+08
Gene.24223::F01_transcript_27939::g.24223::m.24223 Gene.24223::F01_transcript_27939::g.24223 ORF type:complete len:136 (+),score=11.03,SapB_2	PF03489.16 3.5e-08,SapB_1|PF05184.14|6e-09 F01_transcript_27939:25-408(+)	49	5	7	5	127	14.3	5.31	2.16918e+08
Gene.19380::F01_transcript_25908::g.19380::m.19380 Gene.19380::F01_transcript_25908::g.19380 ORF type:complete len:162 (+),score=14.97,tr	P33050 PSC13_MAIZE|50.70|9e-49,Pollen_Ole_e_I|PF01190.16|6e-17 F01_transcript_25908:109-594(+)	45	6	6	5	161	17.7	5.4	440260052
Gene.18805::F01_transcript_25300::g.18805::m.18805 Gene.18805::F01_transcript_25300::g.18805 ORF type:complete len:158 (+),score=19.06,tr	P27880 HSP12_MEDSA|69.51|1e-72,HSP20|PF00011.20|4e-31 F01_transcript_25300:54-527(+)	42	6	10	6	157	17.9	6.09	4.12307e+08
Gene.10030::F01_transcript_18495::g.10030::m.10030 Gene.10030::F01_transcript_18495::g.10030 ORF type:complete len:390 (+),score=50.06,tr	Q9ZU52 ALFC3_ARATH|84.46|0.0,Glycolytic|PF00274.18|1.3e-155 F01_transcript_18495:103-1272(+)	25	7	8	1	389	42.3	8.09	6.56975e+06
Gene.42431::F01_transcript_40240::g.42431::m.42431 Gene.42431::F01_transcript_40240::g.42431 ORF type:complete len:284 (+),score=71.44,tr	Q84L33 RD23B_ARATH|57.43|3e-86,ubiquitin|PF00240.22|7.4e-17,UBA|PF00627.30|3.3e-13,Rad60-SLD|PF11976.7|5.3e-06 F01_transcript_40240:121-852(+)	26	7	8	2	243	25.7	5	6439806
Gene.246719::F01_transcript_122796::g.246719::m.246719 Gene.246719::F01_transcript_122796::g.246719 ORF type:complete len:127 (+),score=30.39,tr	Q9LNT9 ASK4_ARATH|70.77|2e-64,Skp1|PF01466.18|1.2e-31,Skp1_POZ|PF03931.14|3.5e-13 F01_transcript_122796:181-561(+)	49	5	7	2	126	14.3	4.68	20910968
Gene.195774::F01_transcript_104016::g.195774::m.195774 Gene.195774::F01_transcript_104016::g.195774 ORF type:complete len:160 (+),score=35.78,tr	Q9AXQ6 IF5A1_SOLLC|93.71|2e-109,eIF-5a|PF01287.19|1.6e-28 F01_transcript_104016:265-744(+)	43	7	9	2	159	17.3	5.99	347054309
Gene.104109::F01_transcript_66007::g.104109::m.104109 Gene.104109::F01_transcript_66007::g.104109 ORF type:complete len:681 (+),score=126.73,tr	Q9ZPY9 P4KG4_ARATH|57.68|6e-168,PI3_PI4_kinase|PF00454.26|1.6e-34,ubiquitin|PF00240.22|5.3e-14,ubiquitin|PF00240.22|9.1e-10,Ribosomal_60s|PF00428.18|4.3e-20 F01_transcript_66007:358-2400(+)	13	5	6	1	680	73.5	5.5	1.26332e+08
Gene.5123::F01_transcript_15165::g.5123::m.5123 Gene.5123::F01_transcript_15165::g.5123 ORF type:complete len:514 (+),score=57.04,tr	Q7XSK0 BGL18_ORYSJ|69.31|0.0,Glyco_hydro_1|PF00232.17|3.8e-151 F01_transcript_15165:211-1542(+)	19	7	8	5	443	50.5	6	5.78473e+07
Gene.20416::F01_transcript_27067::g.20416::m.20416 Gene.20416::F01_transcript_27067::g.20416 ORF type:complete len:121 (+),score=-6.61,tr	Q43017 NLTP1_PRUDU|54.05|2e-31,Tryp_alpha_amyl|PF00234.21|2.2e-08,LTP_2|PF14368.5|1.3e-06 F01_transcript_27067:41-403(+)	41	5	8	5	120	11.9	8.88	6071468480
Gene.22222::F01_transcript_2071::g.22222::m.22222 Gene.22222::F01_transcript_2071::g.22222 ORF type:complete len:1233 (+),score=227.84,tr	B9EXM2 CARB_ORYSJ|78.58|0.0,CPSase_L_D2|PF02786.16|8.4e-72,CPSase_L_D2|PF02786.16|6.1e-36,CPSase_L_D3|PF02787.18|8.4e-42,MGS|PF02142.21|8.6e-19,Dala_Dala_lig_C|PF07478.12|5.5e-06,ATP-grasp|PF02222.21|1.7e-05 F01_transcript_2071:156-3701(+)	8	9	9	1	1181	129	5.48
Gene.230749::F01_transcript_116632::g.230749::m.230749 Gene.230749::F01_transcript_116632::g.230749 ORF type:complete len:107 (+),score=23.74,tr	Q42962 PGKY_TOBAC|90.48|3e-60,PGK|PF00162.18|1.5e-40 F01_transcript_116632:2908-3228(+)	64	3	4	1	106	10.8	4.75
Gene.141647::F01_transcript_83516::g.141647::m.141647 Gene.141647::F01_transcript_83516::g.141647 ORF type:complete len:540 (+),score=75.92,tr	O65258 BAM2_ARATH|77.53|0.0,Glyco_hydro_14|PF01373.16|6.9e-112 F01_transcript_83516:127-1746(+)	12	4	5	2	539	60.1	6.11	1.49463e+07
Gene.100580::F01_transcript_5105::g.100580::m.100580 Gene.100580::F01_transcript_5105::g.100580 ORF type:complete len:917 (+),score=72.62,tr	B9F676 GLU2A_ORYSJ|74.67|0.0,Glyco_hydro_31|PF01055.25|1.9e-146,Gal_mutarotas_2|PF13802.5|1.6e-17 F01_transcript_5105:80-2830(+)	12	9	11	2	916	103.4	6.25	13558609
Gene.214686::F01_transcript_110103::g.214686::m.214686 Gene.214686::F01_transcript_110103::g.214686 ORF type:complete len:103 (+),score=15.05,tr	Q9LIR4 ILVD_ARATH|52.63|7e-27,ILVD_EDD|PF00920.20|1.5e-17 F01_transcript_110103:1162-1470(+)	37	2	4	1	102	11.3	9.55	2.63455e+07
Gene.204937::F01_transcript_106440::g.204937::m.204937 Gene.204937::F01_transcript_106440::g.204937 ORF type:complete len:146 (+),score=20.57,tr	Q0JBH9 ERG3_ORYSJ|69.66|5e-71,C2|PF00168.29|3.2e-20 F01_transcript_106440:57-494(+)	50	5	6	5	145	16	4.48	9.9064e+07
Gene.9101::F01_transcript_17866::g.9101::m.9101 Gene.9101::F01_transcript_17866::g.9101 ORF type:complete len:381 (+),score=90.63,HABP4_PAI-RBP1	PF04774.14 1.3e-27,Stm1_N|PF09598.9|5.5e-21 F01_transcript_17866:181-1323(+)	13	8	9	7	380	39.8	8.75	140010003
Gene.18449::F01_transcript_24930::g.18449::m.18449 Gene.18449::F01_transcript_24930::g.18449 ORF type:complete len:160 (+),score=29.86,tr	P56336 IF5A4_SOLTU|92.45|9e-108,eIF-5a|PF01287.19|5.4e-28 F01_transcript_24930:92-571(+)	36	6	8	1	159	17.3	5.99	33060796
Gene.253280::F01_transcript_10104::g.253280::m.253280 Gene.253280::F01_transcript_10104::g.253280 ORF type:complete len:726 (+),score=121.30,tr	O23627 SYGM1_ARATH|73.24|0.0,HGTP_anticodon|PF03129.19|1.5e-19,tRNA-synt_2b|PF00587.24|7.8e-09,WHEP-TRS|PF00458.19|1.2e-06 F01_transcript_10104:26-2203(+)	13	9	9	9	725	80.5	7.2	1.29595e+07
Gene.48418::F01_transcript_43120::g.48418::m.48418 Gene.48418::F01_transcript_43120::g.48418 ORF type:complete len:338 (+),score=48.43,tr	Q9FV50 MAP1D_ARATH|73.82|0.0,Peptidase_M24|PF00557.23|1.3e-54 F01_transcript_43120:68-1081(+)	25	6	7	6	337	37	6.98	5.57222e+07
Gene.204373::F01_transcript_106227::g.204373::m.204373 Gene.204373::F01_transcript_106227::g.204373 ORF type:complete len:56 (+),score=15.23,tr	Q9XF47 F16P2_MUSAC|92.16|2e-27 F01_transcript_106227:3126-3293(+)	87	4	6	1	55	6.2	4.94	136608766
Gene.19688::F01_transcript_26262::g.19688::m.19688 Gene.19688::F01_transcript_26262::g.19688 ORF type:complete len:113 (+),score=23.42,tr	O04350 TBCA_ARATH|70.54|5e-52,TBCA|PF02970.15|1.7e-25 F01_transcript_26262:86-424(+)	60	8	10	8	112	12.8	4.84	548409164
Gene.50718::F01_transcript_44256::g.50718::m.50718 Gene.50718::F01_transcript_44256::g.50718 ORF type:complete len:313 (+),score=31.26,tr	Q9C8P0 ODP25_ARATH|71.11|5e-124,2-oxoacid_dh|PF00198.22|1.3e-22,Biotin_lipoyl|PF00364.21|7.7e-16,E3_binding|PF02817.16|1.5e-11 F01_transcript_44256:245-1183(+)	25	7	11	1	312	32.2	5.55	9500992
Gene.240474::F01_transcript_120422::g.240474::m.240474 Gene.240474::F01_transcript_120422::g.240474 ORF type:complete len:203 (+),score=43.11,tr	Q84W65 SUFE_ARATH|41.51|5e-07,BolA|PF01722.17|5e-14 F01_transcript_120422:3084-3692(+)	17	2	4	2	202	21.5	10.04	51069974
Gene.255408::F01_transcript_11338::g.255408::m.255408 Gene.255408::F01_transcript_11338::g.255408 ORF type:complete len:664 (+),score=128.79,PGM_PMM_I	PF02878.15 5.3e-27,PGM_PMM_II|PF02879.15|1.7e-21,PGM_PMM_III|PF02880.15|9.6e-14 F01_transcript_11338:159-1994(+)	14	6	7	6	611	65.9	6.74	46864514
Gene.16712::F01_transcript_23284::g.16712::m.16712 Gene.16712::F01_transcript_23284::g.16712 ORF type:complete len:239 (+),score=44.53,tr	Q852S5 NDK2_TOBAC|68.07|2e-109,NDK|PF00334.18|8.6e-53 F01_transcript_23284:60-776(+)	24	5	16	4	238	26.4	8.54	1959805544
Gene.135196::F01_transcript_80550::g.135196::m.135196 Gene.135196::F01_transcript_80550::g.135196 ORF type:complete len:1853 (+),score=467.80,tr	B9FXV5 IF4G_ORYSJ|44.65|0.0,MIF4G|PF02854.18|1.9e-53,MA3|PF02847.16|6.4e-13 F01_transcript_80550:373-5559(+)	6	7	7	1	1728	188.7	6.14	4522620
Gene.12768::F01_transcript_20280::g.12768::m.12768 Gene.12768::F01_transcript_20280::g.12768 ORF type:complete len:105 (+),score=22.29,ADH_zinc_N_2	PF13602.5 2.6e-13 F01_transcript_20280:730-1044(+)	56	6	11	6	104	11.4	9.19	4975155190
Gene.140664::F01_transcript_83077::g.140664::m.140664 Gene.140664::F01_transcript_83077::g.140664 ORF type:complete len:295 (+),score=8.52,tr	Q93Z08 E136_ARATH|67.60|5e-140,Glyco_hydro_17|PF00332.17|3.5e-38,X8|PF07983.12|2.4e-16 F01_transcript_83077:1423-2307(+)	19	4	5	4	294	32.4	4.96	168308490
Gene.9214::F01_transcript_17947::g.9214::m.9214 Gene.9214::F01_transcript_17947::g.9214 ORF type:complete len:427 (+),score=36.62,tr	P35339 PGLR3_MAIZE|43.07|5e-121,Glyco_hydro_28|PF00295.16|6.2e-96,Pectate_lyase_3|PF12708.6|1e-06 F01_transcript_17947:3-1283(+)	18	6	6	6	426	45.8	8.21	73785612
Gene.243397::F01_transcript_121551::g.243397::m.243397 Gene.243397::F01_transcript_121551::g.243397 ORF type:complete len:199 (+),score=72.73,tr	Q9ZPP1 CALR_BERST|75.93|8e-61,Calreticulin|PF00262.17|2.1e-08,Calreticulin|PF00262.17|1.2e-22 F01_transcript_121551:1839-2435(+)	29	5	6	1	198	22.9	4.46	416340840
Gene.91875::F01_transcript_61552::g.91875::m.91875 Gene.91875::F01_transcript_61552::g.91875 ORF type:complete len:193 (+),score=24.64,tr	Q38900 CP19A_ARATH|90.17|2e-116,Pro_isomerase|PF00160.20|2e-50 F01_transcript_61552:58-579(+)	25	4	22	1	173	18.4	8.43	6.43695e+08
Gene.215006::F01_transcript_110233::g.215006::m.215006 Gene.215006::F01_transcript_110233::g.215006 ORF type:complete len:137 (+),score=20.97,tr	P68428 H32_WHEAT|100.00|2e-94,Histone|PF00125.23|7.6e-54 F01_transcript_110233:71-481(+)	43	4	8	1	136	15.3	11.3	10564217
Gene.43417::F01_transcript_40707::g.43417::m.43417 Gene.43417::F01_transcript_40707::g.43417 ORF type:complete len:240 (+),score=21.45,tr	P25317 GSTXA_TOBAC|66.97|3e-105,GST_N|PF02798.19|1.8e-18,GST_N_3|PF13417.5|2.2e-15,GST_C_2|PF13410.5|9.5e-13,GST_N_2|PF13409.5|6e-12,GST_C|PF00043.24|5.2e-11 F01_transcript_40707:54-722(+)	22	8	10	2	222	25.4	6.55	44908968
Gene.146196::F01_transcript_6322::g.146196::m.146196 Gene.146196::F01_transcript_6322::g.146196 ORF type:complete len:793 (+),score=86.40,tr	Q10NX8 BGAL6_ORYSJ|69.17|0.0,Glyco_hydro_35|PF01301.18|1.5e-106,Gal_Lectin|PF02140.17|2.6e-17,Glyco_hydro_42|PF02449.14|7.4e-08 F01_transcript_6322:271-2649(+)	9	5	6	1	792	86.7	5.55	17735284
Gene.200571::F01_transcript_104785::g.200571::m.200571 Gene.200571::F01_transcript_104785::g.200571 ORF type:complete len:378 (+),score=86.78,tr	Q6Z1G7 ODPB1_ORYSJ|84.76|0.0,Transket_pyr|PF02779.23|1e-45,Transketolase_C|PF02780.19|4e-44 F01_transcript_104785:131-1135(+)	22	5	5	3	334	36.1	5.02	99689855
Gene.44485::F01_transcript_41238::g.44485::m.44485 Gene.44485::F01_transcript_41238::g.44485 ORF type:complete len:167 (+),score=20.99,tr	Q9FH13 RRAA3_ARATH|74.70|7e-90,RraA-like|PF03737.14|6.2e-45 F01_transcript_41238:113-613(+)	57	7	8	6	166	17.4	5.12	1.81252e+08
Gene.92203::F01_transcript_61737::g.92203::m.92203 Gene.92203::F01_transcript_61737::g.92203 ORF type:complete len:169 (+),score=28.33,tr	Q9LW00 MBD11_ARATH|57.78|1e-27,MBD|PF01429.18|6.9e-05 F01_transcript_61737:3707-4213(+)	29	5	7	1	168	19.6	10.23
Gene.19468::F01_transcript_26015::g.19468::m.19468 Gene.19468::F01_transcript_26015::g.19468 ORF type:complete len:129 (+),score=9.38,tr	P60496 BABL_LILLO|58.00|8e-38,Cu_bind_like|PF02298.16|6.3e-25 F01_transcript_26015:125-511(+)	34	2	5	1	128	13.7	7.06	44065898
Gene.7495::F01_transcript_16829::g.7495::m.7495 Gene.7495::F01_transcript_16829::g.7495 ORF type:complete len:391 (+),score=47.61,tr	Q9ZU52 ALFC3_ARATH|82.95|0.0,Glycolytic|PF00274.18|1.6e-155 F01_transcript_16829:90-1262(+)	24	7	8	1	390	42.2	8.09	1.66317e+08
Gene.233773::F01_transcript_117815::g.233773::m.233773 Gene.233773::F01_transcript_117815::g.233773 ORF type:complete len:207 (+),score=58.59,HD	PF01966.21 3.4e-07 F01_transcript_117815:61-681(+)	38	6	7	6	206	23.6	6.38	7.32564e+07
Gene.56509::F01_transcript_45426::g.56509::m.56509 Gene.56509::F01_transcript_45426::g.56509 ORF type:complete len:253 (+),score=35.04,tr	P24805 TSJT1_TOBAC|35.14|9e-32,DUF3700|PF12481.7|3.8e-97,GATase_7|PF13537.5|4.5e-09 F01_transcript_45426:76-834(+)	32	6	7	6	252	27.1	5.91	1.20513e+08
Gene.15884::F01_transcript_22551::g.15884::m.15884 Gene.15884::F01_transcript_22551::g.15884 ORF type:complete len:228 (+),score=21.53,tr	Q6EPN6 ISPF_ORYSJ|82.99|7e-107,YgbB|PF02542.15|7.1e-62 F01_transcript_22551:71-754(+)	42	7	7	1	227	24.2	8.32	18666822
Gene.166876::F01_transcript_93052::g.166876::m.166876 Gene.166876::F01_transcript_93052::g.166876 ORF type:complete len:314 (+),score=33.08,tr	Q9SJF0 BSL2_ARATH|36.78|4e-07,Metallophos|PF00149.27|2.5e-13 F01_transcript_93052:71-1012(+)	20	4	5	4	313	34.9	6.61	94515400
Gene.14987::F01_transcript_21817::g.14987::m.14987 Gene.14987::F01_transcript_21817::g.14987 ORF type:complete len:275 (+),score=50.69,tr	P93206 14331_SOLLC|73.52|1e-134,14-3-3|PF00244.19|1.9e-93 F01_transcript_21817:66-827(+)	28	7	8	5	253	28.8	5.05	34758733
Gene.19945::F01_transcript_26531::g.19945::m.19945 Gene.19945::F01_transcript_26531::g.19945 ORF type:complete len:183 (+),score=46.40,tr	O23629 H2B6_ARATH|83.12|1e-76,Histone|PF00125.23|2.4e-18 F01_transcript_26531:67-549(+)	26	4	7	2	160	17.5	9.99	105625758
Gene.20056::F01_transcript_26662::g.20056::m.20056 Gene.20056::F01_transcript_26662::g.20056 ORF type:complete len:191 (+),score=34.69,tr	Q9SQZ9 PITH1_ARATH|73.86|5e-98,PITH|PF06201.12|6.6e-40 F01_transcript_26662:44-574(+)	35	4	5	2	176	19.7	5.12	183283425
Gene.235997::F01_transcript_118644::g.235997::m.235997 Gene.235997::F01_transcript_118644::g.235997 ORF type:complete len:193 (+),score=46.54,tr	Q08655 ASR1_SOLLC|74.00|3e-17,ABA_WDS|PF02496.15|3.9e-35 F01_transcript_118644:66-644(+)	20	3	4	3	192	21.1	5.63	90130175
Gene.10512::F01_transcript_18783::g.10512::m.10512 Gene.10512::F01_transcript_18783::g.10512 ORF type:complete len:356 (+),score=22.34,tr	B6VJS4 ROMT_VITVI|49.43|2e-122,Methyltransf_2|PF00891.17|6.8e-64,Dimerisation|PF08100.10|1.2e-12 F01_transcript_18783:131-1198(+)	30	7	7	7	355	39.3	5.66	6.30853e+07
Gene.8179::F01_transcript_17288::g.8179::m.8179 Gene.8179::F01_transcript_17288::g.8179 ORF type:complete len:393 (+),score=46.00,tr	Q9SGE0 AXS2_ARATH|88.95|0.0,Epimerase|PF01370.20|1.4e-59,GDP_Man_Dehyd|PF16363.4|2.6e-29,Polysacc_synt_2|PF02719.14|0.00023,3Beta_HSD|PF01073.18|2.2e-05 F01_transcript_17288:194-1372(+)	21	7	7	1	392	43.7	6.3	13338365
Gene.44833::F01_transcript_41409::g.44833::m.44833 Gene.44833::F01_transcript_41409::g.44833 ORF type:complete len:451 (+),score=70.49,tr	Q8S9S4 ILL1_ORYSJ|78.72|0.0,Peptidase_M20|PF01546.27|2.2e-36,M20_dimer|PF07687.13|1.2e-10 F01_transcript_41409:31-1353(+)	18	6	7	6	440	47.9	6.05	118099648
Gene.89127::F01_transcript_60222::g.89127::m.89127 Gene.89127::F01_transcript_60222::g.89127 ORF type:complete len:127 (+),score=32.59,tr	Q8W487 YB95_ARATH|45.79|6e-26,MAM33|PF02330.15|2e-27 F01_transcript_60222:490-870(+)	40	3	5	3	126	14.7	4.59	25102084
Gene.204155::F01_transcript_106133::g.204155::m.204155 Gene.204155::F01_transcript_106133::g.204155 ORF type:complete len:127 (+),score=36.37,tr	Q9M4C4 PFD4_AVEFA|75.40|8e-61,Prefoldin_2|PF01920.19|8.2e-24 F01_transcript_106133:39-419(+)	43	4	5	4	126	14.5	4.56	2.23627e+08
Gene.24722::F01_transcript_28620::g.24722::m.24722 Gene.24722::F01_transcript_28620::g.24722 ORF type:complete len:98 (+),score=21.21,tr	P34893 CH10_ARATH|73.20|5e-50,Cpn10|PF00166.20|1.3e-24 F01_transcript_28620:55-348(+)	58	6	9	6	97	10.5	8.43	2.35626e+09
Gene.63835::F01_transcript_48875::g.63835::m.63835 Gene.63835::F01_transcript_48875::g.63835 ORF type:complete len:179 (+),score=30.64,tr	Q9FHW7 SKP1B_ARATH|74.25|2e-78,Skp1_POZ|PF03931.14|5.8e-30,Skp1|PF01466.18|1.7e-29 F01_transcript_48875:42-539(+)	29	3	4	1	165	18.6	4.77
Gene.9393::F01_transcript_18064::g.9393::m.9393 Gene.9393::F01_transcript_18064::g.9393 ORF type:complete len:358 (+),score=40.26,tr	Q945K7 IDH5_ARATH|84.78|0.0,Iso_dh|PF00180.19|8.1e-106 F01_transcript_18064:120-1193(+)	18	6	6	6	357	39	6.71	1.27761e+08
Gene.51089::F01_transcript_44419::g.51089::m.51089 Gene.51089::F01_transcript_44419::g.51089 ORF type:complete len:937 (+),score=170.27,tr	Q9XHM1 EIF3C_MEDTR|63.55|0.0,eIF-3c_N|PF05470.11|1.2e-234,PCI|PF01399.26|8.5e-16 F01_transcript_44419:128-2938(+)	7	5	6	5	936	105.6	5.43	39389117
Gene.126190::F01_transcript_76268::g.126190::m.126190 Gene.126190::F01_transcript_76268::g.126190 ORF type:complete len:144 (+),score=16.24,tr	Q40066 SPZX_HORVU|73.55|5e-53,Serpin|PF00079.19|6.6e-34 F01_transcript_76268:781-1212(+)	55	4	5	3	143	15.3	5.08	82773284
Gene.85382::F01_transcript_58634::g.85382::m.85382 Gene.85382::F01_transcript_58634::g.85382 ORF type:complete len:411 (+),score=40.38,tr	Q9SII8 DSK2B_ARATH|63.96|1e-129,ubiquitin|PF00240.22|3.4e-22,Rad60-SLD|PF11976.7|2.7e-07 F01_transcript_58634:39-1235(+)	15	4	6	1	398	43	5.69	19536888
Gene.15250::F01_transcript_22001::g.15250::m.15250 Gene.15250::F01_transcript_22001::g.15250 ORF type:complete len:228 (+),score=21.53,tr	Q6EPN6 ISPF_ORYSJ|83.51|6e-108,YgbB|PF02542.15|1.8e-62 F01_transcript_22001:61-744(+)	42	7	7	1	227	24.2	8.34	3.32556e+08
Gene.15111::F01_transcript_21897::g.15111::m.15111 Gene.15111::F01_transcript_21897::g.15111 ORF type:complete len:182 (+),score=24.86,tr	Q43199 APT1_WHEAT|83.91|4e-105,Pribosyltran|PF00156.26|1.5e-18 F01_transcript_21897:146-691(+)	39	5	6	5	181	19.9	6.06	47921839
Gene.54813::F01_transcript_44746::g.54813::m.54813 Gene.54813::F01_transcript_44746::g.54813 ORF type:complete len:740 (+),score=125.03,KH_1	PF00013.28 8.9e-16,KH_1|PF00013.28|1.3e-19 F01_transcript_44746:59-2278(+)	12	7	7	5	739	77	5.03	5.07665e+07
Gene.18164::F01_transcript_24681::g.18164::m.18164 Gene.18164::F01_transcript_24681::g.18164 ORF type:complete len:129 (+),score=17.47,tr	Q9ZQX4 VATF_ARATH|80.47|5e-75,ATP-synt_F|PF01990.16|2.5e-30 F01_transcript_24681:164-550(+)	46	4	6	2	128	14.1	6.1	23671904
Gene.52745::F01_transcript_3141::g.52745::m.52745	Gene.52745::F01_transcript_3141::g.52745 ORF type:complete len:1125 (+),score=352.10 F01_transcript_3141:21-3395(+)	6	3	3	3	1124	90.5	6.07	4517972
Gene.222613::F01_transcript_113213::g.222613::m.222613 Gene.222613::F01_transcript_113213::g.222613 ORF type:complete len:435 (+),score=68.93,Peptidase_M20	PF01546.27 4.8e-33,Peptidase_M28|PF04389.16|2.4e-06 F01_transcript_113213:34-1338(+)	18	6	6	6	434	47.5	5.83	69684226
Gene.138164::F01_transcript_81891::g.138164::m.138164 Gene.138164::F01_transcript_81891::g.138164 ORF type:complete len:593 (+),score=82.90,tr	Q9SU40 SKU5_ARATH|70.91|0.0,Cu-oxidase|PF00394.21|4.6e-41,Cu-oxidase_3|PF07732.14|2.5e-40,Cu-oxidase_2|PF07731.13|1.2e-25 F01_transcript_81891:166-1944(+)	14	6	7	6	592	65.6	6.93	43252888
Gene.9138::F01_transcript_17891::g.9138::m.9138 Gene.9138::F01_transcript_17891::g.9138 ORF type:complete len:316 (+),score=67.09,tr	Q40784 AAPC_CENCI|80.19|0.0,Aldose_epim|PF01263.19|4.4e-71 F01_transcript_17891:79-1026(+)	23	6	6	1	315	35.3	7.01	17209278
Gene.9347::F01_transcript_18035::g.9347::m.9347 Gene.9347::F01_transcript_18035::g.9347 ORF type:complete len:415 (+),score=66.73,tr	Q75IM9 IVD_ORYSJ|87.08|0.0,Acyl-CoA_dh_1|PF00441.23|2.9e-44,Acyl-CoA_dh_N|PF02771.15|5.4e-34,Acyl-CoA_dh_M|PF02770.18|7.4e-26,Acyl-CoA_dh_2|PF08028.10|9e-14 F01_transcript_18035:49-1293(+)	20	5	5	5	414	45	7.34	93304272
Gene.123773::F01_transcript_75169::g.123773::m.123773 Gene.123773::F01_transcript_75169::g.123773 ORF type:complete len:329 (+),score=40.49,tr	P18025 TBB1_MAIZE|96.99|0.0,Tubulin_C|PF03953.16|2.5e-40,Tubulin|PF00091.24|9.1e-26 F01_transcript_75169:1667-2653(+)	24	6	6	1	328	37.2	4.79	5.64954e+06
Gene.62790::F01_transcript_48324::g.62790::m.62790	Gene.62790::F01_transcript_48324::g.62790 ORF type:complete len:438 (+),score=72.54 F01_transcript_48324:108-1421(+)	16	6	7	3	437	49.3	9.01	1.38549e+08
Gene.52354::F01_transcript_2989::g.52354::m.52354 Gene.52354::F01_transcript_2989::g.52354 ORF type:complete len:1070 (+),score=196.89,tr	P20973 UBE11_WHEAT|78.01|0.0,ThiF|PF00899.20|1e-30,ThiF|PF00899.20|1.2e-71,UBA_e1_thiolCys|PF10585.8|1.4e-82,E1_FCCH|PF16190.4|7.4e-27,E1_4HB|PF16191.4|5e-23,E1_UFD|PF09358.9|2.5e-22 F01_transcript_2989:86-3295(+)	8	8	8	2	1069	118.6	5.47	11144251
Gene.167525::F01_transcript_93307::g.167525::m.167525 Gene.167525::F01_transcript_93307::g.167525 ORF type:complete len:260 (+),score=44.71,Putative_PNPOx	PF01243.19 3.5e-12,Pyrid_oxidase_2|PF13883.5|1.6e-11,DUF2470|PF10615.8|0.00025 F01_transcript_93307:96-782(+)	37	8	9	1	228	24.8	5.86
Gene.181270::F01_transcript_98585::g.181270::m.181270 Gene.181270::F01_transcript_98585::g.181270 ORF type:complete len:181 (+),score=39.66,tr	O23629 H2B6_ARATH|84.08|1e-79,Histone|PF00125.23|6.7e-19 F01_transcript_98585:71-544(+)	29	5	7	2	157	17.2	9.99	148118352
Gene.169567::F01_transcript_94106::g.169567::m.169567 Gene.169567::F01_transcript_94106::g.169567 ORF type:complete len:1122 (+),score=216.85,tr	Q84WU2 UBP13_ARATH|82.26|0.0,USP7_ICP0_bdg|PF12436.7|2.9e-79,USP7_C2|PF14533.5|7.1e-58,UCH|PF00443.28|2.7e-46,UCH_1|PF13423.5|9.3e-24,MATH|PF00917.25|2.2e-18 F01_transcript_94106:301-3666(+)	7	7	7	1	1121	131.1	5.96	3.22985e+07
Gene.26299::F01_transcript_32997::g.26299::m.26299 Gene.26299::F01_transcript_32997::g.26299 ORF type:complete len:530 (+),score=40.10,tr	Q9SRQ7 NPC4_ARATH|63.22|0.0,Phosphoesterase|PF04185.13|6.4e-105 F01_transcript_32997:56-1591(+)	15	7	7	7	511	57	5.9	5.92633e+07
Gene.69529::F01_transcript_51402::g.69529::m.69529 Gene.69529::F01_transcript_51402::g.69529 ORF type:complete len:670 (+),score=127.92,tr	Q69LE7 PNP1_ORYSJ|80.10|0.0,RNase_PH|PF01138.20|6.6e-15,RNase_PH|PF01138.20|9.7e-22,RNase_PH_C|PF03725.14|1.1e-12 F01_transcript_51402:97-2106(+)	11	6	7	6	669	72.8	5.67	3.14901e+07
Gene.231048::F01_transcript_116770::g.231048::m.231048 Gene.231048::F01_transcript_116770::g.231048 ORF type:complete len:98 (+),score=18.79,tr	P34893 CH10_ARATH|73.20|4e-49,Cpn10|PF00166.20|5.4e-25 F01_transcript_116770:220-513(+)	63	6	8	1	97	10.7	8.43	635632812
Gene.100904::F01_transcript_5268::g.100904::m.100904 Gene.100904::F01_transcript_5268::g.100904 ORF type:complete len:888 (+),score=136.90,tr	Q6Z382 COPG2_ORYSJ|87.06|0.0,Adaptin_N|PF01602.19|2.2e-131,COP-gamma_platf|PF08752.9|1.8e-53,Coatomer_g_Cpla|PF16381.4|1.6e-37,Cnd1|PF12717.6|1.1e-06 F01_transcript_5268:82-2745(+)	11	9	9	1	887	98.3	5.24	3.60362e+07
Gene.10020::F01_transcript_18489::g.10020::m.10020 Gene.10020::F01_transcript_18489::g.10020 ORF type:complete len:373 (+),score=39.00,DUF1338	PF07063.12 4.5e-84 F01_transcript_18489:112-1230(+)	19	6	7	6	372	41.7	7.55	5.2726e+07
Gene.24380::F01_transcript_28133::g.24380::m.24380 Gene.24380::F01_transcript_28133::g.24380 ORF type:complete len:113 (+),score=21.05,tr	Q42342 CYB5E_ARATH|73.64|3e-56,Cyt-b5|PF00173.27|3.8e-17 F01_transcript_28133:42-341(+)	69	5	6	1	99	10.9	5	19783666
Gene.52567::F01_transcript_3070::g.52567::m.52567 Gene.52567::F01_transcript_3070::g.52567 ORF type:complete len:1121 (+),score=162.35,tr	Q9MBC2 MMT1_HORVU|70.48|0.0,Aminotran_1_2|PF00155.20|7.5e-14,Methyltransf_31|PF13847.5|2.3e-06,MTS|PF05175.13|7.2e-06,PrmA|PF06325.12|2.5e-05 F01_transcript_3070:129-3365(+)	6	7	8	7	1078	119.5	5.72	5.68968e+07
Gene.187011::F01_transcript_100826::g.187011::m.187011 Gene.187011::F01_transcript_100826::g.187011 ORF type:complete len:89 (+),score=28.24,tr	Q39779 ACBP_GOSHI|79.55|8e-47,ACBP|PF00887.18|5.3e-26 F01_transcript_100826:44-310(+)	49	5	8	5	88	9.8	7.24	505461650
Gene.6680::F01_transcript_16263::g.6680::m.6680 Gene.6680::F01_transcript_16263::g.6680 ORF type:complete len:459 (+),score=119.95,tr	P55034 PSMD4_ARATH|67.18|8e-167,VWA_2|PF13519.5|3.8e-27,UIM|PF02809.19|0.65,UIM|PF02809.19|22,UIM|PF02809.19|0.02 F01_transcript_16263:139-1377(+)	24	8	8	3	412	43.4	4.61	1.15816e+08
Gene.225489::F01_transcript_114533::g.225489::m.225489 Gene.225489::F01_transcript_114533::g.225489 ORF type:complete len:206 (+),score=14.90,tr	P25269 TRBP2_ARATH|31.91|6e-13,PALP|PF00291.24|4.1e-16 F01_transcript_114533:845-1462(+)	26	3	6	3	205	22	5.33	63851789
Gene.33748::F01_transcript_36398::g.33748::m.33748 Gene.33748::F01_transcript_36398::g.33748 ORF type:complete len:208 (+),score=59.59,tr	Q84JR9 TTL4_ARATH|32.47|1e-17,tr|Q84JR9|TTL4_ARATH|30.61|8e-08,TPR_1|PF00515.27|2.2e-09,TPR_2|PF07719.16|8.4e-07,TPR_2|PF07719.16|3.2e-05,TPR_16|PF13432.5|0.00058,TPR_16|PF13432.5|1.2e-06,TPR_8|PF13181.5|0.00034,TPR_8|PF13181.5|0.00013,TPR_7|PF13176.5|0.01,TPR_7|PF13176.5|0.032,TPR_19|PF14559.5|5.7e-08,TPR_6|PF13174.5|0.073 F01_transcript_36398:120-743(+)	31	5	5	2	207	23.2	4.63	45854927
Gene.140453::F01_transcript_82965::g.140453::m.140453 Gene.140453::F01_transcript_82965::g.140453 ORF type:complete len:1482 (+),score=415.62,tr	O81283 TC159_ARATH|65.19|0.0,TOC159_MAD|PF11886.7|2.7e-128,AIG1|PF04548.15|7.6e-23,MMR_HSR1|PF01926.22|6.2e-09 F01_transcript_82965:239-4684(+)	6	7	7	3	1481	160.1	4.51	6.83932e+07
Gene.60903::F01_transcript_47334::g.60903::m.60903 Gene.60903::F01_transcript_47334::g.60903 ORF type:complete len:354 (+),score=48.87,Lactamase_B_3	PF13483.5 5.4e-38 F01_transcript_47334:223-1284(+)	26	5	6	5	353	38.4	6.16	187207947
Gene.19692::F01_transcript_26272::g.19692::m.19692 Gene.19692::F01_transcript_26272::g.19692 ORF type:complete len:161 (+),score=13.38,tr	P33050 PSC13_MAIZE|49.33|3e-45,Pollen_Ole_e_I|PF01190.16|8e-17 F01_transcript_26272:49-531(+)	38	5	9	2	160	17.5	5.08	39949765
Gene.236232::F01_transcript_118740::g.236232::m.236232 Gene.236232::F01_transcript_118740::g.236232 ORF type:complete len:144 (+),score=29.07,tr	Q42342 CYB5E_ARATH|71.54|1e-68,Cyt-b5|PF00173.27|7.4e-25 F01_transcript_118740:28-432(+)	44	5	6	1	134	14.9	5.12	2.23314e+08
Gene.30167::F01_transcript_34883::g.30167::m.30167 Gene.30167::F01_transcript_34883::g.30167 ORF type:complete len:504 (+),score=94.69,tr	Q42456 ASPR1_ORYSJ|73.31|0.0,Asp|PF00026.22|2.2e-132,SapB_1|PF05184.14|2.2e-14,TAXi_N|PF14543.5|3.5e-11,SapB_2|PF03489.16|1.5e-12 F01_transcript_34883:132-1643(+)	15	6	6	1	503	53.9	5.59	1.28524e+08
Gene.5316::F01_transcript_15308::g.5316::m.5316 Gene.5316::F01_transcript_15308::g.5316 ORF type:complete len:514 (+),score=82.30,tr	Q9SEE5 GALK1_ARATH|76.81|0.0,GalKase_gal_bdg|PF10509.8|1.9e-22,GHMP_kinases_C|PF08544.12|1.5e-13,GHMP_kinases_N|PF00288.25|4.8e-13 F01_transcript_15308:44-1543(+)	18	7	7	7	499	54.3	6.3	2.09707e+07
Gene.3937::F01_transcript_14484::g.3937::m.3937 Gene.3937::F01_transcript_14484::g.3937 ORF type:complete len:504 (+),score=90.37,tr	Q42456 ASPR1_ORYSJ|73.17|0.0,Asp|PF00026.22|1.4e-132,SapB_1|PF05184.14|2.2e-14,TAXi_N|PF14543.5|4.4e-12,SapB_2|PF03489.16|1.6e-12 F01_transcript_14484:167-1678(+)	17	6	6	1	503	53.9	5.19	6887435
Gene.4239::F01_transcript_14654::g.4239::m.4239 Gene.4239::F01_transcript_14654::g.4239 ORF type:complete len:447 (+),score=101.03,tr	Q8H107 ODO2B_ARATH|75.57|0.0,2-oxoacid_dh|PF00198.22|1.6e-79,Biotin_lipoyl|PF00364.21|4.4e-17 F01_transcript_14654:117-1457(+)	15	6	7	1	446	49.2	9.13	149880946
Gene.74994::F01_transcript_54001::g.74994::m.74994 Gene.74994::F01_transcript_54001::g.74994 ORF type:complete len:374 (+),score=59.88,tr	P51118 GLNA1_VITVI|87.54|0.0,Gln-synt_C|PF00120.23|3.7e-14,Gln-synt_N|PF03951.18|5.1e-11 F01_transcript_54001:63-1124(+)	20	5	7	3	353	38.6	5.72	1.95572e+07
Gene.161724::F01_transcript_91096::g.161724::m.161724 Gene.161724::F01_transcript_91096::g.161724 ORF type:complete len:129 (+),score=21.30,tr	Q8W593 LGUC_ARATH|89.06|5e-79,tr|Q8W593|LGUC_ARATH|58.04|2e-38,Glyoxalase|PF00903.24|2.8e-16 F01_transcript_91096:802-1188(+)	62	7	7	1	128	14.3	4.93	23209034
Gene.250787::F01_transcript_8675::g.250787::m.250787	Gene.250787::F01_transcript_8675::g.250787 ORF type:complete len:700 (+),score=159.60 F01_transcript_8675:293-2392(+)	12	7	8	7	699	78.5	5.48	2.96988e+07
Gene.243271::F01_transcript_121507::g.243271::m.243271 Gene.243271::F01_transcript_121507::g.243271 ORF type:complete len:140 (+),score=26.47,tr	Q9FVI2 ADF1_PETHY|82.73|5e-85,Cofilin_ADF|PF00241.19|1.7e-36 F01_transcript_121507:84-503(+)	37	4	5	2	139	16	5.25	23055413
Gene.3293::F01_transcript_14121::g.3293::m.3293 Gene.3293::F01_transcript_14121::g.3293 ORF type:complete len:541 (+),score=89.60,tr	Q5WA72 PDI15_ORYSJ|58.20|0.0,Thioredoxin|PF00085.19|6.1e-17,Thioredoxin|PF00085.19|9.9e-14,Thioredoxin_6|PF13848.5|1.8e-20 F01_transcript_14121:59-1624(+)	15	7	8	7	521	58.2	5.16	4.40099e+07
Gene.61025::F01_transcript_47390::g.61025::m.61025 Gene.61025::F01_transcript_47390::g.61025 ORF type:complete len:248 (+),score=25.76,tr	Q9C8G4 PLY4_ARATH|39.83|5e-49,Pec_lyase_C|PF00544.18|2.1e-26 F01_transcript_47390:41-784(+)	25	5	6	5	247	27.8	8.57	4.18426e+07
Gene.27048::F01_transcript_33378::g.27048::m.27048 Gene.27048::F01_transcript_33378::g.27048 ORF type:complete len:1897 (+),score=469.25,tr	G5CEW6 IF4G_WHEAT|56.84|0.0,MIF4G|PF02854.18|1.1e-53,MA3|PF02847.16|9e-12 F01_transcript_33378:572-6262(+)	4	6	6	3	1896	206.4	6.54	16961797
Gene.247822::F01_transcript_123239::g.247822::m.247822 Gene.247822::F01_transcript_123239::g.247822 ORF type:complete len:225 (+),score=19.76,tr	Q9FUS8 GSTUH_ARATH|64.81|1e-93,GST_N_3|PF13417.5|4.7e-16,GST_N|PF02798.19|6.6e-16,GST_N_2|PF13409.5|5e-10,GST_C|PF00043.24|4.5e-06 F01_transcript_123239:39-713(+)	17	3	4	2	224	24.9	5.52	63342748
Gene.125516::F01_transcript_75945::g.125516::m.125516 Gene.125516::F01_transcript_75945::g.125516 ORF type:complete len:137 (+),score=17.24,tr	P68428 H32_WHEAT|99.26|3e-94,Histone|PF00125.23|3e-53 F01_transcript_75945:78-488(+)	43	4	7	1	136	15.3	11.3	1.10588e+08
Gene.157412::F01_transcript_89116::g.157412::m.157412	Gene.157412::F01_transcript_89116::g.157412 ORF type:complete len:161 (+),score=20.95 F01_transcript_89116:176-658(+)	35	3	4	1	160	16.6	10.24	13180327
Gene.122302::F01_transcript_74488::g.122302::m.122302 Gene.122302::F01_transcript_74488::g.122302 ORF type:complete len:414 (+),score=32.93,tr	Q9FKA5 Y5957_ARATH|41.54|4e-22 F01_transcript_74488:54-1244(+)	11	4	4	4	396	42.3	4.96	42938480
Gene.214003::F01_transcript_109870::g.214003::m.214003 Gene.214003::F01_transcript_109870::g.214003 ORF type:complete len:114 (+),score=21.07,tr	Q39779 ACBP_GOSHI|78.41|1e-45,ACBP|PF00887.18|3.2e-27 F01_transcript_109870:280-621(+)	55	6	6	5	113	12.6	9.2	287772246
Gene.135299::F01_transcript_80594::g.135299::m.135299 Gene.135299::F01_transcript_80594::g.135299 ORF type:complete len:380 (+),score=59.47,tr	Q9LKJ1 HIBC1_ARATH|61.46|9e-170,ECH_2|PF16113.4|1.6e-119,ECH_1|PF00378.19|7.1e-29 F01_transcript_80594:170-1309(+)	20	6	6	4	379	42	6.92	5.05212e+07
Gene.19686::F01_transcript_26259::g.19686::m.19686 Gene.19686::F01_transcript_26259::g.19686 ORF type:complete len:156 (+),score=30.18,tr	O82179 GCSH2_ARATH|74.36|5e-81,GCV_H|PF01597.18|3.1e-49 F01_transcript_26259:18-485(+)	41	3	4	3	155	16.9	4.97	1.85071e+07
Gene.15356::F01_transcript_22094::g.15356::m.15356 Gene.15356::F01_transcript_22094::g.15356 ORF type:complete len:301 (+),score=59.12,tr	O04016 P5CR_ACTCH|71.48|7e-137,P5CR_dimer|PF14748.5|2.9e-41,F420_oxidored|PF03807.16|3e-22,NAD_binding_2|PF03446.14|2.8e-08 F01_transcript_22094:137-904(+)	29	6	7	6	255	27	8.73	4.81543e+07
Gene.228135::F01_transcript_115587::g.228135::m.228135 Gene.228135::F01_transcript_115587::g.228135 ORF type:complete len:245 (+),score=46.53,CS	PF04969.15 9.5e-14,Siah-Interact_N|PF09032.10|2e-08 F01_transcript_115587:47-736(+)	31	6	6	6	229	25.5	7.9	21377951
Gene.19176::F01_transcript_25681::g.19176::m.19176 Gene.19176::F01_transcript_25681::g.19176 ORF type:complete len:129 (+),score=17.46,tr	Q9ZQX4 VATF_ARATH|81.25|4e-75,ATP-synt_F|PF01990.16|2.7e-30 F01_transcript_25681:86-472(+)	41	4	6	2	128	14	5.5	148094345
Gene.9009::F01_transcript_17804::g.9009::m.9009 Gene.9009::F01_transcript_17804::g.9009 ORF type:complete len:404 (+),score=68.16,tr	Q9FYA6 BCAT5_ARATH|68.27|0.0,Aminotran_4|PF01063.18|2.8e-38 F01_transcript_17804:99-1310(+)	19	5	5	2	403	43.8	6.9	33466128
Gene.113852::F01_transcript_70533::g.113852::m.113852 Gene.113852::F01_transcript_70533::g.113852 ORF type:complete len:153 (+),score=30.78,tr	Q1PSI9 IDND_VITVI|75.17|8e-80,ADH_zinc_N|PF00107.25|1.7e-16,ADH_zinc_N_2|PF13602.5|4.5e-08 F01_transcript_70533:657-1115(+)	34	4	4	4	152	16.5	5.14	92482460
Gene.237078::F01_transcript_119053::g.237078::m.237078 Gene.237078::F01_transcript_119053::g.237078 ORF type:complete len:774 (+),score=93.42,tr	B9DGD6 ACS_ARATH|82.73|0.0,AMP-binding|PF00501.27|2.3e-95,AMP-binding_C|PF13193.5|7.4e-24,ACAS_N|PF16177.4|1.7e-21 F01_transcript_119053:102-2423(+)	9	6	7	1	773	86.1	6.74	4.29278e+07
Gene.51894::F01_transcript_2772::g.51894::m.51894 Gene.51894::F01_transcript_2772::g.51894 ORF type:complete len:1123 (+),score=194.56,tr	Q8L611 SC31B_ARATH|57.40|0.0,WD40|PF00400.31|0.00087,Sec16_C|PF12931.6|1.2e-07 F01_transcript_2772:111-3479(+)	7	7	7	4	1122	122	5.39	4.98905e+07
Gene.15872::F01_transcript_22537::g.15872::m.15872 Gene.15872::F01_transcript_22537::g.15872 ORF type:complete len:285 (+),score=63.01,DLH	PF01738.17 1.2e-54 F01_transcript_22537:127-855(+)	21	3	3	3	242	26.2	5.83	28951680
Gene.61578::F01_transcript_47685::g.61578::m.61578 Gene.61578::F01_transcript_47685::g.61578 ORF type:complete len:106 (+),score=20.44,tr	A2XG55 LEA1_ORYSI|35.29|6e-07 F01_transcript_47685:75-392(+)	46	4	7	4	105	10.9	6.1	5.6789e+08
Gene.239683::F01_transcript_120106::g.239683::m.239683 Gene.239683::F01_transcript_120106::g.239683 ORF type:complete len:395 (+),score=85.03,tr	Q94K05 TCPQ_ARATH|82.52|0.0,Cpn60_TCP1|PF00118.23|1e-98 F01_transcript_120106:100-1284(+)	20	7	8	2	394	42.6	6.27	53450411
Gene.213364::F01_transcript_109622::g.213364::m.213364 Gene.213364::F01_transcript_109622::g.213364 ORF type:complete len:163 (+),score=14.74,tr	Q05736 PR1_ASPOF|50.93|4e-53,Bet_v_1|PF00407.18|1.1e-15 F01_transcript_109622:82-570(+)	36	5	7	5	162	17.4	6.54	1.95381e+08
Gene.145017::F01_transcript_5730::g.145017::m.145017 Gene.145017::F01_transcript_5730::g.145017 ORF type:complete len:888 (+),score=140.32,tr	Q6Z382 COPG2_ORYSJ|87.19|0.0,Adaptin_N|PF01602.19|3.4e-129,COP-gamma_platf|PF08752.9|1.6e-53,Coatomer_g_Cpla|PF16381.4|7.6e-39,Cnd1|PF12717.6|3.4e-06 F01_transcript_5730:106-2769(+)	11	9	9	1	887	98.4	5.26
Gene.118844::F01_transcript_72815::g.118844::m.118844 Gene.118844::F01_transcript_72815::g.118844 ORF type:complete len:527 (+),score=92.74,tr	P53683 CDPK2_ORYSJ|75.56|0.0,Pkinase|PF00069.24|9e-71,EF-hand_1|PF00036.31|8.6e-07,EF-hand_1|PF00036.31|2.8e-07,EF-hand_1|PF00036.31|1e-09,EF-hand_7|PF13499.5|3.7e-12,EF-hand_7|PF13499.5|5.9e-14,Pkinase_Tyr|PF07714.16|8.8e-28,EF-hand_6|PF13405.5|4.3e-05,EF-hand_6|PF13405.5|2.7e-07,EF-hand_5|PF13202.5|0.00029,EF-hand_5|PF13202.5|0.018,EF-hand_5|PF13202.5|2e-06,EF-hand_5|PF13202.5|0.0016,EF-hand_8|…	13	6	7	6	526	58.7	6.49	7.89134e+07
Gene.75416::F01_transcript_54199::g.75416::m.75416 Gene.75416::F01_transcript_54199::g.75416 ORF type:complete len:347 (+),score=48.55,tr	Q9SCX8 PPA17_ARATH|60.00|4e-144,Metallophos|PF00149.27|6.3e-20 F01_transcript_54199:65-1042(+)	33	7	7	7	325	36.9	5.06	7.31454e+07
Gene.253090::F01_transcript_9974::g.253090::m.253090 Gene.253090::F01_transcript_9974::g.253090 ORF type:complete len:654 (+),score=44.27,tr	Q9LMG7 PPA2_ARATH|62.50|0.0,Pur_ac_phosph_N|PF16656.4|6.1e-18,Metallophos|PF00149.27|1.5e-16,Metallophos_C|PF14008.5|2.7e-16 F01_transcript_9974:51-2012(+)	12	6	7	6	653	73.6	6.68	1.35497e+08
Gene.196902::F01_transcript_104427::g.196902::m.196902 Gene.196902::F01_transcript_104427::g.196902 ORF type:complete len:465 (+),score=40.90,tr	A7PZL3 PGLR_VITVI|54.96|5e-161,Glyco_hydro_28|PF00295.16|4.2e-41,Pectate_lyase_3|PF12708.6|2.4e-11,Beta_helix|PF13229.5|5.4e-07 F01_transcript_104427:153-1547(+)	11	3	5	3	464	51.2	5.48	287069491
Gene.32392::F01_transcript_35846::g.32392::m.32392 Gene.32392::F01_transcript_35846::g.32392 ORF type:complete len:142 (+),score=18.24,tr	P54873 HMCS_ARATH|64.79|1e-57,HMG_CoA_synt_C|PF08540.9|1.8e-45 F01_transcript_35846:4085-4510(+)	35	3	5	3	141	15.8	9.47	4.2686e+07
Gene.16264::F01_transcript_22894::g.16264::m.16264 Gene.16264::F01_transcript_22894::g.16264 ORF type:complete len:215 (+),score=52.22,tr	Q6K7H2 KCY4_ORYSJ|79.34|8e-124,ADK|PF00406.21|3.5e-48,AAA_17|PF13207.5|2.6e-38,AAA_18|PF13238.5|2.1e-09,AAA_33|PF13671.5|3.1e-08 F01_transcript_22894:105-749(+)	42	8	8	6	214	23.9	5.29	1.17861e+08
Gene.19228::F01_transcript_25741::g.19228::m.19228 Gene.19228::F01_transcript_25741::g.19228 ORF type:complete len:161 (+),score=0.07,tr	P33050 PSC13_MAIZE|47.02|1e-45,Pollen_Ole_e_I|PF01190.16|2.6e-16 F01_transcript_25741:58-540(+)	43	5	6	4	160	17.7	5.07	1.24045e+08
Gene.207399::F01_transcript_107441::g.207399::m.207399 Gene.207399::F01_transcript_107441::g.207399 ORF type:complete len:292 (+),score=42.56,tr	Q8LGU7 RNZN_ARATH|72.20|9e-156,Lactamase_B_2|PF12706.6|4.3e-13 F01_transcript_107441:68-943(+)	27	6	6	6	291	32.9	6.7	3.7226e+07
Gene.227348::F01_transcript_115282::g.227348::m.227348 Gene.227348::F01_transcript_115282::g.227348 ORF type:complete len:133 (+),score=21.19,tr	Q9SR86 AGT23_ARATH|77.24|2e-66,Aminotran_3|PF00202.20|2.8e-19 F01_transcript_115282:684-1082(+)	35	3	6	1	132	14.2	6.13	21344504
Gene.24325::F01_transcript_28087::g.24325::m.24325 Gene.24325::F01_transcript_28087::g.24325 ORF type:complete len:111 (+),score=32.42,tr	Q9SP55 VATG_CITLI|76.36|7e-53,V-ATPase_G|PF03179.14|8.4e-33 F01_transcript_28087:53-385(+)	50	4	7	3	110	12.3	8.5	38839587
Gene.227273::F01_transcript_115248::g.227273::m.227273 Gene.227273::F01_transcript_115248::g.227273 ORF type:complete len:260 (+),score=35.41,tr	Q9SJ81 FLA7_ARATH|57.26|8e-75,Fasciclin|PF02469.21|7.3e-19 F01_transcript_115248:66-845(+)	17	4	6	4	259	27.3	6.32	9.40389e+08
Gene.20512::F01_transcript_27199::g.20512::m.20512 Gene.20512::F01_transcript_27199::g.20512 ORF type:complete len:104 (+),score=1.96,tr	Q9LGE3 FLP1_ORYSJ|68.52|8e-50 F01_transcript_27199:98-409(+)	60	5	6	5	103	12.2	9.09	7.54002e+07
Gene.7167::F01_transcript_16615::g.7167::m.7167 Gene.7167::F01_transcript_16615::g.7167 ORF type:complete len:423 (+),score=44.76,tr	Q9SHP0 SERB2_ARATH|68.33|0.0,Aminotran_5|PF00266.18|1.5e-49 F01_transcript_16615:45-1313(+)	20	8	8	3	422	45.9	8.76	9.48886e+07
Gene.90250::F01_transcript_60722::g.90250::m.90250 Gene.90250::F01_transcript_60722::g.90250 ORF type:complete len:98 (+),score=19.66,tr	P34893 CH10_ARATH|73.20|3e-49,Cpn10|PF00166.20|3.7e-25 F01_transcript_60722:47-340(+)	63	6	7	1	97	10.6	8.43	12052195
Gene.187007::F01_transcript_100825::g.187007::m.187007 Gene.187007::F01_transcript_100825::g.187007 ORF type:complete len:531 (+),score=107.17,tr	Q9SLX0 IMA1B_ORYSJ|83.74|0.0,Arm|PF00514.22|6.7e-11,Arm|PF00514.22|5.3e-13,Arm|PF00514.22|4.5e-09,Arm|PF00514.22|2.7e-06,Arm|PF00514.22|3.9e-09,Arm|PF00514.22|3.2e-09,Arm|PF00514.22|8.8e-11,Arm|PF00514.22|7.9e-07,HEAT_EZ|PF13513.5|6.2e-09,IBB|PF01749.19|6.1e-24,Arm_3|PF16186.4|1.5e-19,HEAT|PF02985.21|0.00011 F01_transcript_100825:108-1700(+)	15	6	6	6	530	58.7	5.44	2.26765e+07
Gene.89038::F01_transcript_60186::g.89038::m.89038 Gene.89038::F01_transcript_60186::g.89038 ORF type:complete len:774 (+),score=87.70,tr	B9DGD6 ACS_ARATH|82.13|0.0,AMP-binding|PF00501.27|2.6e-95,AMP-binding_C|PF13193.5|7.4e-24,ACAS_N|PF16177.4|4.7e-21 F01_transcript_60186:122-2443(+)	9	6	7	1	773	85.9	6.49	6747312
Gene.17588::F01_transcript_24117::g.17588::m.17588 Gene.17588::F01_transcript_24117::g.17588 ORF type:complete len:163 (+),score=26.74,tr	Q9SSB8 CX5B2_ARATH|55.62|6e-56,COX5B|PF01215.18|2.9e-19,zf-CHCC|PF10276.8|1.6e-08 F01_transcript_24117:69-557(+)	44	6	7	4	162	18	5.4	1.35852e+08
Gene.190075::F01_transcript_101994::g.190075::m.190075 Gene.190075::F01_transcript_101994::g.190075 ORF type:complete len:353 (+),score=38.30,tr	Q9SID0 SCRK1_ARATH|77.16|0.0,PfkB|PF00294.23|1.2e-77 F01_transcript_101994:73-1059(+)	18	5	5	1	328	35.2	4.87	12271214
Gene.5081::F01_transcript_15137::g.5081::m.5081 Gene.5081::F01_transcript_15137::g.5081 ORF type:complete len:450 (+),score=100.95,tr	Q8H107 ODO2B_ARATH|71.66|0.0,2-oxoacid_dh|PF00198.22|1.6e-79,Biotin_lipoyl|PF00364.21|4.4e-17 F01_transcript_15137:116-1465(+)	15	6	6	1	449	49.5	9.13
Gene.178560::F01_transcript_97502::g.178560::m.178560 Gene.178560::F01_transcript_97502::g.178560 ORF type:complete len:342 (+),score=69.33,tr	O22765 TRPA1_ARATH|79.85|7e-156,Trp_syntA|PF00290.19|5.2e-98,His_biosynth|PF00977.20|3e-06 F01_transcript_97502:144-1028(+)	19	4	5	4	294	31.3	5.4	22295458
Gene.19611::F01_transcript_26181::g.19611::m.19611 Gene.19611::F01_transcript_26181::g.19611 ORF type:complete len:161 (+),score=7.60,tr	P33050 PSC13_MAIZE|46.94|5e-46,Pollen_Ole_e_I|PF01190.16|1.1e-15 F01_transcript_26181:52-534(+)	30	4	5	3	160	17.8	5.1	84451683
Gene.19991::F01_transcript_26575::g.19991::m.19991 Gene.19991::F01_transcript_26575::g.19991 ORF type:complete len:71 (+),score=10.36,tr	A2A1A1 NCS2_COPJA|47.37|2e-08 F01_transcript_26575:27-239(+)	77	3	4	1	70	7.6	5.26	29558806
Gene.257280::F01_transcript_12430::g.257280::m.257280 Gene.257280::F01_transcript_12430::g.257280 ORF type:complete len:512 (+),score=78.73,tr	Q1W2L8 GSH1_TOBAC|86.32|0.0,GCS2|PF04107.12|5.3e-94 F01_transcript_12430:214-1749(+)	16	7	7	7	511	57.8	6.49	2.66213e+07
Gene.216583::F01_transcript_110865::g.216583::m.216583 Gene.216583::F01_transcript_110865::g.216583 ORF type:complete len:602 (+),score=132.29,tr	Q84WV1 TCPG_ARATH|89.41|0.0,Cpn60_TCP1|PF00118.23|6.2e-163 F01_transcript_110865:135-1808(+)	13	6	7	6	557	60.6	6.18	38533952
Gene.223996::F01_transcript_113884::g.223996::m.223996 Gene.223996::F01_transcript_113884::g.223996 ORF type:complete len:117 (+),score=14.07,tr	Q9ZVN4 Y1500_ARATH|77.88|1e-63,Y_phosphatase2|PF03162.12|5.3e-40,Y_phosphatase3|PF13350.5|8.4e-08 F01_transcript_113884:449-799(+)	49	6	8	2	116	13.4	9.61	84761496
Gene.107921::F01_transcript_67715::g.107921::m.107921 Gene.107921::F01_transcript_67715::g.107921 ORF type:complete len:137 (+),score=16.86,tr	Q84TE6 NAC22_ARATH|53.45|2e-13,NAM|PF02365.14|1.4e-08 F01_transcript_67715:54-464(+)	14	2	5	2	136	15.3	6.71	8.61221e+08
Gene.22515::F01_transcript_2207::g.22515::m.22515 Gene.22515::F01_transcript_2207::g.22515 ORF type:complete len:1107 (+),score=208.21,tr	Q9FPT1 UBP12_ARATH|82.85|0.0,USP7_ICP0_bdg|PF12436.7|2.5e-78,USP7_C2|PF14533.5|1.3e-57,UCH|PF00443.28|3.5e-46,UCH_1|PF13423.5|2.3e-24,MATH|PF00917.25|1.9e-18 F01_transcript_2207:209-3529(+)	7	7	7	1	1106	129.4	6.04
Gene.3429::F01_transcript_14196::g.3429::m.3429 Gene.3429::F01_transcript_14196::g.3429 ORF type:complete len:418 (+),score=105.00,tr	Q04960 DNJH_CUCSA|90.89|0.0,DnaJ_C|PF01556.17|3.2e-40,DnaJ|PF00226.30|6.1e-23,DnaJ_CXXCXGXG|PF00684.18|2.4e-15 F01_transcript_14196:144-1397(+)	18	7	7	3	417	46.3	6.19	1.81016e+08
Gene.78397::F01_transcript_55529::g.78397::m.78397 Gene.78397::F01_transcript_55529::g.78397 ORF type:complete len:130 (+),score=24.18,Prefoldin_2	PF01920.19 1.3e-18 F01_transcript_55529:35-424(+)	57	8	10	8	129	14.7	5.38	631141056
Gene.159701::F01_transcript_90149::g.159701::m.159701 Gene.159701::F01_transcript_90149::g.159701 ORF type:complete len:378 (+),score=62.17,tr	O65781 GALE2_CYATE|83.57|0.0,GDP_Man_Dehyd|PF16363.4|1.4e-64,Epimerase|PF01370.20|2.5e-52,Polysacc_synt_2|PF02719.14|9.3e-14,3Beta_HSD|PF01073.18|1.2e-12,RmlD_sub_bind|PF04321.16|4e-09 F01_transcript_90149:69-1136(+)	20	6	6	1	355	39.1	7.46	3.88288e+06
Gene.156827::F01_transcript_88863::g.156827::m.156827 Gene.156827::F01_transcript_88863::g.156827 ORF type:complete len:232 (+),score=32.93,tr	O49203 NDK3_ARATH|74.58|1e-123,NDK|PF00334.18|9.4e-53 F01_transcript_88863:57-752(+)	28	7	8	4	231	25.4	9.41	122794176
Gene.3477::F01_transcript_14215::g.3477::m.3477 Gene.3477::F01_transcript_14215::g.3477 ORF type:complete len:465 (+),score=132.51,tr	Q337A0 XB33_ORYSJ|34.57|4e-24,tr|Q337A0|XB33_ORYSJ|30.51|7e-08,tr|Q337A0|XB33_ORYSJ|30.05|1e-07,Ank_2|PF12796.6|2.5e-17,Ank_2|PF12796.6|1.9e-12,Ank_2|PF12796.6|9.8e-13,Ank_4|PF13637.5|4.8e-12,Ank_4|PF13637.5|1.2e-09,Ank_4|PF13637.5|2.7e-07,Ank_4|PF13637.5|1.9e-07,Ank_4|PF13637.5|2e-07,Ank|PF00023.29|0.0015,Ank|PF00023.29|0.00054,Ank|PF00023.29|6.7e-05,Ank|PF00023.29|0.031,Ank|PF00023.29|1.1e-07,A…	16	6	6	6	464	50.6	5.44	4.46854e+07
Gene.14093::F01_transcript_21170::g.14093::m.14093 Gene.14093::F01_transcript_21170::g.14093 ORF type:complete len:303 (+),score=59.67,tr	Q8GYN9 MENB_ARATH|32.68|9e-20,ECH_1|PF00378.19|4.3e-44,ECH_2|PF16113.4|2.5e-24 F01_transcript_21170:56-910(+)	31	5	5	5	284	30.2	6.79	8.39743e+07
Gene.258886::F01_transcript_13436::g.258886::m.258886 Gene.258886::F01_transcript_13436::g.258886 ORF type:complete len:515 (+),score=61.69,tr	Q7XSK0 BGL18_ORYSJ|69.26|0.0,Glyco_hydro_1|PF00232.17|8.1e-156 F01_transcript_13436:24-1547(+)	19	7	8	5	507	57.9	6.18	4.70001e+08
Gene.73504::F01_transcript_53256::g.73504::m.73504 Gene.73504::F01_transcript_53256::g.73504 ORF type:complete len:366 (+),score=63.41,tr	Q655X8 AAH_ORYSJ|68.48|7e-173,Peptidase_M20|PF01546.27|2.7e-19,M20_dimer|PF07687.13|2.2e-07,Peptidase_M28|PF04389.16|7.5e-07 F01_transcript_53256:117-1214(+)	18	6	7	5	365	39.7	6.19	120491059
Gene.24231::F01_transcript_27947::g.24231::m.24231 Gene.24231::F01_transcript_27947::g.24231 ORF type:complete len:100 (+),score=13.10,tr	Q9SK39 SBP3_ARATH|62.24|2e-43,Cyt-b5|PF00173.27|1.9e-13 F01_transcript_27947:92-391(+)	58	4	5	4	99	10.7	5.52	421207724
Gene.172204::F01_transcript_95146::g.172204::m.172204 Gene.172204::F01_transcript_95146::g.172204 ORF type:complete len:328 (+),score=55.19,tr	P48489 PP1_ORYSJ|90.52|0.0,Metallophos|PF00149.27|6.8e-41,STPPase_N|PF16891.4|2.8e-23 F01_transcript_95146:191-1174(+)	21	6	8	5	327	36.8	5.47	679280325
Gene.204232::F01_transcript_106175::g.204232::m.204232 Gene.204232::F01_transcript_106175::g.204232 ORF type:complete len:386 (+),score=58.68,UPF0160	PF03690.12 4.9e-134 F01_transcript_106175:98-1159(+)	24	9	9	3	353	39.7	6.15	1.61625e+07
Gene.16468::F01_transcript_23079::g.16468::m.16468 Gene.16468::F01_transcript_23079::g.16468 ORF type:complete len:248 (+),score=40.40,tr	P52032 GPX1_ARATH|72.27|3e-109,GSHPx|PF00255.18|7.5e-44,AhpC-TSA|PF00578.20|5.1e-09,Redoxin|PF08534.9|2.2e-08 F01_transcript_23079:52-744(+)	27	5	5	5	230	25.5	9.41	6.55791e+07
Gene.11957::F01_transcript_19724::g.11957::m.11957 Gene.11957::F01_transcript_19724::g.11957 ORF type:complete len:379 (+),score=49.93,tr	Q10716 CYSP1_MAIZE|75.57|0.0,Peptidase_C1|PF00112.22|5.7e-73,Inhibitor_I29|PF08246.11|4.1e-11 F01_transcript_19724:32-1138(+)	17	5	5	2	368	40.1	6.39	9.25535e+07
Gene.52781::F01_transcript_3155::g.52781::m.52781 Gene.52781::F01_transcript_3155::g.52781 ORF type:complete len:1032 (+),score=166.25,tr	O48844 PSD1A_ARATH|78.15|0.0,PC_rep|PF01851.21|0.00038,PC_rep|PF01851.21|1.9e-05,PC_rep|PF01851.21|2.1e-06,HEAT_2|PF13646.5|1.4e-11 F01_transcript_3155:76-3096(+)	7	6	6	1	1006	109	5.41
Gene.152003::F01_transcript_86800::g.152003::m.152003 Gene.152003::F01_transcript_86800::g.152003 ORF type:complete len:523 (+),score=98.52,tr	P55233 GLGL1_BETVU|68.84|0.0,NTP_transferase|PF00483.22|1e-76 F01_transcript_86800:67-1635(+)	7	3	5	3	522	57.8	8.02	6.10166e+07
Gene.18642::F01_transcript_25121::g.18642::m.18642 Gene.18642::F01_transcript_25121::g.18642 ORF type:complete len:169 (+),score=47.22,tr	Q5J907 TCTP_ELAGV|85.71|1e-104,TCTP|PF00838.16|1.5e-58 F01_transcript_25121:75-581(+)	26	6	7	5	168	19	4.77	2.56872e+08
Gene.18030::F01_transcript_24553::g.18030::m.18030 Gene.18030::F01_transcript_24553::g.18030 ORF type:complete len:175 (+),score=38.27,tr	Q06036 RK122_SECCE|64.41|4e-49,Ribosomal_L12|PF00542.18|7.4e-22,Ribosomal_L12_N|PF16320.4|4.9e-14 F01_transcript_24553:78-602(+)	30	4	4	4	174	18.3	6.2	43193845
Gene.74092::F01_transcript_53548::g.74092::m.74092 Gene.74092::F01_transcript_53548::g.74092 ORF type:complete len:590 (+),score=80.13,tr	O04973 LEU1A_SOLPN|75.32|0.0,HMGL-like|PF00682.18|1.4e-93,LeuA_dimer|PF08502.9|4.1e-39 F01_transcript_53548:171-1940(+)	11	5	5	5	589	63.6	6.37	1.12247e+07
Gene.8705::F01_transcript_17621::g.8705::m.8705 Gene.8705::F01_transcript_17621::g.8705 ORF type:complete len:347 (+),score=100.02,tr	Q9SAR5 AKR2_ARATH|61.86|4e-141,Ank_2|PF12796.6|3.4e-06,Ank_2|PF12796.6|1.1e-08,Ank_4|PF13637.5|1.8e-08,Ank_5|PF13857.5|1e-10,Ank|PF00023.29|0.012,Ank|PF00023.29|5.6e-05,Ank_3|PF13606.5|0.0035 F01_transcript_17621:203-1243(+)	20	7	8	2	346	37.1	4.51	1.00976e+08
Gene.18794::F01_transcript_25295::g.18794::m.18794 Gene.18794::F01_transcript_25295::g.18794 ORF type:complete len:197 (+),score=18.84,tr	Q109R6 CUTA1_ORYSJ|62.21|7e-66,CutA1|PF03091.14|2.7e-37 F01_transcript_25295:23-613(+)	27	4	4	4	196	22	9.04	239440528
Gene.10939::F01_transcript_19063::g.10939::m.10939 Gene.10939::F01_transcript_19063::g.10939 ORF type:complete len:360 (+),score=21.47,tr	B6VJS4 ROMT_VITVI|46.07|7e-112,Methyltransf_2|PF00891.17|1.3e-58,Dimerisation|PF08100.10|1.5e-16 F01_transcript_19063:52-1131(+)	19	6	7	5	359	39.8	5.85	3.31291e+07
Gene.172975::F01_transcript_95391::g.172975::m.172975 Gene.172975::F01_transcript_95391::g.172975 ORF type:complete len:451 (+),score=84.39,tr	Q9LFN6 RH56_ARATH|91.61|0.0,DEAD|PF00270.28|5.4e-37,Helicase_C|PF00271.30|1.9e-27,ResIII|PF04851.14|6.6e-06 F01_transcript_95391:150-1502(+)	13	4	4	4	450	50.9	6.23	27298383
Gene.37840::F01_transcript_38138::g.37840::m.37840 Gene.37840::F01_transcript_38138::g.37840 ORF type:complete len:119 (+),score=1.57,tr	Q9M5X7 NLTP_MALDO|53.27|9e-33,Tryp_alpha_amyl|PF00234.21|4.5e-08 F01_transcript_38138:68-424(+)	52	6	7	2	118	11.6	8.91	2679217096
Gene.87599::F01_transcript_59560::g.87599::m.87599 Gene.87599::F01_transcript_59560::g.87599 ORF type:complete len:297 (+),score=39.47,tr	P54873 HMCS_ARATH|66.11|1e-144,HMG_CoA_synt_C|PF08540.9|1.7e-109 F01_transcript_59560:704-1594(+)	16	3	4	1	296	34.3	8.29	19624204
Gene.7041::F01_transcript_16545::g.7041::m.7041 Gene.7041::F01_transcript_16545::g.7041 ORF type:complete len:409 (+),score=50.56,tr	P54260 GCST_SOLTU|81.62|0.0,GCV_T|PF01571.20|2.7e-87,GCV_T_C|PF08669.10|8e-24 F01_transcript_16545:165-1391(+)	20	6	6	6	408	44.2	8.66	2.38835e+07
Gene.10944::F01_transcript_19065::g.10944::m.10944 Gene.10944::F01_transcript_19065::g.10944 ORF type:complete len:361 (+),score=26.51,tr	B6VJS4 ROMT_VITVI|47.22|5e-116,Methyltransf_2|PF00891.17|1.5e-59,Dimerisation|PF08100.10|1.6e-12 F01_transcript_19065:33-1115(+)	15	6	7	5	360	40.2	5.53	80764841
Gene.211250::F01_transcript_108858::g.211250::m.211250 Gene.211250::F01_transcript_108858::g.211250 ORF type:complete len:1186 (+),score=338.50,tr	O81283 TC159_ARATH|65.31|0.0,TOC159_MAD|PF11886.7|3.4e-128,AIG1|PF04548.15|5.6e-23,MMR_HSR1|PF01926.22|4.7e-09 F01_transcript_108858:1110-4667(+)	6	5	5	1	1185	129	4.68	5.6423e+06
Gene.209655::F01_transcript_108268::g.209655::m.209655 Gene.209655::F01_transcript_108268::g.209655 ORF type:complete len:317 (+),score=80.12,tr	Q9LV09 BOB1_ARATH|53.48|3e-91,CS|PF04969.15|3.1e-17 F01_transcript_108268:115-951(+)	23	7	10	5	278	31.9	5.58	7.88628e+07
Gene.109417::F01_transcript_68424::g.109417::m.109417 Gene.109417::F01_transcript_68424::g.109417 ORF type:complete len:118 (+),score=50.18,tr	Q38858 CALR2_ARATH|83.58|1e-34,Calreticulin|PF00262.17|6.3e-05 F01_transcript_68424:996-1349(+)	30	4	6	0	117	13.2	4.06
Gene.74687::F01_transcript_53853::g.74687::m.74687 Gene.74687::F01_transcript_53853::g.74687 ORF type:complete len:511 (+),score=57.47,tr	Q1PF50 EDA2_ARATH|25.42|1e-21,Peptidase_S28|PF05577.11|1.8e-82 F01_transcript_53853:84-1616(+)	13	5	5	5	510	57.8	5.43	2.30948e+07
Gene.18669::F01_transcript_25151::g.18669::m.18669	Gene.18669::F01_transcript_25151::g.18669 ORF type:complete len:200 (+),score=37.82 F01_transcript_25151:43-600(+)	30	4	4	4	185	19.9	5.62	4.53054e+07
Gene.7973::F01_transcript_17139::g.7973::m.7973 Gene.7973::F01_transcript_17139::g.7973 ORF type:complete len:400 (+),score=80.42,tr	Q9MAK9 PS10B_ARATH|91.98|0.0,AAA|PF00004.28|1.1e-42,AAA_5|PF07728.13|6.2e-05,RuvB_N|PF05496.11|4.4e-06,AAA_2|PF07724.13|7.7e-05 F01_transcript_17139:57-1256(+)	16	6	7	5	399	44.5	7.88	1.75005e+08
Gene.40528::F01_transcript_39407::g.40528::m.40528	Gene.40528::F01_transcript_39407::g.40528 ORF type:complete len:135 (+),score=52.18 F01_transcript_39407:4916-5320(+)	22	2	3	1	134	14.2	4.28	4010657
Gene.3743::F01_transcript_14377::g.3743::m.3743	Gene.3743::F01_transcript_14377::g.3743 ORF type:complete len:469 (+),score=81.29 F01_transcript_14377:80-1408(+)	10	4	5	1	442	49.9	9.17	34853005
Gene.37223::F01_transcript_37832::g.37223::m.37223 Gene.37223::F01_transcript_37832::g.37223 ORF type:complete len:71 (+),score=5.96,tr	P30792 PMGI_MAIZE|83.33|8e-29,Metalloenzyme|PF01676.17|3.1e-11 F01_transcript_37832:70-282(+)	47	2	3	2	70	7.8	7.34	55892102
Gene.7535::F01_transcript_16848::g.7535::m.7535 Gene.7535::F01_transcript_16848::g.7535 ORF type:complete len:391 (+),score=60.08,tr	Q9XJ35 CLPR1_ARATH|68.50|5e-179,CLP_protease|PF00574.22|5.9e-36 F01_transcript_16848:115-1287(+)	19	6	6	6	390	43.3	9.11	26809082
Gene.152187::F01_transcript_86887::g.152187::m.152187 Gene.152187::F01_transcript_86887::g.152187 ORF type:complete len:953 (+),score=265.52,tr	P37707 B2_DAUCA|35.61|6e-18,tr|P37707|B2_DAUCA|36.15|4e-17,tr|P37707|B2_DAUCA|35.07|7e-17,Dev_Cell_Death|PF10539.8|3.6e-48,Dev_Cell_Death|PF10539.8|1.1e-47,Dev_Cell_Death|PF10539.8|2.7e-47 F01_transcript_86887:145-3003(+)	10	5	6	4	952	106	6.84	45340815
Gene.147046::F01_transcript_6777::g.147046::m.147046 Gene.147046::F01_transcript_6777::g.147046 ORF type:complete len:400 (+),score=66.36,tr	O65258 BAM2_ARATH|79.35|0.0,Glyco_hydro_14|PF01373.16|1.1e-104 F01_transcript_6777:925-2124(+)	10	3	4	1	399	45.8	5.66	11875394
Gene.15666::F01_transcript_22359::g.15666::m.15666 Gene.15666::F01_transcript_22359::g.15666 ORF type:complete len:258 (+),score=57.54,tr	Q9SWE7 VATE_CITLI|80.51|2e-133,vATP-synt_E|PF01991.17|2.9e-68 F01_transcript_22359:41-775(+)	23	5	5	3	244	28.1	6.81	98112442
Gene.213429::F01_transcript_109650::g.213429::m.213429 Gene.213429::F01_transcript_109650::g.213429 ORF type:complete len:1893 (+),score=477.44,tr	B9FXV5 IF4G_ORYSJ|43.47|0.0,MIF4G|PF02854.18|2e-53,MA3|PF02847.16|8.8e-13 F01_transcript_109650:204-5882(+)	4	7	7	1	1892	205.5	6.76	8.33139e+07
Gene.109228::F01_transcript_68320::g.109228::m.109228 Gene.109228::F01_transcript_68320::g.109228 ORF type:complete len:465 (+),score=75.22,tr	P23902 KASC1_HORVU|85.34|0.0,ketoacyl-synt|PF00109.25|7.2e-57,Ketoacyl-synt_C|PF02801.21|8.7e-32 F01_transcript_68320:32-1426(+)	18	5	6	5	464	49.4	7.9	4.59128e+07
Gene.242267::F01_transcript_121120::g.242267::m.242267 Gene.242267::F01_transcript_121120::g.242267 ORF type:complete len:117 (+),score=14.18,tr	Q43187 IPYR_SOLTU|89.42|2e-65,Pyrophosphatase|PF00719.18|3.4e-37 F01_transcript_121120:1625-1975(+)	47	3	9	1	116	13.4	5.26	6938585
Gene.104597::F01_transcript_66244::g.104597::m.104597 Gene.104597::F01_transcript_66244::g.104597 ORF type:complete len:334 (+),score=52.66,Pyrid_oxidase_2	PF13883.5 1.4e-11,Putative_PNPOx|PF01243.19|1.4e-11,DUF2470|PF10615.8|2.9e-11 F01_transcript_66244:149-1003(+)	26	8	9	1	284	31.3	6.6	378709365
Gene.81220::F01_transcript_56809::g.81220::m.81220 Gene.81220::F01_transcript_56809::g.81220 ORF type:complete len:94 (+),score=15.26,tr	Q94F00 IMPL1_ARATH|79.57|1e-49,Inositol_P|PF00459.24|3.8e-17 F01_transcript_56809:1544-1825(+)	45	3	4	3	93	10.2	5.08	726881696
Gene.258387::F01_transcript_13092::g.258387::m.258387 Gene.258387::F01_transcript_13092::g.258387 ORF type:complete len:566 (+),score=133.77,tr	Q940P8 TCPB_ARATH|88.05|0.0,Cpn60_TCP1|PF00118.23|1.8e-148 F01_transcript_13092:115-1698(+)	14	7	8	7	527	57.5	6.09	43616751
Gene.5024::F01_transcript_15114::g.5024::m.5024 Gene.5024::F01_transcript_15114::g.5024 ORF type:complete len:415 (+),score=72.62,tr	P52424 PUR5_VIGUN|78.70|0.0,AIRS_C|PF02769.21|2.6e-35,AIRS|PF00586.23|8.8e-15 F01_transcript_15114:57-1247(+)	15	5	5	4	396	41.5	5.94	2.94165e+07
Gene.52296::F01_transcript_2972::g.52296::m.52296 Gene.52296::F01_transcript_2972::g.52296 ORF type:complete len:1070 (+),score=178.56,tr	P20973 UBE11_WHEAT|77.48|0.0,ThiF|PF00899.20|3.7e-31,ThiF|PF00899.20|4.2e-71,UBA_e1_thiolCys|PF10585.8|3.5e-83,E1_FCCH|PF16190.4|7.4e-26,E1_4HB|PF16191.4|1.4e-22,E1_UFD|PF09358.9|2.6e-21 F01_transcript_2972:106-3315(+)	6	8	8	2	1069	118.4	5.25	7.61323e+07
Gene.10819::F01_transcript_18982::g.10819::m.10819	Gene.10819::F01_transcript_18982::g.10819 ORF type:complete len:367 (+),score=64.15 F01_transcript_18982:46-1101(+)	26	8	8	8	351	39.4	6.47	3.37954e+07
Gene.258600::F01_transcript_13231::g.258600::m.258600 Gene.258600::F01_transcript_13231::g.258600 ORF type:complete len:484 (+),score=63.15,tr	Q94A02 TAR2_ARATH|58.45|2e-149,Alliinase_C|PF04864.12|5.3e-145,Aminotran_1_2|PF00155.20|1.5e-06 F01_transcript_13231:344-1795(+)	14	6	6	2	483	54.6	8.32	3.6832e+07
Gene.10624::F01_transcript_18858::g.10624::m.10624 Gene.10624::F01_transcript_18858::g.10624 ORF type:complete len:207 (+),score=31.58,GrpE	PF01025.18 1.1e-06 F01_transcript_18858:69-623(+)	38	5	5	1	184	20.8	8.92
Gene.17050::F01_transcript_23593::g.17050::m.17050 Gene.17050::F01_transcript_23593::g.17050 ORF type:complete len:228 (+),score=35.10,tr	Q9LVA7 ICLN_ARATH|61.88|6e-80,Voldacs|PF03517.12|5.6e-27 F01_transcript_23593:62-745(+)	25	5	6	5	227	25.2	4.15	2.71119e+07
Gene.14205::F01_transcript_21226::g.14205::m.14205 Gene.14205::F01_transcript_21226::g.14205 ORF type:complete len:264 (+),score=3.38,Lum_binding	PF00677.16 4.7e-22,Lum_binding|PF00677.16|5.5e-20 F01_transcript_21226:76-792(+)	33	5	5	5	238	25.7	7.61	65215232
Gene.140490::F01_transcript_82982::g.140490::m.140490 Gene.140490::F01_transcript_82982::g.140490 ORF type:complete len:172 (+),score=14.36,tr	Q8H8T0 RGP1_ORYSJ|87.74|4e-63,RGP|PF03214.12|2.3e-44 F01_transcript_82982:77-517(+)	28	4	9	1	146	16.7	5.52	82519035
Gene.57340::F01_transcript_45772::g.57340::m.57340 Gene.57340::F01_transcript_45772::g.57340 ORF type:complete len:325 (+),score=9.21,tr	O64740 SC13B_ARATH|78.93|4e-175,WD40|PF00400.31|0.16,WD40|PF00400.31|3.7e-05,WD40|PF00400.31|0.036,WD40|PF00400.31|0.005 F01_transcript_45772:5861-6835(+)	23	4	4	3	324	35.7	6.71	1.9721e+07
Gene.14604::F01_transcript_21531::g.14604::m.14604 Gene.14604::F01_transcript_21531::g.14604 ORF type:complete len:267 (+),score=47.84,tr	Q9XGM1 VATD_ARATH|72.01|2e-141,ATP-synt_D|PF01813.16|4.5e-69 F01_transcript_21531:124-924(+)	26	7	8	7	266	29.1	9.76	73554541
Gene.176604::F01_transcript_96759::g.176604::m.176604 Gene.176604::F01_transcript_96759::g.176604 ORF type:complete len:235 (+),score=43.17,tr	Q9LHA8 MD37C_ARATH|87.29|2e-139,HSP70|PF00012.19|6.2e-60 F01_transcript_96759:1795-2499(+)	28	6	7	1	234	25.7	4.87
Gene.158295::F01_transcript_89533::g.158295::m.158295 Gene.158295::F01_transcript_89533::g.158295 ORF type:complete len:192 (+),score=29.69,tr	Q9SID3 GLO2N_ARATH|71.20|3e-102,HAGH_C|PF16123.4|3.2e-25,Lactamase_B|PF00753.26|1.5e-08 F01_transcript_89533:491-1066(+)	33	5	7	2	191	21.3	7.01	2.13541e+07
Gene.15485::F01_transcript_22224::g.15485::m.15485 Gene.15485::F01_transcript_22224::g.15485 ORF type:complete len:238 (+),score=40.02,tr	Q9M2Z4 MSBP2_ARATH|66.36|2e-89,Cyt-b5|PF00173.27|2.5e-14 F01_transcript_22224:122-835(+)	24	4	12	1	237	25.6	4.51	49762700
Gene.79414::F01_transcript_55996::g.79414::m.79414 Gene.79414::F01_transcript_55996::g.79414 ORF type:complete len:59 (+),score=17.98,tr	Q9FI53 FUM2_ARATH|86.21|7e-28,FumaraseC_C|PF10415.8|1.3e-26 F01_transcript_55996:2307-2483(+)	53	2	3	1	58	6.1	5.29	6.05564e+06
Gene.229054::F01_transcript_115950::g.229054::m.229054 Gene.229054::F01_transcript_115950::g.229054 ORF type:complete len:188 (+),score=38.18,tr	O23629 H2B6_ARATH|79.75|5e-72,Histone|PF00125.23|1.4e-18,CBFD_NFYB_HMF|PF00808.22|0.00017 F01_transcript_115950:73-564(+)	31	5	7	1	163	17.8	9.99	8.66318e+07
Gene.55600::F01_transcript_45068::g.55600::m.55600 Gene.55600::F01_transcript_45068::g.55600 ORF type:complete len:303 (+),score=32.63,tr	Q0J8G4 SCRK2_ORYSJ|86.86|5e-146,PfkB|PF00294.23|2.6e-55 F01_transcript_45068:65-973(+)	17	5	6	1	302	33.3	6.16	60345265
Gene.74281::F01_transcript_53626::g.74281::m.74281 Gene.74281::F01_transcript_53626::g.74281 ORF type:complete len:238 (+),score=40.67,tr	Q9M2Z4 MSBP2_ARATH|65.90|6e-88,Cyt-b5|PF00173.27|2.5e-14 F01_transcript_53626:58-771(+)	24	4	12	1	237	25.7	4.49	8908147
Gene.121594::F01_transcript_74140::g.121594::m.121594 Gene.121594::F01_transcript_74140::g.121594 ORF type:complete len:204 (+),score=13.62,tr	A7QEU4 PER5_VITVI|62.42|3e-70,peroxidase|PF00141.22|3e-56 F01_transcript_74140:164-775(+)	15	2	3	2	203	20.3	6.07	36857769
Gene.16284::F01_transcript_22917::g.16284::m.16284 Gene.16284::F01_transcript_22917::g.16284 ORF type:complete len:252 (+),score=37.43,tr	P24805 TSJT1_TOBAC|38.51|6e-36,DUF3700|PF12481.7|5.7e-106,GATase_7|PF13537.5|6.9e-09 F01_transcript_22917:66-821(+)	18	4	5	4	251	26.9	6.54	16481328
Gene.51934::F01_transcript_2801::g.51934::m.51934 Gene.51934::F01_transcript_2801::g.51934 ORF type:complete len:578 (+),score=137.63,tr	O81644 VILI2_ARATH|54.98|0.0,tr|O81644|VILI2_ARATH|25.07|2e-16,Gelsolin|PF00626.21|0.00011,Gelsolin|PF00626.21|9e-07,VHP|PF02209.18|7e-16 F01_transcript_2801:1748-3481(+)	10	4	4	1	577	62.7	5.91	6757426
Gene.5035::F01_transcript_15117::g.5035::m.5035 Gene.5035::F01_transcript_15117::g.5035 ORF type:complete len:472 (+),score=58.64,tr	Q9FH05 SCP42_ARATH|75.45|0.0,Peptidase_S10|PF00450.21|3.2e-126 F01_transcript_15117:65-1480(+)	13	4	5	4	471	52.7	6.64	2.30229e+07
Gene.3194::F01_transcript_14041::g.3194::m.3194 Gene.3194::F01_transcript_14041::g.3194 ORF type:complete len:535 (+),score=58.93,tr	Q9LV21 TCPD_ARATH|83.21|0.0,Cpn60_TCP1|PF00118.23|3e-154 F01_transcript_14041:105-1709(+)	11	5	5	1	534	57.8	6.4	4783661
Gene.160671::F01_transcript_90596::g.160671::m.160671 Gene.160671::F01_transcript_90596::g.160671 ORF type:complete len:183 (+),score=61.31,tr	Q96262 PCAP1_ARATH|53.30|3e-39,DREPP|PF05558.11|6.8e-67 F01_transcript_90596:101-649(+)	29	6	8	1	182	20	5.44	3.7489e+06
Gene.2856::F01_transcript_13848::g.2856::m.2856 Gene.2856::F01_transcript_13848::g.2856 ORF type:complete len:494 (+),score=62.57,tr	P37890 CBP1_ORYSJ|66.18|0.0,Peptidase_S10|PF00450.21|1.9e-136 F01_transcript_13848:218-1699(+)	10	4	4	4	493	54.7	5.62	38770830
Gene.90228::F01_transcript_60718::g.90228::m.90228 Gene.90228::F01_transcript_60718::g.90228 ORF type:complete len:135 (+),score=20.96,tr	Q0J8G4 SCRK2_ORYSJ|86.92|5e-77,PfkB|PF00294.23|6.2e-22 F01_transcript_60718:1980-2384(+)	43	5	6	1	134	15.1	6.57
Gene.87530::F01_transcript_59533::g.87530::m.87530 Gene.87530::F01_transcript_59533::g.87530 ORF type:complete len:117 (+),score=13.97,tr	Q10MQ2 DAPAT_ORYSJ|75.86|3e-45,Aminotran_1_2|PF00155.20|1.3e-06 F01_transcript_59533:668-1018(+)	22	1	2	1	116	12.6	6.52	3.10328e+07
Gene.14334::F01_transcript_21323::g.14334::m.14334 Gene.14334::F01_transcript_21323::g.14334 ORF type:complete len:245 (+),score=42.24,tr	Q84WW5 VAP13_ARATH|65.27|3e-106,Motile_Sperm|PF00635.25|2.3e-31 F01_transcript_21323:121-855(+)	22	4	5	1	244	27.3	7.71	24396713
Gene.246515::F01_transcript_122733::g.246515::m.246515 Gene.246515::F01_transcript_122733::g.246515 ORF type:complete len:478 (+),score=41.64,tr	Q94A02 TAR2_ARATH|62.60|3e-113,Alliinase_C|PF04864.12|3.5e-110,gag_pre-integrs|PF13976.5|6.6e-14,Aminotran_1_2|PF00155.20|0.00023 F01_transcript_122733:959-2392(+)	12	5	5	1	477	53.8	8.66	4278213
Gene.5974::F01_transcript_15750::g.5974::m.5974 Gene.5974::F01_transcript_15750::g.5974 ORF type:complete len:447 (+),score=89.38,tr	Q8W034 RNP1_ARATH|61.48|4e-98,RRM_1|PF00076.21|6.6e-14,RRM_1|PF00076.21|1.3e-16,RRM_7|PF16367.4|3.1e-07 F01_transcript_15750:35-1342(+)	11	4	6	2	435	44.3	6.71	2.32142e+07
Gene.213043::F01_transcript_109504::g.213043::m.213043 Gene.213043::F01_transcript_109504::g.213043 ORF type:complete len:434 (+),score=46.17,tr	Q9SHP0 SERB2_ARATH|69.19|0.0,Aminotran_5|PF00266.18|5.7e-48 F01_transcript_109504:33-1304(+)	18	7	7	2	423	46	8.63	8.55514e+06
Gene.45990::F01_transcript_41954::g.45990::m.45990 Gene.45990::F01_transcript_41954::g.45990 ORF type:complete len:204 (+),score=21.70,tr	Q39061 CP33_ARATH|60.59|3e-82,tr|Q39061|CP33_ARATH|32.00|1e-10,RRM_1|PF00076.21|3.9e-15,RRM_1|PF00076.21|4.9e-18 F01_transcript_41954:450-1061(+)	32	6	6	6	203	21.6	7.27	146323492
Gene.18878::F01_transcript_25367::g.18878::m.18878 Gene.18878::F01_transcript_25367::g.18878 ORF type:complete len:158 (+),score=7.04,tr	P80728 MAVI_CUCPE|47.52|2e-31,Cu_bind_like|PF02298.16|2.2e-26 F01_transcript_25367:151-624(+)	20	2	4	2	157	16.9	8.75	193493556
Gene.158894::F01_transcript_89818::g.158894::m.158894 Gene.158894::F01_transcript_89818::g.158894 ORF type:complete len:160 (+),score=35.10,tr	P93092 ACP1_CASGL|63.04|2e-48,PP-binding|PF00550.24|2.9e-11 F01_transcript_89818:65-481(+)	12	2	4	2	138	14.8	4.97	210837944
Gene.17547::F01_transcript_24081::g.17547::m.17547 Gene.17547::F01_transcript_24081::g.17547 ORF type:complete len:170 (+),score=25.77,tr	Q8LGG8 USPAL_ARATH|30.00|7e-12,Usp|PF00582.25|5.7e-28 F01_transcript_24081:104-613(+)	37	5	5	4	169	18.3	5.99	144356809
Gene.249080::F01_transcript_123730::g.249080::m.249080 Gene.249080::F01_transcript_123730::g.249080 ORF type:complete len:747 (+),score=67.25,tr	Q9SCV4 BGAL8_ARATH|68.78|0.0,Glyco_hydro_35|PF01301.18|4.8e-116,Glyco_hydro_42|PF02449.14|4.3e-09,BetaGal_dom4_5|PF13364.5|3.9e-05 F01_transcript_123730:24-2264(+)	9	5	7	1	746	82.7	5.95	16283417
Gene.92720::F01_transcript_62018::g.92720::m.92720 Gene.92720::F01_transcript_62018::g.92720 ORF type:complete len:134 (+),score=9.90,tr	Q851R5 TRH22_ORYSJ|68.75|2e-60,Thioredoxin|PF00085.19|7.7e-29 F01_transcript_62018:188-589(+)	42	5	6	5	133	14.8	6.18	101863261
Gene.144395::F01_transcript_84717::g.144395::m.144395 Gene.144395::F01_transcript_84717::g.144395 ORF type:complete len:459 (+),score=9.14,tr	Q9SFB5 SCP27_ARATH|71.00|0.0,Peptidase_S10|PF00450.21|3.5e-146 F01_transcript_84717:23-1399(+)	11	4	5	4	458	51.6	6.52	14366680
Gene.153895::F01_transcript_87546::g.153895::m.153895 Gene.153895::F01_transcript_87546::g.153895 ORF type:complete len:448 (+),score=92.22,tr	O64982 PRS7_PRUPE|96.47|0.0,AAA|PF00004.28|1.2e-39,AAA_2|PF07724.13|0.00011 F01_transcript_87546:69-1346(+)	19	7	7	7	425	47.5	6.28	4.05927e+07
Gene.17595::F01_transcript_24122::g.17595::m.17595 Gene.17595::F01_transcript_24122::g.17595 ORF type:complete len:205 (+),score=38.19,YbaB_DNA_bd	PF02575.15 1.6e-16 F01_transcript_24122:29-616(+)	32	5	5	5	195	21.3	8.92	5.69788e+07
Gene.18099::F01_transcript_24616::g.18099::m.18099 Gene.18099::F01_transcript_24616::g.18099 ORF type:complete len:176 (+),score=17.22,PMEI	PF04043.14 3.2e-13 F01_transcript_24616:56-583(+)	23	3	4	2	175	19.1	5.94	8.00024e+08
Gene.117406::F01_transcript_72173::g.117406::m.117406 Gene.117406::F01_transcript_72173::g.117406 ORF type:complete len:839 (+),score=198.87,tr	Q9FXI5 IQD32_ARATH|51.28|2e-42,tr|Q9FXI5|IQD32_ARATH|28.25|2e-20,IQ|PF00612.26|0.015,IQ|PF00612.26|0.001,IQ|PF00612.26|0.15,DUF4005|PF13178.5|5.5e-06 F01_transcript_72173:134-2650(+)	8	4	4	2	838	91.3	6.42	3.37527e+07
Gene.122700::F01_transcript_74671::g.122700::m.122700 Gene.122700::F01_transcript_74671::g.122700 ORF type:complete len:881 (+),score=203.96,tr	Q9FJD4 IMB1_ARATH|80.46|0.0,HEAT|PF02985.21|0.00015,HEAT_EZ|PF13513.5|9.2e-10,IBN_N|PF03810.18|6.4e-13 F01_transcript_74671:359-3001(+)	8	7	7	7	880	97.4	4.74	4.77857e+07
Gene.6767::F01_transcript_16337::g.6767::m.6767 Gene.6767::F01_transcript_16337::g.6767 ORF type:complete len:441 (+),score=59.64,tr	O82264 NPL42_ARATH|67.07|0.0,NPL4|PF05021.14|1.7e-10,UN_NPL4|PF11543.7|1.3e-07 F01_transcript_16337:84-1325(+)	15	5	5	5	413	44.8	5.29	3.32055e+07
Gene.20218::F01_transcript_26852::g.20218::m.20218 Gene.20218::F01_transcript_26852::g.20218 ORF type:complete len:130 (+),score=20.94,DUF952	PF06108.11 2.1e-24 F01_transcript_26852:99-488(+)	33	3	5	3	129	14.4	5.27	2.26469e+07
Gene.47433::F01_transcript_42634::g.47433::m.47433 Gene.47433::F01_transcript_42634::g.47433 ORF type:complete len:536 (+),score=87.46,tr	Q9M888 TCPZA_ARATH|88.04|0.0,Cpn60_TCP1|PF00118.23|2e-164 F01_transcript_42634:91-1698(+)	10	5	5	5	535	58.9	6.61	35942891
Gene.183090::F01_transcript_99327::g.183090::m.183090 Gene.183090::F01_transcript_99327::g.183090 ORF type:complete len:221 (+),score=25.17,tr	A2XAZ3 ADHX_ORYSI|92.96|3e-145,ADH_N|PF08240.11|2.5e-25 F01_transcript_99327:40-702(+)	31	4	5	3	220	23.2	7.08	42314900
Gene.225308::F01_transcript_114449::g.225308::m.225308 Gene.225308::F01_transcript_114449::g.225308 ORF type:complete len:272 (+),score=55.68,tr	Q9LIG6 NIFU4_ARATH|74.66|4e-120,Nfu_N|PF08712.10|1.5e-30,NifU|PF01106.16|1.3e-29 F01_transcript_114449:115-930(+)	19	4	4	4	271	30	5.17	54235503
Gene.5674::F01_transcript_15545::g.5674::m.5674	Gene.5674::F01_transcript_15545::g.5674 ORF type:complete len:473 (+),score=80.57 F01_transcript_15545:98-1420(+)	12	5	6	1	440	49.7	9.07	27817216
Gene.259289::F01_transcript_33251::g.259289::m.259289 Gene.259289::F01_transcript_33251::g.259289 ORF type:complete len:474 (+),score=96.10,tr	Q8W034 RNP1_ARATH|55.97|2e-109,RRM_1|PF00076.21|3.1e-16,RRM_1|PF00076.21|1.5e-16,RRM_7|PF16367.4|5.6e-07 F01_transcript_33251:92-1423(+)	14	4	4	3	443	44.7	8.07	5.17311e+07
Gene.148531::F01_transcript_85360::g.148531::m.148531 Gene.148531::F01_transcript_85360::g.148531 ORF type:complete len:1018 (+),score=165.60,tr	Q9SLF3 TC132_ARATH|70.67|0.0,TOC159_MAD|PF11886.7|1e-65,AIG1|PF04548.15|2.6e-28,MMR_HSR1|PF01926.22|2.5e-08 F01_transcript_85360:235-3288(+)	6	4	4	4	1017	111	4.89	2.20063e+07
Gene.133803::F01_transcript_79816::g.133803::m.133803 Gene.133803::F01_transcript_79816::g.133803 ORF type:complete len:385 (+),score=8.24,tr	Q9LXI7 PPA20_ARATH|63.64|0.0,Metallophos|PF00149.27|1.5e-23,Metallophos_C|PF14008.5|1.2e-18,Pur_ac_phosph_N|PF16656.4|9.3e-19 F01_transcript_79816:154-1155(+)	18	5	5	5	333	37.8	6.3	88338542
Gene.255169::F01_transcript_11194::g.255169::m.255169 Gene.255169::F01_transcript_11194::g.255169 ORF type:complete len:644 (+),score=98.87,Creatinase_N_2	PF16189.4 9.4e-47,Peptidase_M24|PF00557.23|1.6e-44,Peptidase_M24_C|PF16188.4|6.6e-16,Creatinase_N|PF01321.17|7.1e-13 F01_transcript_11194:87-2018(+)	11	7	7	7	643	71.9	5.97	2.29714e+07
Gene.36331::F01_transcript_37454::g.36331::m.36331 Gene.36331::F01_transcript_37454::g.36331 ORF type:complete len:175 (+),score=38.13,tr	Q84WW5 VAP13_ARATH|58.93|1e-59 F01_transcript_37454:260-784(+)	30	4	5	1	174	19.5	5.29	6.39398e+06
Gene.116838::F01_transcript_71912::g.116838::m.116838 Gene.116838::F01_transcript_71912::g.116838 ORF type:complete len:362 (+),score=51.69,tr	Q38884 EIF3I_ARATH|31.45|7e-38,WD40|PF00400.31|0.00064,WD40|PF00400.31|0.01,WD40|PF00400.31|0.017,WD40|PF00400.31|1e-07 F01_transcript_71912:289-1374(+)	13	3	4	1	361	39.2	6.2	5.56477e+06
Gene.109078::F01_transcript_68254::g.109078::m.109078 Gene.109078::F01_transcript_68254::g.109078 ORF type:complete len:175 (+),score=30.46,tr	Q8LDW8 GLO2D_ARATH|70.52|3e-92,HAGH_C|PF16123.4|2.7e-25,Lactamase_B|PF00753.26|1.4e-07 F01_transcript_68254:768-1292(+)	32	4	5	1	174	19.4	7.4	5643601
Gene.3578::F01_transcript_14269::g.3578::m.3578 Gene.3578::F01_transcript_14269::g.3578 ORF type:complete len:569 (+),score=35.97,tr	Q9SU79 PAO5_ARATH|48.24|2e-157,Amino_oxidase|PF01593.23|1.3e-77,NAD_binding_8|PF13450.5|4e-14 F01_transcript_14269:245-1708(+)	13	4	4	4	487	52.4	6.09	3.78838e+07
Gene.145574::F01_transcript_5973::g.145574::m.145574 Gene.145574::F01_transcript_5973::g.145574 ORF type:complete len:721 (+),score=79.63,tr	P45582 BGAL_ASPOF|80.54|0.0,Glyco_hydro_35|PF01301.18|4.8e-118,Glyco_hydro_42|PF02449.14|4.2e-07 F01_transcript_5973:298-2460(+)	9	6	8	4	720	79.8	6.23	1.97e+07
Gene.192111::F01_transcript_102709::g.192111::m.192111 Gene.192111::F01_transcript_102709::g.192111 ORF type:complete len:60 (+),score=15.25,tr	O23714 PSB2A_ARATH|78.95|6e-29,Proteasome|PF00227.25|6.1e-05 F01_transcript_102709:4320-4499(+)	47	2	5	1	59	6.8	6.77	71914623
Gene.72182::F01_transcript_52652::g.72182::m.72182 Gene.72182::F01_transcript_52652::g.72182 ORF type:complete len:75 (+),score=9.18,tr	Q5JMR9 TRXY_ORYSJ|71.62|4e-33,Thioredoxin|PF00085.19|1.5e-14,Thioredoxin_2|PF13098.5|1.2e-06 F01_transcript_52652:336-560(+)	51	3	5	3	74	8.3	8.13	51613668
Gene.233592::F01_transcript_117745::g.233592::m.233592 Gene.233592::F01_transcript_117745::g.233592 ORF type:complete len:149 (+),score=28.10,tr	Q38946 DHE2_ARATH|82.99|7e-89,ELFV_dehydrog|PF00208.20|5.4e-44 F01_transcript_117745:25-447(+)	21	2	3	2	140	15.6	5.29	67230614
Gene.147351::F01_transcript_84843::g.147351::m.147351 Gene.147351::F01_transcript_84843::g.147351 ORF type:complete len:185 (+),score=34.16,tr	O22349 TBA3_ELEIN|97.25|4e-130,Tubulin_C|PF03953.16|5.6e-47 F01_transcript_84843:336-890(+)	30	4	4	1	184	20.4	4.74	9733927
Gene.15366::F01_transcript_22099::g.15366::m.15366 Gene.15366::F01_transcript_22099::g.15366 ORF type:complete len:285 (+),score=47.53,tr	Q9LDM2 CER7L_ARATH|30.48|1e-26,RNase_PH|PF01138.20|8.6e-27,RNase_PH_C|PF03725.14|7.2e-10 F01_transcript_22099:107-961(+)	23	4	4	4	284	29.6	4.91	10091229
Gene.185037::F01_transcript_100048::g.185037::m.185037 Gene.185037::F01_transcript_100048::g.185037 ORF type:complete len:730 (+),score=124.42,KH_1	PF00013.28 4.5e-16,KH_1|PF00013.28|1.1e-18 F01_transcript_100048:42-2231(+)	9	7	7	4	729	76.5	4.75	7.43052e+07
Gene.90943::F01_transcript_61068::g.90943::m.90943 Gene.90943::F01_transcript_61068::g.90943 ORF type:complete len:322 (+),score=59.66,Metallophos	PF00149.27 4.7e-12,Metallophos_2|PF12850.6|6.8e-09 F01_transcript_61068:59-967(+)	21	5	5	5	302	33.3	6.33	33481046
Gene.35050::F01_transcript_36963::g.35050::m.35050 Gene.35050::F01_transcript_36963::g.35050 ORF type:complete len:212 (+),score=36.33,tr	O23657 RABC1_ARATH|88.06|7e-129,Ras|PF00071.21|8.3e-57,Roc|PF08477.12|2.3e-31,Arf|PF00025.20|4.2e-17,MMR_HSR1|PF01926.22|9.5e-05,Gtr1_RagA|PF04670.11|0.00029 F01_transcript_36963:119-754(+)	29	5	5	4	211	23.5	5.85	4.37818e+07
Gene.16777::F01_transcript_23343::g.16777::m.16777 Gene.16777::F01_transcript_23343::g.16777 ORF type:complete len:163 (+),score=53.08,tr	P40619 HMGL_IPONI|60.54|1e-46,HMG_box|PF00505.18|1.6e-22,HMG_box_2|PF09011.9|3.3e-17 F01_transcript_23343:160-648(+)	17	4	4	3	162	18	5.66	43013084
Gene.258178::F01_transcript_12970::g.258178::m.258178 Gene.258178::F01_transcript_12970::g.258178 ORF type:complete len:539 (+),score=106.43,tr	Q0WM29 MMSA_ARATH|78.22|0.0,Aldedh|PF00171.21|2.2e-137 F01_transcript_12970:108-1724(+)	10	4	4	4	538	57.7	7.37	31572750
Gene.33676::F01_transcript_36359::g.33676::m.33676 Gene.33676::F01_transcript_36359::g.33676 ORF type:complete len:239 (+),score=37.74,tr	O22151 GOS12_ARATH|78.17|4e-140,V-SNARE_C|PF12352.7|1.5e-17 F01_transcript_36359:163-879(+)	15	3	4	3	238	26.4	9.39	2.65211e+07
Gene.19908::F01_transcript_26494::g.19908::m.19908 Gene.19908::F01_transcript_26494::g.19908 ORF type:complete len:132 (+),score=4.66,tr	Q9M7N0 PROF3_HEVBR|80.92|4e-80,Profilin|PF00235.18|1.4e-43 F01_transcript_26494:58-453(+)	37	3	7	3	131	14.2	5.16	4.35482e+08
Gene.41843::F01_transcript_39974::g.41843::m.41843 Gene.41843::F01_transcript_39974::g.41843 ORF type:complete len:350 (+),score=104.86,tr	Q9SAR5 AKR2_ARATH|63.13|5e-141,Ank_2|PF12796.6|4.4e-06,Ank_2|PF12796.6|4.8e-09,Ank_5|PF13857.5|1.7e-12,Ank_4|PF13637.5|2.5e-11,Ank|PF00023.29|0.012,Ank|PF00023.29|5e-06,Ank_3|PF13606.5|0.00085 F01_transcript_39974:181-1230(+)	16	6	7	1	349	37.1	4.5	7.2081e+06
Gene.19284::F01_transcript_25804::g.19284::m.19284 Gene.19284::F01_transcript_25804::g.19284 ORF type:complete len:187 (+),score=34.24,tr	O48897 TRXF_BRANA|63.69|7e-70,Thioredoxin|PF00085.19|2.2e-23 F01_transcript_25804:24-563(+)	25	4	4	4	179	19.6	9.48	74360245
Gene.5579::F01_transcript_15483::g.5579::m.5579 Gene.5579::F01_transcript_15483::g.5579 ORF type:complete len:479 (+),score=87.50,tr	Q10G56 OAT_ORYSJ|80.50|0.0,Aminotran_3|PF00202.20|2.2e-120,Aminotran_1_2|PF00155.20|0.00024 F01_transcript_15483:79-1515(+)	16	6	6	6	478	52.2	8.05	25551181
Gene.20428::F01_transcript_27092::g.20428::m.20428 Gene.20428::F01_transcript_27092::g.20428 ORF type:complete len:119 (+),score=0.40,tr	Q9M5X7 NLTP_MALDO|51.28|2e-32,Tryp_alpha_amyl|PF00234.21|4.3e-08 F01_transcript_27092:68-424(+)	51	5	5	1	118	11.6	8.91	3.93772e+06
Gene.11074::F01_transcript_19131::g.11074::m.11074 Gene.11074::F01_transcript_19131::g.11074 ORF type:complete len:387 (+),score=43.27,tr	Q10716 CYSP1_MAIZE|71.59|0.0,Peptidase_C1|PF00112.22|4.8e-73,Inhibitor_I29|PF08246.11|1.3e-10 F01_transcript_19131:22-1161(+)	15	4	5	3	379	41.7	6.6	15322898
Gene.18772::F01_transcript_25277::g.18772::m.18772 Gene.18772::F01_transcript_25277::g.18772 ORF type:complete len:161 (+),score=48.40,PP28	PF10252.8 1.4e-26 F01_transcript_25277:148-630(+)	11	2	4	2	160	18.6	9.19	109033344
Gene.8952::F01_transcript_17776::g.8952::m.8952 Gene.8952::F01_transcript_17776::g.8952 ORF type:complete len:349 (+),score=49.73,tr	Q9SDS7 VATC_ARATH|78.59|0.0,V-ATPase_C|PF03223.14|5e-123 F01_transcript_17776:113-1159(+)	19	5	6	1	348	39.6	5.99	6.42515e+06
Gene.35123::F01_transcript_36990::g.35123::m.35123 Gene.35123::F01_transcript_36990::g.35123 ORF type:complete len:451 (+),score=117.68,tr	P55034 PSMD4_ARATH|63.90|3e-166,VWA_2|PF13519.5|1.7e-27,UIM|PF02809.19|0.63,UIM|PF02809.19|0.24,UIM|PF02809.19|0.019 F01_transcript_36990:125-1354(+)	20	6	6	1	409	43	4.64
Gene.16771::F01_transcript_23339::g.16771::m.16771 Gene.16771::F01_transcript_23339::g.16771 ORF type:complete len:240 (+),score=19.90,tr	P25317 GSTXA_TOBAC|66.51|6e-104,GST_N|PF02798.19|2.7e-18,GST_N_3|PF13417.5|1.3e-15,GST_N_2|PF13409.5|7.7e-12,GST_C_2|PF13410.5|4.9e-11,GST_C|PF00043.24|2.1e-09 F01_transcript_23339:54-722(+)	19	8	8	1	222	25.5	6.55	3.23788e+06
Gene.12916::F01_transcript_20378::g.12916::m.12916 Gene.12916::F01_transcript_20378::g.12916 ORF type:complete len:352 (+),score=38.36,tr	Q9SID0 SCRK1_ARATH|77.47|0.0,PfkB|PF00294.23|4.7e-77 F01_transcript_20378:72-1058(+)	16	5	5	1	328	35.2	4.96	5.54057e+07
Gene.181594::F01_transcript_98706::g.181594::m.181594 Gene.181594::F01_transcript_98706::g.181594 ORF type:complete len:291 (+),score=37.82,tr	Q9S834 CLPP5_ARATH|79.51|3e-155,CLP_protease|PF00574.22|3.3e-80 F01_transcript_98706:58-930(+)	25	4	5	4	290	31.1	8.69	87304448
Gene.197809::F01_transcript_6825::g.197809::m.197809 Gene.197809::F01_transcript_6825::g.197809 ORF type:complete len:796 (+),score=203.88,tr	Q05196 PABP5_ARATH|23.37|2e-10,RRM_1|PF00076.21|3e-15,RRM_1|PF00076.21|1.3e-07,RRM_1|PF00076.21|6.9e-09 F01_transcript_6825:145-2532(+)	6	4	4	1	795	87.2	4.75	10767723
Gene.69879::F01_transcript_51563::g.69879::m.69879 Gene.69879::F01_transcript_51563::g.69879 ORF type:complete len:217 (+),score=29.32,tr	Q9SQZ9 PITH1_ARATH|30.07|1e-11,PITH|PF06201.12|1.1e-39 F01_transcript_51563:37-651(+)	24	4	5	1	204	22.6	4.97	19896276
Gene.204818::F01_transcript_106402::g.204818::m.204818 Gene.204818::F01_transcript_106402::g.204818 ORF type:complete len:204 (+),score=25.85,tr	P46254 HS22M_PEA|57.07|2e-56,HSP20|PF00011.20|4.2e-15 F01_transcript_106402:71-682(+)	27	5	5	5	203	22.6	6.13	5.47386e+07
Gene.162958::F01_transcript_91654::g.162958::m.162958 Gene.162958::F01_transcript_91654::g.162958 ORF type:complete len:582 (+),score=65.55,tr	P51850 PDC1_PEA|80.78|0.0,TPP_enzyme_N|PF02776.17|7.4e-32,TPP_enzyme_M|PF00205.21|2.7e-20,TPP_enzyme_C|PF02775.20|1.2e-14 F01_transcript_91654:49-1794(+)	9	4	5	3	581	62.4	5.31	7.26292e+06
Gene.204435::F01_transcript_106248::g.204435::m.204435 Gene.204435::F01_transcript_106248::g.204435 ORF type:complete len:454 (+),score=45.39,tr	Q67Y83 SCP51_ARATH|64.90|0.0,Peptidase_S10|PF00450.21|1.1e-72 F01_transcript_106248:33-1394(+)	11	4	5	4	453	49.5	5.22	46885910
Gene.6551::F01_transcript_16167::g.6551::m.6551 Gene.6551::F01_transcript_16167::g.6551 ORF type:complete len:455 (+),score=83.37,tr	Q9C5U3 PRS8A_ARATH|96.22|0.0,AAA|PF00004.28|5.1e-43,AAA_2|PF07724.13|5.3e-07,AAA_5|PF07728.13|1.3e-05,RuvB_N|PF05496.11|0.00024 F01_transcript_16167:110-1366(+)	18	7	7	6	418	46.9	8.84	59100646
Gene.102584::F01_transcript_65322::g.102584::m.102584 Gene.102584::F01_transcript_65322::g.102584 ORF type:complete len:205 (+),score=30.05,tr	Q9SQZ9 PITH1_ARATH|30.72|3e-12,PITH|PF06201.12|2.1e-39 F01_transcript_65322:104-718(+)	24	4	5	1	204	22.7	4.97	6.77146e+07
Gene.167535::F01_transcript_93311::g.167535::m.167535 Gene.167535::F01_transcript_93311::g.167535 ORF type:complete len:483 (+),score=63.06,tr	Q5N8X6 BGAL3_ORYSJ|75.85|0.0,Glyco_hydro_35|PF01301.18|2.9e-110,Glyco_hydro_42|PF02449.14|0.00019 F01_transcript_93311:131-1579(+)	15	6	6	1	482	54.7	7.15	22601582
Gene.189110::F01_transcript_101643::g.189110::m.189110 Gene.189110::F01_transcript_101643::g.189110 ORF type:complete len:273 (+),score=22.55,tr	Q7FAE1 MOMAS_ORYSJ|61.71|1e-101,adh_short_C2|PF13561.5|2.1e-63,adh_short|PF00106.24|1.2e-50,KR|PF08659.9|6.7e-08 F01_transcript_101643:15-833(+)	14	3	6	2	272	28.4	6.21	24703029
Gene.8691::F01_transcript_17611::g.8691::m.8691 Gene.8691::F01_transcript_17611::g.8691 ORF type:complete len:449 (+),score=60.64,tr	U3KRF2 DHQS_ACTCH|77.73|0.0,DHQ_synthase|PF01761.19|1.1e-108,Fe-ADH_2|PF13685.5|1.9e-15,Fe-ADH|PF00465.18|9.1e-07 F01_transcript_17611:72-1349(+)	12	4	4	1	425	46.1	7.46	55444443
Gene.31255::F01_transcript_35362::g.31255::m.31255 Gene.31255::F01_transcript_35362::g.31255 ORF type:complete len:495 (+),score=49.20,tr	P46280 EFTU2_SOYBN|83.26|0.0,GTP_EFTU|PF00009.26|2e-57,GTP_EFTU_D3|PF03143.16|6.6e-35,GTP_EFTU_D2|PF03144.24|1.8e-17 F01_transcript_35362:59-1486(+)	11	4	4	4	475	51.6	6.77	1.54663e+07
Gene.153439::F01_transcript_87369::g.153439::m.153439 Gene.153439::F01_transcript_87369::g.153439 ORF type:complete len:130 (+),score=15.89,tr	Q9SF23 FOLB1_ARATH|57.02|1e-44,FolB|PF02152.17|1.3e-29 F01_transcript_87369:291-680(+)	26	3	4	2	129	14.5	8.37	50973168
Gene.17736::F01_transcript_24250::g.17736::m.17736 Gene.17736::F01_transcript_24250::g.17736 ORF type:complete len:187 (+),score=41.03,tr	Q9S7I0 TADA_ARATH|42.00|7e-17,dCMP_cyt_deam_1|PF00383.22|2.8e-24,MafB19-deam|PF14437.5|2.9e-23 F01_transcript_24250:37-597(+)	30	4	4	4	186	20.2	5.07	1.14858e+07
Gene.80568::F01_transcript_56548::g.80568::m.80568 Gene.80568::F01_transcript_56548::g.80568 ORF type:complete len:480 (+),score=47.24,tr	Q9LSY9 U71B1_ARATH|40.08|4e-105,UDPGT|PF00201.17|2.9e-20 F01_transcript_56548:191-1441(+)	11	5	5	4	416	45.8	5.24	29434781
Gene.81516::F01_transcript_56929::g.81516::m.81516 Gene.81516::F01_transcript_56929::g.81516 ORF type:complete len:321 (+),score=67.02,tr	O80934 Y2766_ARATH|79.20|2e-157,NAD_binding_10|PF13460.5|4.3e-32,NmrA|PF05368.12|1.7e-07 F01_transcript_56929:22-963(+)	16	5	10	3	313	33.8	8.03	199732652
Gene.13126::F01_transcript_20523::g.13126::m.13126 Gene.13126::F01_transcript_20523::g.13126 ORF type:complete len:312 (+),score=50.04,tr	Q7XTY9 CCS_ORYSJ|77.29|4e-131,Sod_Cu|PF00080.19|1.7e-18,HMA|PF00403.25|5.9e-13 F01_transcript_20523:34-969(+)	21	6	6	3	311	32.8	5.53	32305262
Gene.14246::F01_transcript_21268::g.14246::m.14246 Gene.14246::F01_transcript_21268::g.14246 ORF type:complete len:182 (+),score=37.23,tr	Q2QX01 GRS12_ORYSJ|75.82|6e-96,Glutaredoxin|PF00462.23|4.5e-18 F01_transcript_21268:377-922(+)	22	4	5	4	181	20.1	7.37	84182183
Gene.15518::F01_transcript_22253::g.15518::m.15518 Gene.15518::F01_transcript_22253::g.15518 ORF type:complete len:267 (+),score=52.10,tr	Q9SWE7 VATE_CITLI|80.95|8e-128,vATP-synt_E|PF01991.17|1.6e-68 F01_transcript_22253:105-803(+)	18	4	4	2	232	26.5	6.8	29123618
Gene.257044::F01_transcript_12288::g.257044::m.257044 Gene.257044::F01_transcript_12288::g.257044 ORF type:complete len:545 (+),score=114.25,tr	P58223 Y4837_ARATH|30.14|7e-60,tr|P58223|Y4837_ARATH|29.21|3e-19,KH_1|PF00013.28|1.2e-10,KH_1|PF00013.28|7.3e-15,KH_1|PF00013.28|1.5e-09,KH_1|PF00013.28|6.7e-13 F01_transcript_12288:157-1791(+)	10	4	4	4	544	57.9	6.55	2.24924e+07
Gene.102167::F01_transcript_65133::g.102167::m.102167 Gene.102167::F01_transcript_65133::g.102167 ORF type:complete len:384 (+),score=76.03,tr	Q69XQ3 C3H44_ORYSJ|33.33|2e-06,KH_1|PF00013.28|5e-14,KH_1|PF00013.28|3.6e-20,KH_2|PF07650.16|9.9e-05 F01_transcript_65133:68-1219(+)	10	5	7	3	383	41.7	4.92	2.96741e+07
Gene.258535::F01_transcript_13190::g.258535::m.258535 Gene.258535::F01_transcript_13190::g.258535 ORF type:complete len:535 (+),score=101.26,eIF-4B	PF06273.10 7.5e-188 F01_transcript_13190:53-1657(+)	10	5	5	5	534	57.5	9.07	2.29809e+07
Gene.238554::F01_transcript_119647::g.238554::m.238554 Gene.238554::F01_transcript_119647::g.238554 ORF type:complete len:282 (+),score=33.84,Met_gamma_lyase	PF06838.10 1.3e-73 F01_transcript_119647:25-846(+)	18	4	4	4	273	29.8	7.31	1.99977e+07
Gene.7105::F01_transcript_16572::g.7105::m.7105 Gene.7105::F01_transcript_16572::g.7105 ORF type:complete len:419 (+),score=84.22,tr	Q04960 DNJH_CUCSA|90.91|0.0,DnaJ_C|PF01556.17|2.2e-40,DnaJ|PF00226.30|2.5e-23,DnaJ_CXXCXGXG|PF00684.18|3.7e-15 F01_transcript_16572:94-1350(+)	16	6	6	1	418	46.6	6.55	5967588
Gene.211739::F01_transcript_109017::g.211739::m.211739 Gene.211739::F01_transcript_109017::g.211739 ORF type:complete len:456 (+),score=94.57,tr	Q94K05 TCPQ_ARATH|80.76|0.0,Cpn60_TCP1|PF00118.23|6.1e-127 F01_transcript_109017:188-1369(+)	12	4	5	1	393	42.4	5.59	19516396
Gene.203377::F01_transcript_105805::g.203377::m.203377 Gene.203377::F01_transcript_105805::g.203377 ORF type:complete len:804 (+),score=105.46,tr	Q9SFU0 SC24A_ARATH|20.17|2e-11,Sec23_trunk|PF04811.14|4.3e-70,Sec23_BS|PF08033.11|7.9e-31,Sec23_helical|PF04815.14|6e-23,Gelsolin|PF00626.21|3.4e-15,zf-Sec23_Sec24|PF04810.14|2.6e-13 F01_transcript_105805:93-2414(+)	9	5	5	5	773	85.1	5.78	1.35108e+07
Gene.20380::F01_transcript_27037::g.20380::m.20380 Gene.20380::F01_transcript_27037::g.20380 ORF type:complete len:113 (+),score=16.44,tr	O04287 FKB12_VICFA|78.57|5e-63,FKBP_C|PF00254.27|1.6e-24 F01_transcript_27037:108-446(+)	39	3	3	2	112	12.2	7.96	1.9701e+08
Gene.189967::F01_transcript_101965::g.189967::m.189967 Gene.189967::F01_transcript_101965::g.189967 ORF type:complete len:233 (+),score=64.64,tr	Q43207 FKB70_WHEAT|34.22|2e-16,TPR_1|PF00515.27|3.1e-08,TPR_2|PF07719.16|1.1e-05,TPR_8|PF13181.5|0.0056,TPR_8|PF13181.5|0.0024,TPR_16|PF13432.5|0.00024,TPR_16|PF13432.5|0.00022,TPR_19|PF14559.5|3e-06 F01_transcript_101965:166-864(+)	19	4	4	1	232	26	4.75	27335194
Gene.157148::F01_transcript_89016::g.157148::m.157148 Gene.157148::F01_transcript_89016::g.157148 ORF type:complete len:164 (+),score=29.26,tr	P05477 HSP21_SOYBN|64.42|3e-61,HSP20|PF00011.20|3.1e-28 F01_transcript_89016:155-646(+)	27	3	4	3	163	18.4	6.23	112004746
Gene.177321::F01_transcript_97010::g.177321::m.177321 Gene.177321::F01_transcript_97010::g.177321 ORF type:complete len:922 (+),score=131.49,tr	Q9SV21 COPB1_ARATH|80.72|0.0,Adaptin_N|PF01602.19|7.3e-88,Coatomer_b_Cpla|PF14806.5|1.4e-59,Coatamer_beta_C|PF07718.11|2.2e-59 F01_transcript_97010:100-2865(+)	7	6	6	2	921	102.5	5.9	3.20325e+07
Gene.121027::F01_transcript_73879::g.121027::m.121027 Gene.121027::F01_transcript_73879::g.121027 ORF type:complete len:398 (+),score=55.60,tr	Q9SDS7 VATC_ARATH|77.27|0.0,V-ATPase_C|PF03223.14|4.8e-124 F01_transcript_73879:71-1195(+)	17	5	6	1	374	42.3	5.64	6.85675e+07
Gene.82798::F01_transcript_57535::g.82798::m.82798 Gene.82798::F01_transcript_57535::g.82798 ORF type:complete len:168 (+),score=28.36,tr	P49310 GRP1_SINAL|82.35|3e-46,RRM_1|PF00076.21|1.2e-22 F01_transcript_57535:36-506(+)	24	3	3	3	156	15.7	5.66	2.63583e+07
Gene.184942::F01_transcript_100005::g.184942::m.184942 Gene.184942::F01_transcript_100005::g.184942 ORF type:complete len:303 (+),score=16.92,tr	O64740 SC13B_ARATH|80.86|0.0,WD40|PF00400.31|0.019,WD40|PF00400.31|0.0011,WD40|PF00400.31|0.0066,WD40|PF00400.31|0.019,WD40|PF00400.31|0.01 F01_transcript_100005:75-983(+)	16	4	4	3	302	32.6	6.46	2.01277e+07
Gene.18183::F01_transcript_24696::g.18183::m.18183 Gene.18183::F01_transcript_24696::g.18183 ORF type:complete len:185 (+),score=2.25,tr	Q6H7E4 TRXM1_ORYSJ|65.57|2e-55,Thioredoxin|PF00085.19|7.3e-31,Thioredoxin_2|PF13098.5|8.4e-07,Thioredoxin_9|PF14595.5|2.8e-07 F01_transcript_24696:128-682(+)	21	3	4	1	184	19.9	8.63	71805285
Gene.137456::F01_transcript_81575::g.137456::m.137456 Gene.137456::F01_transcript_81575::g.137456 ORF type:complete len:426 (+),score=90.43,tr	Q9SEI2 PS6AA_ARATH|93.14|0.0,AAA|PF00004.28|1.9e-42,AAA_5|PF07728.13|1.7e-06,AAA_2|PF07724.13|2.5e-05,RuvB_N|PF05496.11|5.1e-05 F01_transcript_81575:188-1465(+)	14	5	5	4	425	47.5	5.01	2.32102e+07
Gene.172356::F01_transcript_95194::g.172356::m.172356 Gene.172356::F01_transcript_95194::g.172356 ORF type:complete len:376 (+),score=82.56,tr	Q0J0H4 ODPB2_ORYSJ|81.43|0.0,Transket_pyr|PF02779.23|1.1e-46,Transketolase_C|PF02780.19|1.1e-42 F01_transcript_95194:62-1189(+)	19	5	5	4	375	40.4	6.43	8.73791e+07
Gene.18394::F01_transcript_24873::g.18394::m.18394 Gene.18394::F01_transcript_24873::g.18394 ORF type:complete len:166 (+),score=30.47,Sep15_SelM	PF08806.10 1.4e-24 F01_transcript_24873:127-624(+)	27	3	3	3	165	18.4	5.25	7.49617e+06
Gene.72245::F01_transcript_52680::g.72245::m.72245 Gene.72245::F01_transcript_52680::g.72245 ORF type:complete len:117 (+),score=15.86,tr	Q39786 PGLR_GOSHI|44.64|1e-28,Glyco_hydro_28|PF00295.16|5.3e-22 F01_transcript_52680:903-1253(+)	34	2	2	1	116	12.8	5.15	27917708
Gene.18280::F01_transcript_24795::g.18280::m.18280 Gene.18280::F01_transcript_24795::g.18280 ORF type:complete len:195 (+),score=18.62,tr	Q67A25 NCS_THLFG|35.26|1e-20,Bet_v_1|PF00407.18|5.7e-07 F01_transcript_24795:12-596(+)	22	3	4	3	194	21.4	6.06	80093066
Gene.208032::F01_transcript_107699::g.208032::m.208032 Gene.208032::F01_transcript_107699::g.208032 ORF type:complete len:176 (+),score=22.83,tr	P42654 1433B_VICFA|81.89|3e-71,14-3-3|PF00244.19|1.7e-44 F01_transcript_107699:80-529(+)	34	6	6	1	149	17.1	6.58	20063232
Gene.17459::F01_transcript_23982::g.17459::m.17459 Gene.17459::F01_transcript_23982::g.17459 ORF type:complete len:241 (+),score=29.76,FabA	PF07977.12 1.9e-34,MaoC_dehydratas|PF01575.18|4.2e-05 F01_transcript_23982:84-725(+)	16	3	4	3	213	23.4	9.13	82133159
Gene.212402::F01_transcript_109275::g.212402::m.212402 Gene.212402::F01_transcript_109275::g.212402 ORF type:complete len:129 (+),score=9.11,tr	P60496 BABL_LILLO|58.00|2e-38,Cu_bind_like|PF02298.16|3.2e-25 F01_transcript_109275:3190-3576(+)	30	2	4	1	128	13.8	7.78	14610393
Gene.185523::F01_transcript_100251::g.185523::m.185523 Gene.185523::F01_transcript_100251::g.185523 ORF type:complete len:492 (+),score=133.42,tr	Q9LW88 NU50B_ARATH|38.87|2e-90,Ran_BP1|PF00638.17|3.6e-18,NUP50|PF08911.10|5e-15 F01_transcript_100251:235-1710(+)	11	4	4	2	491	52.4	4.81	2.13487e+07
Gene.20067::F01_transcript_26680::g.20067::m.20067 Gene.20067::F01_transcript_26680::g.20067 ORF type:complete len:114 (+),score=15.66,tr	P00060 CYC_SOLLC|92.79|5e-74,Cytochrom_C|PF00034.20|3.2e-13,Cytochrome_CBB3|PF13442.5|5.8e-07 F01_transcript_26680:99-440(+)	36	4	5	4	113	12.2	9.45	3.60771e+08
Gene.225524::F01_transcript_114548::g.225524::m.225524 Gene.225524::F01_transcript_114548::g.225524 ORF type:complete len:202 (+),score=6.21,tr	Q8W171 CYP1_SOYBN|82.74|3e-105,Pro_isomerase|PF00160.20|9.1e-49 F01_transcript_114548:87-608(+)	32	5	19	3	173	18.6	6.92	2.26764e+08
[truncated: 976 more rows]
