# Supplementary material for: Identification and Functional Validation of Two Novel Antioxidant Peptides in Saffron
Source: Antioxidants (Basel). 2024 Mar 20;13(3):378. doi: 10.3390/antiox13030378 (PMC10967730; doi:10.3390/antiox13030378)
Supplement: Supplementary file 1 [file antioxidants-13-00378-s001.zip › antioxidants-2897486-supplementarya/Supplementary Material/LC-MSMS Chart/Table S2.Saffron peptides identification list.xlsx]

## Sheet: PeptideGroups
Annotated Sequence	Modifications	# Protein Groups	# Proteins	# PSMs	Master Protein Accessions	Positions in Master Proteins	Modifications in Master Proteins	# Missed Cleavages	Theo. MH+ [Da]	Abundances (Grouped): XHH-1	Charge (by Search Engine): Mascot	DeltaM [ppm] (by Search Engine): Mascot	RT [min] (by Search Engine): Mascot	Ions Score (by Search Engine): Mascot
[K].YYYQVGSDTR.[G]		1	1	1	Gene.253090::F01_transcript_9974::g.253090::m.253090 Gene.253090::F01_transcript_9974::g.253090 ORF type:complete len:654 (+),score=44.27,tr	Gene.253090::F01_transcript_9974::g.253090::m.253090 Gene.253090::F01_transcript_9974::g.253090 ORF type:complete len:654 (+),score=44.27,tr [229-238]		0	1251.56	47543880	2	-0.22	17.5754	61
[R].LGQADQALADAK.[A]		1	1	1	Gene.3477::F01_transcript_14215::g.3477::m.3477 Gene.3477::F01_transcript_14215::g.3477 ORF type:complete len:465 (+),score=132.51,tr	Gene.3477::F01_transcript_14215::g.3477::m.3477 Gene.3477::F01_transcript_14215::g.3477 ORF type:complete len:465 (+),score=132.51,tr [378-389]		0	1200.62	9961829	2	1	16.2594	51
[K].TLQGIVDDLNTK.[L]		2	4	1	Gene.89923::F01_transcript_60601::g.89923::m.89923; Gene.59887::F01_transcript_46894::g.59887::m.59887	Gene.89923::F01_transcript_60601::g.89923::m.89923 [389-400]; Gene.59887::F01_transcript_46894::g.59887::m.59887 [389-400]		0	1316.71	29873576	2	-0.93	37.551	49
[R].LGPVVSAGQYEK.[I]		1	3	1	Gene.116199::F01_transcript_71623::g.116199::m.116199 Gene.116199::F01_transcript_71623::g.116199 ORF type:complete len:531 (+),score=81.57,tr	Gene.116199::F01_transcript_71623::g.116199::m.116199 Gene.116199::F01_transcript_71623::g.116199 ORF type:complete len:531 (+),score=81.57,tr [360-371]		0	1247.66	28305818	2	-0.21	23.144	37
[K].IGPTEPSQLAINENANGLAR.[Y]		1	2	2	Gene.85088::F01_transcript_58489::g.85088::m.85088 Gene.85088::F01_transcript_58489::g.85088 ORF type:complete len:353 (+),score=54.43,tr	Gene.85088::F01_transcript_58489::g.85088::m.85088 Gene.85088::F01_transcript_58489::g.85088 ORF type:complete len:353 (+),score=54.43,tr [143-162]		0	2065.07	55781952	2	0.44	37.0128	86
[R].LGPNYLMLPVNAPK.[C]	1xOxidation [M7]	1	3	1	Gene.4427::F01_transcript_14756::g.4427::m.4427 Gene.4427::F01_transcript_14756::g.4427 ORF type:complete len:524 (+),score=60.75,tr	Gene.4427::F01_transcript_14756::g.4427::m.4427 Gene.4427::F01_transcript_14756::g.4427 ORF type:complete len:524 (+),score=60.75,tr [356-369]		0	1542.83	14061201	2	-1.33	46.435	59
[R].LGPNYLMLPVNAPK.[C]		1	3	1	Gene.4427::F01_transcript_14756::g.4427::m.4427 Gene.4427::F01_transcript_14756::g.4427 ORF type:complete len:524 (+),score=60.75,tr	Gene.4427::F01_transcript_14756::g.4427::m.4427 Gene.4427::F01_transcript_14756::g.4427 ORF type:complete len:524 (+),score=60.75,tr [356-369]		0	1526.84	172112048	2	-1	49.3634	70
[R].LGPNYLMLPSNAPK.[C]	1xOxidation [M7]	2	7	1	Gene.64462::F01_transcript_49260::g.64462::m.64462 Gene.64462::F01_transcript_49260::g.64462 ORF type:complete len:423 (+),score=56.27,tr; Gene.5287::F01_transcript_15293::g.5287::m.5287 Gene.5287::F01_transcript_15293::g.5287 ORF type:complete len:523 (+),score=69.51,tr	Gene.64462::F01_transcript_49260::g.64462::m.64462 Gene.64462::F01_transcript_49260::g.64462 ORF type:complete len:423 (+),score=56.27,tr [340-353]; Gene.5287::F01_transcript_15293::g.5287::m.5287 Gene.5287::F01_transcript_15293::g.5287 ORF type:complete len:523 (+),score=69.51,tr [356-369]		0	1530.8	35799792	2	1.54	40.0479	27
[R].LGPNYLMLPSNAPK.[C]		2	7	2	Gene.64462::F01_transcript_49260::g.64462::m.64462 Gene.64462::F01_transcript_49260::g.64462 ORF type:complete len:423 (+),score=56.27,tr; Gene.5287::F01_transcript_15293::g.5287::m.5287 Gene.5287::F01_transcript_15293::g.5287 ORF type:complete len:523 (+),score=69.51,tr	Gene.64462::F01_transcript_49260::g.64462::m.64462 Gene.64462::F01_transcript_49260::g.64462 ORF type:complete len:423 (+),score=56.27,tr [340-353]; Gene.5287::F01_transcript_15293::g.5287::m.5287 Gene.5287::F01_transcript_15293::g.5287 ORF type:complete len:523 (+),score=69.51,tr [356-369]		0	1514.8	4.17103e+08	2	-1.24	43.2199	29
[R].LGPNYLMLPANAPK.[C]	1xOxidation [M7]	1	3	1	Gene.149566::F01_transcript_85763::g.149566::m.149566 Gene.149566::F01_transcript_85763::g.149566 ORF type:complete len:532 (+),score=69.93,tr	Gene.149566::F01_transcript_85763::g.149566::m.149566 Gene.149566::F01_transcript_85763::g.149566 ORF type:complete len:532 (+),score=69.93,tr [356-369]		0	1514.8	35972624	2	0.53	40.7991	33
[R].LGPNYLMLPANAPK.[C]		1	3	2	Gene.149566::F01_transcript_85763::g.149566::m.149566 Gene.149566::F01_transcript_85763::g.149566 ORF type:complete len:532 (+),score=69.93,tr	Gene.149566::F01_transcript_85763::g.149566::m.149566 Gene.149566::F01_transcript_85763::g.149566 ORF type:complete len:532 (+),score=69.93,tr [356-369]		0	1498.81	496065788	2	-0.08	44.8363	50
[K].IGPNEPSQLSIDSNAQGLAR.[Y]		1	1	5	Gene.231548::F01_transcript_116994::g.231548::m.231548 Gene.231548::F01_transcript_116994::g.231548 ORF type:complete len:359 (+),score=54.03,tr	Gene.231548::F01_transcript_116994::g.231548::m.231548 Gene.231548::F01_transcript_116994::g.231548 ORF type:complete len:359 (+),score=54.03,tr [149-168]		0	2067.05	9.77478e+08	2	0.31	35.1581	97
[R].TLQITIIGGSIPER.[S]		1	2	3	Gene.171491::F01_transcript_94883::g.171491::m.171491 Gene.171491::F01_transcript_94883::g.171491 ORF type:complete len:314 (+),score=57.33,tr	Gene.171491::F01_transcript_94883::g.171491::m.171491 Gene.171491::F01_transcript_94883::g.171491 ORF type:complete len:314 (+),score=57.33,tr [62-75]		0	1497.86	209640444	2	1.67	48.3484	10
[M].IGPGTGLAPFR.[G]		1	1	1	Gene.128027::F01_transcript_77077::g.128027::m.128027 Gene.128027::F01_transcript_77077::g.128027 ORF type:complete len:148 (+),score=29.41,tr	Gene.128027::F01_transcript_77077::g.128027::m.128027 Gene.128027::F01_transcript_77077::g.128027 ORF type:complete len:148 (+),score=29.41,tr [2-12]		0	1085.61	9130087	2	0.97	34.663	32
[RK].TLSGSTVGGTK.[DG]		3	5	1	Gene.9380::F01_transcript_18058::g.9380::m.9380 Gene.9380::F01_transcript_18058::g.9380 ORF type:complete len:357 (+),score=47.35,tr; Gene.151377::F01_transcript_86557::g.151377::m.151377 Gene.151377::F01_transcript_86557::g.151377 ORF type:complete len:356 (+),score=41.15,tr; Gene.181804::F01_transcript_98795::g.181804::m.181804 Gene.181804::F01_transcript_98795::g.181804 ORF type:complete len:3…	Gene.9380::F01_transcript_18058::g.9380::m.9380 Gene.9380::F01_transcript_18058::g.9380 ORF type:complete len:357 (+),score=47.35,tr [295-305]; Gene.151377::F01_transcript_86557::g.151377::m.151377 Gene.151377::F01_transcript_86557::g.151377 ORF type:complete len:356 (+),score=41.15,tr [294-304]; Gene.181804::F01_transcript_98795::g.181804::m.181804 Gene.181804::F01_transcript_98795::g.181804 ORF…		0	1007.54	978271488	2	-0.46	8.4613	60
[R].TLQALQYVQDNPDEVCPAGWKPGEK.[S]	1xCarbamidomethyl [C16]	2	3	2	Gene.159975::F01_transcript_90283::g.159975::m.159975 Gene.159975::F01_transcript_90283::g.159975 ORF type:complete len:275 (+),score=37.85,tr; Gene.15789::F01_transcript_22466::g.15789::m.15789 Gene.15789::F01_transcript_22466::g.15789 ORF type:complete len:281 (+),score=38.25,tr	Gene.159975::F01_transcript_90283::g.159975::m.159975 Gene.159975::F01_transcript_90283::g.159975 ORF type:complete len:275 (+),score=37.85,tr [206-230]; Gene.15789::F01_transcript_22466::g.15789::m.15789 Gene.15789::F01_transcript_22466::g.15789 ORF type:complete len:281 (+),score=38.25,tr [229-253]		0	2843.37	3.7298e+07	3	2.87	44.0713	50
[K].LGNEGVLLHIDLAK.[G]		1	3	2	Gene.226494::F01_transcript_114940::g.226494::m.226494 Gene.226494::F01_transcript_114940::g.226494 ORF type:complete len:1409 (+),score=243.60,tr	Gene.226494::F01_transcript_114940::g.226494::m.226494 Gene.226494::F01_transcript_114940::g.226494 ORF type:complete len:1409 (+),score=243.60,tr [924-937]		0	1491.85	29134238	3	-0.05	43.0242	54
[K].IGMVAGGTGITPMLQVIK.[A]		1	1	1	Gene.10918::F01_transcript_19049::g.10918::m.10918 Gene.10918::F01_transcript_19049::g.10918 ORF type:complete len:320 (+),score=46.08,tr	Gene.10918::F01_transcript_19049::g.10918::m.10918 Gene.10918::F01_transcript_19049::g.10918 ORF type:complete len:320 (+),score=46.08,tr [183-200]		0	1786	9015246	2	-3.15	51.4957	82
[K].LGMIDGSTYGCR.[L]	1xCarbamidomethyl [C11]	2	2	1	Gene.99470::F01_transcript_4528::g.99470::m.99470 Gene.99470::F01_transcript_4528::g.99470 ORF type:complete len:883 (+),score=165.79,tr; Gene.100065::F01_transcript_4843::g.100065::m.100065 Gene.100065::F01_transcript_4843::g.100065 ORF type:complete len:883 (+),score=161.41,tr	Gene.99470::F01_transcript_4528::g.99470::m.99470 Gene.99470::F01_transcript_4528::g.99470 ORF type:complete len:883 (+),score=165.79,tr [428-439]; Gene.100065::F01_transcript_4843::g.100065::m.100065 Gene.100065::F01_transcript_4843::g.100065 ORF type:complete len:883 (+),score=161.41,tr [428-439]		0	1329.59	14164076	2	-2.12	25.9926	44
[K].LGMIDGSSYGFR.[L]	1xOxidation [M3]	2	3	1	Gene.99324::F01_transcript_4469::g.99324::m.99324 Gene.99324::F01_transcript_4469::g.99324 ORF type:complete len:894 (+),score=176.88,tr; Gene.189500::F01_transcript_101777::g.189500::m.189500 Gene.189500::F01_transcript_101777::g.189500 ORF type:complete len:648 (+),score=100.64,tr	Gene.99324::F01_transcript_4469::g.99324::m.99324 Gene.99324::F01_transcript_4469::g.99324 ORF type:complete len:894 (+),score=176.88,tr [425-436]; Gene.189500::F01_transcript_101777::g.189500::m.189500 Gene.189500::F01_transcript_101777::g.189500 ORF type:complete len:648 (+),score=100.64,tr [425-436]		0	1318.61	4540706	2	-1.16	30.3287	14
[K].LGMIDGSSYGFR.[L]		2	3	1	Gene.99324::F01_transcript_4469::g.99324::m.99324 Gene.99324::F01_transcript_4469::g.99324 ORF type:complete len:894 (+),score=176.88,tr; Gene.189500::F01_transcript_101777::g.189500::m.189500 Gene.189500::F01_transcript_101777::g.189500 ORF type:complete len:648 (+),score=100.64,tr	Gene.99324::F01_transcript_4469::g.99324::m.99324 Gene.99324::F01_transcript_4469::g.99324 ORF type:complete len:894 (+),score=176.88,tr [425-436]; Gene.189500::F01_transcript_101777::g.189500::m.189500 Gene.189500::F01_transcript_101777::g.189500 ORF type:complete len:648 (+),score=100.64,tr [425-436]		0	1302.61	76434992	2	-2.18	38.3905	30
[K].IGMDVAASEFLTK.[D]	1xOxidation [M3]	1	1	1	Gene.6110::F01_transcript_15836::g.6110::m.6110 Gene.6110::F01_transcript_15836::g.6110 ORF type:complete len:503 (+),score=95.29,tr	Gene.6110::F01_transcript_15836::g.6110::m.6110 Gene.6110::F01_transcript_15836::g.6110 ORF type:complete len:503 (+),score=95.29,tr [283-295]		0	1397.7	12211319	2	1.1	35.8662	55
[K].IGMDVAASEFLTK.[D]		1	1	2	Gene.6110::F01_transcript_15836::g.6110::m.6110 Gene.6110::F01_transcript_15836::g.6110 ORF type:complete len:503 (+),score=95.29,tr	Gene.6110::F01_transcript_15836::g.6110::m.6110 Gene.6110::F01_transcript_15836::g.6110 ORF type:complete len:503 (+),score=95.29,tr [283-295]		0	1381.7	200758336	2	1.06	46.9802	60
[K].LGMDSGASLVTGGDR.[L]	1xOxidation [M3]	2	5	1	Gene.2570::F01_transcript_13646::g.2570::m.2570 Gene.2570::F01_transcript_13646::g.2570 ORF type:complete len:570 (+),score=95.74,tr; Gene.259209::F01_transcript_13622::g.259209::m.259209 Gene.259209::F01_transcript_13622::g.259209 ORF type:complete len:563 (+),score=97.18,tr	Gene.2570::F01_transcript_13646::g.2570::m.2570 Gene.2570::F01_transcript_13646::g.2570 ORF type:complete len:570 (+),score=95.74,tr [427-441]; Gene.259209::F01_transcript_13622::g.259209::m.259209 Gene.259209::F01_transcript_13622::g.259209 ORF type:complete len:563 (+),score=97.18,tr [395-409]		0	1451.68	13663756	2	0.17	21.108	79
[K].LGMDSGASLVTGGDR.[L]		2	5	1	Gene.2570::F01_transcript_13646::g.2570::m.2570 Gene.2570::F01_transcript_13646::g.2570 ORF type:complete len:570 (+),score=95.74,tr; Gene.259209::F01_transcript_13622::g.259209::m.259209 Gene.259209::F01_transcript_13622::g.259209 ORF type:complete len:563 (+),score=97.18,tr	Gene.2570::F01_transcript_13646::g.2570::m.2570 Gene.2570::F01_transcript_13646::g.2570 ORF type:complete len:570 (+),score=95.74,tr [427-441]; Gene.259209::F01_transcript_13622::g.259209::m.259209 Gene.259209::F01_transcript_13622::g.259209 ORF type:complete len:563 (+),score=97.18,tr [395-409]		0	1435.68	158532864	2	-0.48	30.6609	77
[K].LGIYSDAGSQTCSK.[T]	1xCarbamidomethyl [C12]	1	1	1	Gene.209121::F01_transcript_108063::g.209121::m.209121 Gene.209121::F01_transcript_108063::g.209121 ORF type:complete len:402 (+),score=51.75,tr	Gene.209121::F01_transcript_108063::g.209121::m.209121 Gene.209121::F01_transcript_108063::g.209121 ORF type:complete len:402 (+),score=51.75,tr [110-123]		0	1486.68	32014472	2	-0.15	17.781	85
[R].IGLVIESAEPR.[E]		4	18	1	Gene.130::F01_transcript_187::g.130::m.130 Gene.130::F01_transcript_187::g.130 ORF type:complete len:1244 (+),score=254.09,tr; Gene.78464::F01_transcript_55567::g.78464::m.78464 Gene.78464::F01_transcript_55567::g.78464 ORF type:complete len:1877 (+),score=376.08,tr; Gene.223::F01_transcript_268::g.223::m.223 Gene.223::F01_transcript_268::g.223 ORF type:complete len:2191 (+),score=408.17,tr; Gene…	Gene.130::F01_transcript_187::g.130::m.130 Gene.130::F01_transcript_187::g.130 ORF type:complete len:1244 (+),score=254.09,tr [699-709]; Gene.78464::F01_transcript_55567::g.78464::m.78464 Gene.78464::F01_transcript_55567::g.78464 ORF type:complete len:1877 (+),score=376.08,tr [460-470]; Gene.223::F01_transcript_268::g.223::m.223 Gene.223::F01_transcript_268::g.223 ORF type:complete len:2191 (+),s…		0	1183.67	53304200	2	-0.49	33.545	27
[K].IGIVGLPNVGK.[S]		1	1	1	Gene.8374::F01_transcript_17421::g.8374::m.8374 Gene.8374::F01_transcript_17421::g.8374 ORF type:complete len:395 (+),score=82.69,tr	Gene.8374::F01_transcript_17421::g.8374::m.8374 Gene.8374::F01_transcript_17421::g.8374 ORF type:complete len:395 (+),score=82.69,tr [27-37]		0	1066.66	3.88438e+06	2	0.58	41.3512	36
[R].LGLVGLGQCTPSSTSAYR.[G]	1xCarbamidomethyl [C9]	3	4	2	Gene.257622::F01_transcript_12629::g.257622::m.257622 Gene.257622::F01_transcript_12629::g.257622 ORF type:complete len:552 (+),score=114.18,tr; Gene.135353::F01_transcript_80616::g.135353::m.135353 Gene.135353::F01_transcript_80616::g.135353 ORF type:complete len:408 (+),score=90.35,tr; Gene.258930::F01_transcript_13464::g.258930::m.258930 Gene.258930::F01_transcript_13464::g.258930 ORF type:com…	Gene.257622::F01_transcript_12629::g.257622::m.257622 Gene.257622::F01_transcript_12629::g.257622 ORF type:complete len:552 (+),score=114.18,tr [54-71]; Gene.135353::F01_transcript_80616::g.135353::m.135353 Gene.135353::F01_transcript_80616::g.135353 ORF type:complete len:408 (+),score=90.35,tr [54-71]; Gene.258930::F01_transcript_13464::g.258930::m.258930 Gene.258930::F01_transcript_13464::g.258…		0	1866.94	578610688	2	-0.41	39.2211	92
[R].LGLTVCYDLR.[F]	1xCarbamidomethyl [C6]	1	1	1	Gene.13152::F01_transcript_20539::g.13152::m.13152 Gene.13152::F01_transcript_20539::g.13152 ORF type:complete len:327 (+),score=51.07,tr	Gene.13152::F01_transcript_20539::g.13152::m.13152 Gene.13152::F01_transcript_20539::g.13152 ORF type:complete len:327 (+),score=51.07,tr [194-203]		0	1209.63	55907016	2	-0.95	41.2385	41
[K].IGITSGASTPDK.[V]		2	2	1	Gene.5178::F01_transcript_15203::g.5178::m.5178 Gene.5178::F01_transcript_15203::g.5178 ORF type:complete len:305 (+),score=71.32,tr; Gene.5097::F01_transcript_15147::g.5097::m.5097 Gene.5097::F01_transcript_15147::g.5097 ORF type:complete len:507 (+),score=94.68,tr	Gene.5178::F01_transcript_15203::g.5178::m.5178 Gene.5178::F01_transcript_15203::g.5178 ORF type:complete len:305 (+),score=71.32,tr [272-283]; Gene.5097::F01_transcript_15147::g.5097::m.5097 Gene.5097::F01_transcript_15147::g.5097 ORF type:complete len:507 (+),score=94.68,tr [430-441]		0	1146.6	144933472	2	2.17	14.7632	38
[R].TLSSTAQTTIEIDSLYEGIDFYSTITR.[A]		3	22	1	Gene.69097::F01_transcript_51243::g.69097::m.69097 Gene.69097::F01_transcript_51243::g.69097 ORF type:complete len:651 (+),score=130.37,tr; Gene.97757::F01_transcript_64403::g.97757::m.97757 Gene.97757::F01_transcript_64403::g.97757 ORF type:complete len:698 (+),score=126.05,tr; Gene.255001::F01_transcript_11110::g.255001::m.255001 Gene.255001::F01_transcript_11110::g.255001 ORF type:complete len…	Gene.69097::F01_transcript_51243::g.69097::m.69097 Gene.69097::F01_transcript_51243::g.69097 ORF type:complete len:651 (+),score=130.37,tr [279-305]; Gene.97757::F01_transcript_64403::g.97757::m.97757 Gene.97757::F01_transcript_64403::g.97757 ORF type:complete len:698 (+),score=126.05,tr [326-352]; Gene.255001::F01_transcript_11110::g.255001::m.255001 Gene.255001::F01_transcript_11110::g.255001 O…		0	3025.49	5450719	3	2.72	54.5419	48
[K].IGQHMSGGGSSGGSQDGGDR.[A]		2	5	1	Gene.252810::F01_transcript_9778::g.252810::m.252810 Gene.252810::F01_transcript_9778::g.252810 ORF type:complete len:674 (+),score=123.46,tr; Gene.249841::F01_transcript_8196::g.249841::m.249841 Gene.249841::F01_transcript_8196::g.249841 ORF type:complete len:674 (+),score=128.35,tr	Gene.252810::F01_transcript_9778::g.252810::m.252810 Gene.252810::F01_transcript_9778::g.252810 ORF type:complete len:674 (+),score=123.46,tr [643-662]; Gene.249841::F01_transcript_8196::g.249841::m.249841 Gene.249841::F01_transcript_8196::g.249841 ORF type:complete len:674 (+),score=128.35,tr [643-662]		0	1846.77		2	-1.47	6.8638	89
[K].IGQHMSGGGSSGGSQDGGDR.[A]	1xOxidation [M5]	2	5	1	Gene.252810::F01_transcript_9778::g.252810::m.252810 Gene.252810::F01_transcript_9778::g.252810 ORF type:complete len:674 (+),score=123.46,tr; Gene.249841::F01_transcript_8196::g.249841::m.249841 Gene.249841::F01_transcript_8196::g.249841 ORF type:complete len:674 (+),score=128.35,tr	Gene.252810::F01_transcript_9778::g.252810::m.252810 Gene.252810::F01_transcript_9778::g.252810 ORF type:complete len:674 (+),score=123.46,tr [643-662]; Gene.249841::F01_transcript_8196::g.249841::m.249841 Gene.249841::F01_transcript_8196::g.249841 ORF type:complete len:674 (+),score=128.35,tr [643-662]		0	1862.77		3	-0.21	5.8553	51
[K].IGQHMSGGGSSGGSQDGGDRAPEADYEEVKK.[-]		2	5	2	Gene.252810::F01_transcript_9778::g.252810::m.252810 Gene.252810::F01_transcript_9778::g.252810 ORF type:complete len:674 (+),score=123.46,tr; Gene.249841::F01_transcript_8196::g.249841::m.249841 Gene.249841::F01_transcript_8196::g.249841 ORF type:complete len:674 (+),score=128.35,tr	Gene.252810::F01_transcript_9778::g.252810::m.252810 Gene.252810::F01_transcript_9778::g.252810 ORF type:complete len:674 (+),score=123.46,tr [643-673]; Gene.249841::F01_transcript_8196::g.249841::m.249841 Gene.249841::F01_transcript_8196::g.249841 ORF type:complete len:674 (+),score=128.35,tr [643-673]		2	3106.38	37703369	4	-3.08	12.2924	39
[R].TINVNYDGFAEDIR.[V]		1	2	1	Gene.257230::F01_transcript_12402::g.257230::m.257230 Gene.257230::F01_transcript_12402::g.257230 ORF type:complete len:568 (+),score=75.11,tr	Gene.257230::F01_transcript_12402::g.257230::m.257230 Gene.257230::F01_transcript_12402::g.257230 ORF type:complete len:568 (+),score=75.11,tr [192-205]		0	1626.78	15184765	2	0.66	42.9345	79
[R].LGTMFGCDK.[Y]	1xCarbamidomethyl [C7]	2	4	1	Gene.2808::F01_transcript_13817::g.2808::m.2808 Gene.2808::F01_transcript_13817::g.2808 ORF type:complete len:516 (+),score=105.90,tr; Gene.181808::F01_transcript_98800::g.181808::m.181808 Gene.181808::F01_transcript_98800::g.181808 ORF type:complete len:509 (+),score=105.70,tr	Gene.2808::F01_transcript_13817::g.2808::m.2808 Gene.2808::F01_transcript_13817::g.2808 ORF type:complete len:516 (+),score=105.90,tr [320-328]; Gene.181808::F01_transcript_98800::g.181808::m.181808 Gene.181808::F01_transcript_98800::g.181808 ORF type:complete len:509 (+),score=105.70,tr [313-321]		0	1028.45	45414200	2	1.13	21.6506	13
[K].IGTDIEDFK.[C]		1	1	1	Gene.78973::F01_transcript_55788::g.78973::m.78973 Gene.78973::F01_transcript_55788::g.78973 ORF type:complete len:366 (+),score=59.21,tr	Gene.78973::F01_transcript_55788::g.78973::m.78973 Gene.78973::F01_transcript_55788::g.78973 ORF type:complete len:366 (+),score=59.21,tr [253-261]		0	1037.51	7.34877e+06	2	-0.61	27.7774	43
[R].TINVNYDGFAEDVR.[V]		1	2	1	Gene.258426::F01_transcript_13119::g.258426::m.258426 Gene.258426::F01_transcript_13119::g.258426 ORF type:complete len:568 (+),score=62.20,tr	Gene.258426::F01_transcript_13119::g.258426::m.258426 Gene.258426::F01_transcript_13119::g.258426 ORF type:complete len:568 (+),score=62.20,tr [192-205]		0	1612.76	8.27762e+06	2	0.23	39.3931	63
[K].IGTAMYDVFK.[E]	1xOxidation [M5]	1	4	1	Gene.11647::F01_transcript_19514::g.11647::m.11647 Gene.11647::F01_transcript_19514::g.11647 ORF type:complete len:337 (+),score=62.72,tr	Gene.11647::F01_transcript_19514::g.11647::m.11647 Gene.11647::F01_transcript_19514::g.11647 ORF type:complete len:337 (+),score=62.72,tr [321-330]		0	1160.57	51223044	2	0.51	30.6627	32
[K].TLPASTTNDDKLILYGLFK.[Q]		1	2	1	Gene.214003::F01_transcript_109870::g.214003::m.214003 Gene.214003::F01_transcript_109870::g.214003 ORF type:complete len:114 (+),score=21.07,tr	Gene.214003::F01_transcript_109870::g.214003::m.214003 Gene.214003::F01_transcript_109870::g.214003 ORF type:complete len:114 (+),score=21.07,tr [41-59]		1	2110.14	30426202	2	-0.08	50.8343	86
[K].IGTAMHDVFK.[E]		1	1	1	Gene.160844::F01_transcript_90678::g.160844::m.160844 Gene.160844::F01_transcript_90678::g.160844 ORF type:complete len:341 (+),score=57.99,tr	Gene.160844::F01_transcript_90678::g.160844::m.160844 Gene.160844::F01_transcript_90678::g.160844 ORF type:complete len:341 (+),score=57.99,tr [317-326]		0	1118.57	12321551	3	0	20.6556	29
[R].LGSVVIPGK.[E]		1	1	1	Gene.225028::F01_transcript_114343::g.225028::m.225028 Gene.225028::F01_transcript_114343::g.225028 ORF type:complete len:368 (+),score=-0.86,tr	Gene.225028::F01_transcript_114343::g.225028::m.225028 Gene.225028::F01_transcript_114343::g.225028 ORF type:complete len:368 (+),score=-0.86,tr [227-235]		0	869.545	12652375	2	2.85	23.3217	37
[K].IGSVTLAELLK.[E]		1	3	1	Gene.9103::F01_transcript_17871::g.9103::m.9103 Gene.9103::F01_transcript_17871::g.9103 ORF type:complete len:434 (+),score=92.72,tr	Gene.9103::F01_transcript_17871::g.9103::m.9103 Gene.9103::F01_transcript_17871::g.9103 ORF type:complete len:434 (+),score=92.72,tr [160-170]		0	1143.7	8135710	2	-1.12	50.1707	53
[K].LGSVAIQAALR.[R]		1	1	1	Gene.164268::F01_transcript_92114::g.164268::m.164268 Gene.164268::F01_transcript_92114::g.164268 ORF type:complete len:402 (+),score=99.97,tr	Gene.164268::F01_transcript_92114::g.164268::m.164268 Gene.164268::F01_transcript_92114::g.164268 ORF type:complete len:402 (+),score=99.97,tr [36-46]		0	1098.66	216434464	2	-0.41	33.3012	51
[K].LGSVAIQAALK.[R]		1	2	1	Gene.9492::F01_transcript_18138::g.9492::m.9492 Gene.9492::F01_transcript_18138::g.9492 ORF type:complete len:443 (+),score=76.93,tr	Gene.9492::F01_transcript_18138::g.9492::m.9492 Gene.9492::F01_transcript_18138::g.9492 ORF type:complete len:443 (+),score=76.93,tr [36-46]		0	1070.66	69358216	2	1.22	32.0637	40
[R].IGSTIFGPR.[E]		1	1	1	Gene.248889::F01_transcript_123656::g.248889::m.248889 Gene.248889::F01_transcript_123656::g.248889 ORF type:complete len:129 (+),score=17.66,Ala_racemase_N	Gene.248889::F01_transcript_123656::g.248889::m.248889 Gene.248889::F01_transcript_123656::g.248889 ORF type:complete len:129 (+),score=17.66,Ala_racemase_N [110-118]		0	947.531	86142416	2	2.04	27.1688	32
[K].TLPESNANLDEVVALAK.[E]		1	3	2	Gene.35547::F01_transcript_37146::g.35547::m.35547 Gene.35547::F01_transcript_37146::g.35547 ORF type:complete len:482 (+),score=108.38,tr	Gene.35547::F01_transcript_37146::g.35547::m.35547 Gene.35547::F01_transcript_37146::g.35547 ORF type:complete len:482 (+),score=108.38,tr [157-173]		0	1783.94	95732898	2	1.04	48.6008	57
[R].IGSSNEMSPLLAADGFR.[F]		1	1	3	Gene.158789::F01_transcript_89768::g.158789::m.158789 Gene.158789::F01_transcript_89768::g.158789 ORF type:complete len:245 (+),score=17.50,tr	Gene.158789::F01_transcript_89768::g.158789::m.158789 Gene.158789::F01_transcript_89768::g.158789 ORF type:complete len:245 (+),score=17.50,tr [46-62]		0	1764.86	41467880	2	-0.45	47.912	142
[R].IGSSNEMPPLLAADGFR.[F]		1	1	1	Gene.257118::F01_transcript_12333::g.257118::m.257118 Gene.257118::F01_transcript_12333::g.257118 ORF type:complete len:481 (+),score=12.11,tr	Gene.257118::F01_transcript_12333::g.257118::m.257118 Gene.257118::F01_transcript_12333::g.257118 ORF type:complete len:481 (+),score=12.11,tr [46-62]		0	1774.88	48725592	2	0.11	49.8591	81
[R].LGSMETGTGLTR.[A]		1	1	1	Gene.21819::F01_transcript_1906::g.21819::m.21819 Gene.21819::F01_transcript_1906::g.21819 ORF type:complete len:1340 (+),score=268.40,tr	Gene.21819::F01_transcript_1906::g.21819::m.21819 Gene.21819::F01_transcript_1906::g.21819 ORF type:complete len:1340 (+),score=268.40,tr [293-304]		0	1222.61	6.86246e+06	2	1.04	19.608	79
[K].TLPGLLGGSADLASSNMTLLK.[A]		2	5	2	Gene.253921::F01_transcript_10462::g.253921::m.253921 Gene.253921::F01_transcript_10462::g.253921 ORF type:complete len:727 (+),score=121.55,tr; Gene.150826::F01_transcript_86308::g.150826::m.150826 Gene.150826::F01_transcript_86308::g.150826 ORF type:complete len:539 (+),score=97.38,tr	Gene.253921::F01_transcript_10462::g.253921::m.253921 Gene.253921::F01_transcript_10462::g.253921 ORF type:complete len:727 (+),score=121.55,tr [433-453]; Gene.150826::F01_transcript_86308::g.150826::m.150826 Gene.150826::F01_transcript_86308::g.150826 ORF type:complete len:539 (+),score=97.38,tr [326-346]		0	2059.11	21114366	2	0.73	51.9777	105
[K].IGQHMSGGGSSGTSSGGSQGGGDQAPEAEYEEVKK.[-]		1	4	2	Gene.253171::F01_transcript_10019::g.253171::m.253171 Gene.253171::F01_transcript_10019::g.253171 ORF type:complete len:678 (+),score=129.54,tr	Gene.253171::F01_transcript_10019::g.253171::m.253171 Gene.253171::F01_transcript_10019::g.253171 ORF type:complete len:678 (+),score=129.54,tr [643-677]		1	3366.48	11870882	3	1.85	15.0272	74
[K].IGQMTQIDR.[T]		1	1	1	Gene.258343::F01_transcript_13060::g.258343::m.258343 Gene.258343::F01_transcript_13060::g.258343 ORF type:complete len:622 (+),score=56.09,tr	Gene.258343::F01_transcript_13060::g.258343::m.258343 Gene.258343::F01_transcript_13060::g.258343 ORF type:complete len:622 (+),score=56.09,tr [53-61]		0	1061.54	7.45593e+06	2	-1.94	15.8534	22
[K].IGQMTQIER.[NQS]		1	3	1	Gene.255693::F01_transcript_11499::g.255693::m.255693 Gene.255693::F01_transcript_11499::g.255693 ORF type:complete len:586 (+),score=68.93,tr	Gene.255693::F01_transcript_11499::g.255693::m.255693 Gene.255693::F01_transcript_11499::g.255693 ORF type:complete len:586 (+),score=68.93,tr [10-18]		0	1075.56	56863912	2	-0.01	16.4896	13
[K].IGQSVLEYTK.[S]		1	58	1	Gene.98086::F01_transcript_64533::g.98086::m.98086 Gene.98086::F01_transcript_64533::g.98086 ORF type:complete len:688 (+),score=74.06,tr	Gene.98086::F01_transcript_64533::g.98086::m.98086 Gene.98086::F01_transcript_64533::g.98086 ORF type:complete len:688 (+),score=74.06,tr [521-530]		0	1137.62	747704000	2	-1.38	25.0212	76
[K].IGQVAIGSSGGDPFLGQQMSSQK.[D]		1	3	1	Gene.256005::F01_transcript_11662::g.256005::m.256005 Gene.256005::F01_transcript_11662::g.256005 ORF type:complete len:683 (+),score=90.99,tr	Gene.256005::F01_transcript_11662::g.256005::m.256005 Gene.256005::F01_transcript_11662::g.256005 ORF type:complete len:683 (+),score=90.99,tr [581-603]		0	2292.13	6108451	3	-0.32	41.9065	18
[R].LGQWESFDDSYR.[I]		1	2	1	Gene.230898::F01_transcript_116712::g.230898::m.230898 Gene.230898::F01_transcript_116712::g.230898 ORF type:complete len:616 (+),score=167.40,tr	Gene.230898::F01_transcript_116712::g.230898::m.230898 Gene.230898::F01_transcript_116712::g.230898 ORF type:complete len:616 (+),score=167.40,tr [527-538]		0	1502.65	6007880	2	0.45	36.3571	31
[K].IGLTFIPESGR.[G]		1	1	1	Gene.204937::F01_transcript_106440::g.204937::m.204937 Gene.204937::F01_transcript_106440::g.204937 ORF type:complete len:146 (+),score=20.57,tr	Gene.204937::F01_transcript_106440::g.204937::m.204937 Gene.204937::F01_transcript_106440::g.204937 ORF type:complete len:146 (+),score=20.57,tr [118-128]		0	1189.66	19379672	2	4.39	43.0619	40
[K].LGRPDQDGTMISVSTMEAINEK.[I]		1	1	1	Gene.259224::F01_transcript_13634::g.259224::m.259224 Gene.259224::F01_transcript_13634::g.259224 ORF type:complete len:474 (+),score=81.11,tr	Gene.259224::F01_transcript_13634::g.259224::m.259224 Gene.259224::F01_transcript_13634::g.259224 ORF type:complete len:474 (+),score=81.11,tr [43-64]		0	2392.15	5097478	3	-0.18	40.7141	53
[R].LGSEVIVVEFAADIVPSMDGEVR.[K]		2	3	2	Gene.195257::F01_transcript_103851::g.195257::m.195257 Gene.195257::F01_transcript_103851::g.195257 ORF type:complete len:502 (+),score=48.97,tr; Gene.2946::F01_transcript_13895::g.2946::m.2946 Gene.2946::F01_transcript_13895::g.2946 ORF type:complete len:502 (+),score=35.68,tr	Gene.195257::F01_transcript_103851::g.195257::m.195257 Gene.195257::F01_transcript_103851::g.195257 ORF type:complete len:502 (+),score=48.97,tr [230-252]; Gene.2946::F01_transcript_13895::g.2946::m.2946 Gene.2946::F01_transcript_13895::g.2946 ORF type:complete len:502 (+),score=35.68,tr [230-252]		0	2432.24	74786771	2	-8.4	55.0167	117
[R].LGSEVTVVEFAADIVPSMDGEVR.[K]	1xOxidation [M18]	2	2	1	Gene.3227::F01_transcript_14070::g.3227::m.3227 Gene.3227::F01_transcript_14070::g.3227 ORF type:complete len:502 (+),score=44.27,tr; Gene.148744::F01_transcript_85443::g.148744::m.148744 Gene.148744::F01_transcript_85443::g.148744 ORF type:complete len:410 (+),score=29.91,tr	Gene.3227::F01_transcript_14070::g.3227::m.3227 Gene.3227::F01_transcript_14070::g.3227 ORF type:complete len:502 (+),score=44.27,tr [230-252]; Gene.148744::F01_transcript_85443::g.148744::m.148744 Gene.148744::F01_transcript_85443::g.148744 ORF type:complete len:410 (+),score=29.91,tr [138-160]		0	2436.2	11341348	3	-0.16	52.3598	25
[K].LGSFSHGFTYSGHPVSCAVALEAIK.[I]	1xCarbamidomethyl [C17]	2	4	2	Gene.2808::F01_transcript_13817::g.2808::m.2808 Gene.2808::F01_transcript_13817::g.2808 ORF type:complete len:516 (+),score=105.90,tr; Gene.181808::F01_transcript_98800::g.181808::m.181808 Gene.181808::F01_transcript_98800::g.181808 ORF type:complete len:509 (+),score=105.70,tr	Gene.2808::F01_transcript_13817::g.2808::m.2808 Gene.2808::F01_transcript_13817::g.2808 ORF type:complete len:516 (+),score=105.90,tr [369-393]; Gene.181808::F01_transcript_98800::g.181808::m.181808 Gene.181808::F01_transcript_98800::g.181808 ORF type:complete len:509 (+),score=105.70,tr [362-386]		0	2635.3	46133778	3	2.2	43.3767	33
[K].LGSIAIECALR.[R]	1xCarbamidomethyl [C8]	1	7	1	Gene.242774::F01_transcript_121344::g.242774::m.242774 Gene.242774::F01_transcript_121344::g.242774 ORF type:complete len:429 (+),score=90.34,tr	Gene.242774::F01_transcript_121344::g.242774::m.242774 Gene.242774::F01_transcript_121344::g.242774 ORF type:complete len:429 (+),score=90.34,tr [36-46]		0	1202.66	58236112	2	-2.13	38.6004	35
[K].TLPYCDFVFGNETEAR.[T]	1xCarbamidomethyl [C5]	1	3	2	Gene.9714::F01_transcript_18290::g.9714::m.9714 Gene.9714::F01_transcript_18290::g.9714 ORF type:complete len:368 (+),score=81.29,tr	Gene.9714::F01_transcript_18290::g.9714::m.9714 Gene.9714::F01_transcript_18290::g.9714 ORF type:complete len:368 (+),score=81.29,tr [208-223]		0	1918.86	5.45619e+07	3	-1.05	49.1554	85
[R].IGSLSQVSGVLGSQWGDEGK.[G]		1	1	1	Gene.105085::F01_transcript_66437::g.105085::m.105085 Gene.105085::F01_transcript_66437::g.105085 ORF type:complete len:494 (+),score=54.30,tr	Gene.105085::F01_transcript_66437::g.105085::m.105085 Gene.105085::F01_transcript_66437::g.105085 ORF type:complete len:494 (+),score=54.30,tr [65-84]		0	2004		2	6.44	48.6239	56
[K].IGSASAHPPYLEMITEAISSLK.[E]		1	6	1	Gene.13002::F01_transcript_20438::g.13002::m.13002 Gene.13002::F01_transcript_20438::g.13002 ORF type:complete len:307 (+),score=71.76,tr	Gene.13002::F01_transcript_20438::g.13002::m.13002 Gene.13002::F01_transcript_20438::g.13002 ORF type:complete len:307 (+),score=71.76,tr [50-71]		0	2315.2	7.26635e+06	3	1.37	54.5243	14
[R].LGITAGLCTLIQHVPER.[N]	1xCarbamidomethyl [C8]	1	1	2	Gene.15913::F01_transcript_22599::g.15913::m.15913 Gene.15913::F01_transcript_22599::g.15913 ORF type:complete len:263 (+),score=28.16,tr	Gene.15913::F01_transcript_22599::g.15913::m.15913 Gene.15913::F01_transcript_22599::g.15913 ORF type:complete len:263 (+),score=28.16,tr [121-137]		0	1878.03	5.14798e+07	2	2.64	50.1889	37
[K].LGISWNEVGSQLEDEGVDSFK.[K]		1	3	1	Gene.196410::F01_transcript_104271::g.196410::m.196410 Gene.196410::F01_transcript_104271::g.196410 ORF type:complete len:320 (+),score=55.24,TAL_FSA	Gene.196410::F01_transcript_104271::g.196410::m.196410 Gene.196410::F01_transcript_104271::g.196410 ORF type:complete len:320 (+),score=55.24,TAL_FSA [277-297]		0	2309.09	91795040	2	0.47	51.4462	99
[K].IGISHAVAVIEEDNR.[I]		1	1	2	Gene.4527::F01_transcript_14806::g.4527::m.4527 Gene.4527::F01_transcript_14806::g.4527 ORF type:complete len:451 (+),score=12.52,tr	Gene.4527::F01_transcript_14806::g.4527::m.4527 Gene.4527::F01_transcript_14806::g.4527 ORF type:complete len:451 (+),score=12.52,tr [53-67]		0	1622.85	3.77769e+07	2	2.26	32.6048	60
[K].IGGLSLNELAR.[E]		2	4	1	Gene.176568::F01_transcript_96750::g.176568::m.176568 Gene.176568::F01_transcript_96750::g.176568 ORF type:complete len:618 (+),score=125.60,tr; Gene.1421::F01_transcript_856::g.1421::m.1421 Gene.1421::F01_transcript_856::g.1421 ORF type:complete len:1629 (+),score=314.86,tr	Gene.176568::F01_transcript_96750::g.176568::m.176568 Gene.176568::F01_transcript_96750::g.176568 ORF type:complete len:618 (+),score=125.60,tr [210-220]; Gene.1421::F01_transcript_856::g.1421::m.1421 Gene.1421::F01_transcript_856::g.1421 ORF type:complete len:1629 (+),score=314.86,tr [868-878]		0	1142.65	32396176	2	-1.53	39.5753	31
[K].IGGLSLDELAR.[E]		1	1	1	Gene.42895::F01_transcript_40482::g.42895::m.42895 Gene.42895::F01_transcript_40482::g.42895 ORF type:complete len:1634 (+),score=296.67,tr	Gene.42895::F01_transcript_40482::g.42895::m.42895 Gene.42895::F01_transcript_40482::g.42895 ORF type:complete len:1634 (+),score=296.67,tr [873-883]		0	1143.64	10660065	2	-1.11	42.4431	26
[K].LGGINSLLQLER.[A]		1	8	1	Gene.119563::F01_transcript_73176::g.119563::m.119563 Gene.119563::F01_transcript_73176::g.119563 ORF type:complete len:922 (+),score=154.86,tr	Gene.119563::F01_transcript_73176::g.119563::m.119563 Gene.119563::F01_transcript_73176::g.119563 ORF type:complete len:922 (+),score=154.86,tr [626-637]		0	1312.76	3.97781e+06	2	-3.42	49.2203	29
[K].LGGLLVETSTEEDFTGK.[N]		3	4	2	Gene.257622::F01_transcript_12629::g.257622::m.257622 Gene.257622::F01_transcript_12629::g.257622 ORF type:complete len:552 (+),score=114.18,tr; Gene.135353::F01_transcript_80616::g.135353::m.135353 Gene.135353::F01_transcript_80616::g.135353 ORF type:complete len:408 (+),score=90.35,tr; Gene.258930::F01_transcript_13464::g.258930::m.258930 Gene.258930::F01_transcript_13464::g.258930 ORF type:com…	Gene.257622::F01_transcript_12629::g.257622::m.257622 Gene.257622::F01_transcript_12629::g.257622 ORF type:complete len:552 (+),score=114.18,tr [21-37]; Gene.135353::F01_transcript_80616::g.135353::m.135353 Gene.135353::F01_transcript_80616::g.135353 ORF type:complete len:408 (+),score=90.35,tr [21-37]; Gene.258930::F01_transcript_13464::g.258930::m.258930 Gene.258930::F01_transcript_13464::g.258…		0	1795.9	408254784	2	0.77	44.2305	81
[K].IGGIGTVPVGR.[V]		1	8	1	Gene.227856::F01_transcript_115476::g.227856::m.227856 Gene.227856::F01_transcript_115476::g.227856 ORF type:complete len:448 (+),score=89.18,tr	Gene.227856::F01_transcript_115476::g.227856::m.227856 Gene.227856::F01_transcript_115476::g.227856 ORF type:complete len:448 (+),score=89.18,tr [244-254]		0	1025.61	80369216	2	0.78	26.8322	32
[R].TIYIPSPTWGNHTK.[I]		1	6	1	Gene.115499::F01_transcript_71266::g.115499::m.115499 Gene.115499::F01_transcript_71266::g.115499 ORF type:complete len:530 (+),score=60.41,tr	Gene.115499::F01_transcript_71266::g.115499::m.115499 Gene.115499::F01_transcript_71266::g.115499 ORF type:complete len:530 (+),score=60.41,tr [176-189]		0	1614.83	7.73726e+06	3	-0.37	35.8163	19
[R].LGGFEFMPPPPPTYYDGVR.[R]		1	2	1	Gene.174508::F01_transcript_95966::g.174508::m.174508 Gene.174508::F01_transcript_95966::g.174508 ORF type:complete len:486 (+),score=35.61,tr	Gene.174508::F01_transcript_95966::g.174508::m.174508 Gene.174508::F01_transcript_95966::g.174508 ORF type:complete len:486 (+),score=35.61,tr [361-379]		0	2140.02	6.66603e+06	3	-4.21	51.6752	25
[R].LGGEVLTTENAR.[E]		1	2	1	Gene.200918::F01_transcript_104928::g.200918::m.200918 Gene.200918::F01_transcript_104928::g.200918 ORF type:complete len:395 (+),score=66.81,tr	Gene.200918::F01_transcript_104928::g.200918::m.200918 Gene.200918::F01_transcript_104928::g.200918 ORF type:complete len:395 (+),score=66.81,tr [152-163]		0	1259.66	110002576	2	-2.34	19.055	58
[K].LGGCIPSSVGK.[M]	1xCarbamidomethyl [C4]	1	61	1	Gene.23469::F01_transcript_2643::g.23469::m.23469 Gene.23469::F01_transcript_2643::g.23469 ORF type:complete len:1188 (+),score=259.83,tr	Gene.23469::F01_transcript_2643::g.23469::m.23469 Gene.23469::F01_transcript_2643::g.23469 ORF type:complete len:1188 (+),score=259.83,tr [247-257]		0	1074.56		2	-4.89	18.5955	48
[R].LGGAGLDVFENEPHVPESLFGLENVVLLPHVGSGTWETR.[K]		1	1	2	Gene.46003::F01_transcript_41966::g.46003::m.46003 Gene.46003::F01_transcript_41966::g.46003 ORF type:complete len:348 (+),score=15.09,tr	Gene.46003::F01_transcript_41966::g.46003::m.46003 Gene.46003::F01_transcript_41966::g.46003 ORF type:complete len:348 (+),score=15.09,tr [253-291]		0	4172.11	54109964	3	-1.78	54.43	98
[R].LGGAGLDVFEHEPHVPESLFGLENVVLLPHVGSGTWETR.[K]		2	2	1	Gene.213847::F01_transcript_109805::g.213847::m.213847 Gene.213847::F01_transcript_109805::g.213847 ORF type:complete len:343 (+),score=16.93,tr; Gene.225464::F01_transcript_114525::g.225464::m.225464 Gene.225464::F01_transcript_114525::g.225464 ORF type:complete len:344 (+),score=16.54,tr	Gene.213847::F01_transcript_109805::g.213847::m.213847 Gene.213847::F01_transcript_109805::g.213847 ORF type:complete len:343 (+),score=16.93,tr [253-291]; Gene.225464::F01_transcript_114525::g.225464::m.225464 Gene.225464::F01_transcript_114525::g.225464 ORF type:complete len:344 (+),score=16.54,tr [253-291]		0	4195.12	22024872	5	-0.45	53.5491	26
[R].TLYPYVTGTSVIGMK.[Y]	1xOxidation [M14]	2	3	1	Gene.15984::F01_transcript_22656::g.15984::m.15984 Gene.15984::F01_transcript_22656::g.15984 ORF type:complete len:245 (+),score=37.08,tr; Gene.15268::F01_transcript_22018::g.15268::m.15268 Gene.15268::F01_transcript_22018::g.15268 ORF type:complete len:245 (+),score=34.42,tr	Gene.15984::F01_transcript_22656::g.15984::m.15984 Gene.15984::F01_transcript_22656::g.15984 ORF type:complete len:245 (+),score=37.08,tr [22-36]; Gene.15268::F01_transcript_22018::g.15268::m.15268 Gene.15268::F01_transcript_22018::g.15268 ORF type:complete len:245 (+),score=34.42,tr [22-36]		0	1645.85	6.59445e+06	3	-5.76	40.6647	25
[R].IGFTDEFLER.[M]		1	2	1	Gene.257226::F01_transcript_12399::g.257226::m.257226 Gene.257226::F01_transcript_12399::g.257226 ORF type:complete len:613 (+),score=106.79,tr	Gene.257226::F01_transcript_12399::g.257226::m.257226 Gene.257226::F01_transcript_12399::g.257226 ORF type:complete len:613 (+),score=106.79,tr [97-106]		0	1226.61	18408982	2	-0.72	45.3031	18
[R].IGFSYLVSQK.[Y]		1	1	1	Gene.256629::F01_transcript_12028::g.256629::m.256629 Gene.256629::F01_transcript_12028::g.256629 ORF type:complete len:603 (+),score=92.56,tr	Gene.256629::F01_transcript_12028::g.256629::m.256629 Gene.256629::F01_transcript_12028::g.256629 ORF type:complete len:603 (+),score=92.56,tr [385-394]		0	1141.63	22970702	2	0.31	38.624	53
[K].IGFNGILLIEPKPQEPTK.[H]		1	3	2	Gene.35547::F01_transcript_37146::g.35547::m.35547 Gene.35547::F01_transcript_37146::g.35547 ORF type:complete len:482 (+),score=108.38,tr	Gene.35547::F01_transcript_37146::g.35547::m.35547 Gene.35547::F01_transcript_37146::g.35547 ORF type:complete len:482 (+),score=108.38,tr [268-285]		0	1994.13		2	-3.84	49.457	63
[R].IGFHDADNPFVVLLDR.[V]		1	1	1	Gene.138148::F01_transcript_81879::g.138148::m.138148 Gene.138148::F01_transcript_81879::g.138148 ORF type:complete len:674 (+),score=33.51,PD40	Gene.138148::F01_transcript_81879::g.138148::m.138148 Gene.138148::F01_transcript_81879::g.138148 ORF type:complete len:674 (+),score=33.51,PD40 [247-262]		0	1827.94	21099330	3	-0.03	52.2056	35
[R].TLYVGNLPGDIR.[E]		1	10	1	Gene.12326::F01_transcript_19969::g.12326::m.12326 Gene.12326::F01_transcript_19969::g.12326 ORF type:complete len:293 (+),score=29.77,tr	Gene.12326::F01_transcript_19969::g.12326::m.12326 Gene.12326::F01_transcript_19969::g.12326 ORF type:complete len:293 (+),score=29.77,tr [8-19]		0	1317.72	6873839	2	-1.12	39.978	31
[K].TMDSTSLTAEK.[L]		3	8	1	Gene.118532::F01_transcript_72693::g.118532::m.118532 Gene.118532::F01_transcript_72693::g.118532 ORF type:complete len:262 (+),score=18.25,tr; Gene.167374::F01_transcript_93243::g.167374::m.167374 Gene.167374::F01_transcript_93243::g.167374 ORF type:complete len:103 (+),score=8.96,tr; Gene.150037::F01_transcript_85961::g.150037::m.150037 Gene.150037::F01_transcript_85961::g.150037 ORF type:compl…	Gene.118532::F01_transcript_72693::g.118532::m.118532 Gene.118532::F01_transcript_72693::g.118532 ORF type:complete len:262 (+),score=18.25,tr [175-185]; Gene.167374::F01_transcript_93243::g.167374::m.167374 Gene.167374::F01_transcript_93243::g.167374 ORF type:complete len:103 (+),score=8.96,tr [51-61]; Gene.150037::F01_transcript_85961::g.150037::m.150037 Gene.150037::F01_transcript_85961::g.150…		0	1183.55	808364544	2	2.46	13.4233	35
[K].LGEAGLDLLK.[S]		1	1	1	Gene.90627::F01_transcript_60908::g.90627::m.90627 Gene.90627::F01_transcript_60908::g.90627 ORF type:complete len:613 (+),score=106.75,tr	Gene.90627::F01_transcript_60908::g.90627::m.90627 Gene.90627::F01_transcript_60908::g.90627 ORF type:complete len:613 (+),score=106.75,tr [64-73]		0	1028.6	15452662	2	-0.2	40.2366	53
[K].LGEDQLFYFQQR.[G]		1	5	1	Gene.2923::F01_transcript_13887::g.2923::m.2923 Gene.2923::F01_transcript_13887::g.2923 ORF type:complete len:536 (+),score=25.17,tr	Gene.2923::F01_transcript_13887::g.2923::m.2923 Gene.2923::F01_transcript_13887::g.2923 ORF type:complete len:536 (+),score=25.17,tr [470-481]		0	1543.75	2.80812e+06	2	5.45	45.6399	60
[R].IGEGIGEPR.[L]		1	2	1	Gene.17050::F01_transcript_23593::g.17050::m.17050 Gene.17050::F01_transcript_23593::g.17050 ORF type:complete len:228 (+),score=35.10,tr	Gene.17050::F01_transcript_23593::g.17050::m.17050 Gene.17050::F01_transcript_23593::g.17050 ORF type:complete len:228 (+),score=35.10,tr [12-20]		0	927.489	9266982	2	0.73	14.3723	31
[R].LGELIPELLPHIIAK.[V]		2	2	2	Gene.19991::F01_transcript_26575::g.19991::m.19991 Gene.19991::F01_transcript_26575::g.19991 ORF type:complete len:71 (+),score=10.36,tr; Gene.24224::F01_transcript_27942::g.24224::m.24224 Gene.24224::F01_transcript_27942::g.24224 ORF type:complete len:165 (+),score=29.13,tr	Gene.19991::F01_transcript_26575::g.19991::m.19991 Gene.19991::F01_transcript_26575::g.19991 ORF type:complete len:71 (+),score=10.36,tr [27-41]; Gene.24224::F01_transcript_27942::g.24224::m.24224 Gene.24224::F01_transcript_27942::g.24224 ORF type:complete len:165 (+),score=29.13,tr [19-33]		0	1656.01	129757816	3	-1.3	52.4104	56
[K].LGEIVTTIPTIGFNVETVEYK.[N]		2	10	2	Gene.156344::F01_transcript_88630::g.156344::m.156344 Gene.156344::F01_transcript_88630::g.156344 ORF type:complete len:182 (+),score=27.72,tr; Gene.236520::F01_transcript_118838::g.236520::m.236520 Gene.236520::F01_transcript_118838::g.236520 ORF type:complete len:199 (+),score=36.26,tr	Gene.156344::F01_transcript_88630::g.156344::m.156344 Gene.156344::F01_transcript_88630::g.156344 ORF type:complete len:182 (+),score=27.72,tr [39-59]; Gene.236520::F01_transcript_118838::g.236520::m.236520 Gene.236520::F01_transcript_118838::g.236520 ORF type:complete len:199 (+),score=36.26,tr [56-76]		0	2323.24	45195232	3	0.04	52.7383	60
[K].LGGPIDILHLDAHPDIYDAFEGNK.[Y]		1	2	2	Gene.8283::F01_transcript_17357::g.8283::m.8283 Gene.8283::F01_transcript_17357::g.8283 ORF type:complete len:336 (+),score=52.38,tr	Gene.8283::F01_transcript_17357::g.8283::m.8283 Gene.8283::F01_transcript_17357::g.8283 ORF type:complete len:336 (+),score=52.38,tr [167-190]		0	2620.3	192955952	3	1.13	51.5469	63
[K].IGEPISSYDDFAASLPETECR.[Y]	1xCarbamidomethyl [C20]	1	3	2	Gene.17241::F01_transcript_23760::g.17241::m.17241 Gene.17241::F01_transcript_23760::g.17241 ORF type:complete len:140 (+),score=28.26,tr	Gene.17241::F01_transcript_23760::g.17241::m.17241 Gene.17241::F01_transcript_23760::g.17241 ORF type:complete len:140 (+),score=28.26,tr [46-66]		0	2357.06	19896443	2	-1.48	49.0586	113
[K].IGEPVSSYDDFAASLPETECR.[Y]	1xCarbamidomethyl [C20]	1	1	2	Gene.17501::F01_transcript_24042::g.17501::m.17501 Gene.17501::F01_transcript_24042::g.17501 ORF type:complete len:140 (+),score=28.30,tr	Gene.17501::F01_transcript_24042::g.17501::m.17501 Gene.17501::F01_transcript_24042::g.17501 ORF type:complete len:140 (+),score=28.30,tr [46-66]		0	2343.04	1.0505e+07	2	-2.73	47.0311	105
[R].LGETCSAEDCK.[K]	2xCarbamidomethyl [C5; C10]	1	2	1	Gene.209031::F01_transcript_108029::g.209031::m.209031 Gene.209031::F01_transcript_108029::g.209031 ORF type:complete len:156 (+),score=20.60,tr	Gene.209031::F01_transcript_108029::g.209031::m.209031 Gene.209031::F01_transcript_108029::g.209031 ORF type:complete len:156 (+),score=20.60,tr [107-117]		0	1269.51		2	0.11	8.2021	80
[R].LGETCSAEDCKK.[M]	2xCarbamidomethyl [C5; C10]	1	2	2	Gene.209031::F01_transcript_108029::g.209031::m.209031 Gene.209031::F01_transcript_108029::g.209031 ORF type:complete len:156 (+),score=20.60,tr	Gene.209031::F01_transcript_108029::g.209031::m.209031 Gene.209031::F01_transcript_108029::g.209031 ORF type:complete len:156 (+),score=20.60,tr [107-118]		1	1397.6	112377104	2	-0.6	6.9958	66
[R].IGETVPGCEER.[V]	1xCarbamidomethyl [C8]	1	2	1	Gene.257044::F01_transcript_12288::g.257044::m.257044 Gene.257044::F01_transcript_12288::g.257044 ORF type:complete len:545 (+),score=114.25,tr	Gene.257044::F01_transcript_12288::g.257044::m.257044 Gene.257044::F01_transcript_12288::g.257044 ORF type:complete len:545 (+),score=114.25,tr [78-88]		0	1246.57	8655631	2	-2.1	13.7807	28
[K].LGEVQEWLYTEGEDAEATEFK.[D]		1	2	2	Gene.99324::F01_transcript_4469::g.99324::m.99324 Gene.99324::F01_transcript_4469::g.99324 ORF type:complete len:894 (+),score=176.88,tr	Gene.99324::F01_transcript_4469::g.99324::m.99324 Gene.99324::F01_transcript_4469::g.99324 ORF type:complete len:894 (+),score=176.88,tr [700-720]		0	2444.11	6.5072e+06	2	0.03	51.1107	90
[K].LGEVQEWLYTEGEDAEATEFKDR.[L]		1	2	1	Gene.99324::F01_transcript_4469::g.99324::m.99324 Gene.99324::F01_transcript_4469::g.99324 ORF type:complete len:894 (+),score=176.88,tr	Gene.99324::F01_transcript_4469::g.99324::m.99324 Gene.99324::F01_transcript_4469::g.99324 ORF type:complete len:894 (+),score=176.88,tr [700-722]		1	2715.24		3	-0.61	49.9863	61
[K].IGEPISSYEDFAASLPETECR.[Y]	1xCarbamidomethyl [C20]	1	2	2	Gene.243271::F01_transcript_121507::g.243271::m.243271 Gene.243271::F01_transcript_121507::g.243271 ORF type:complete len:140 (+),score=26.47,tr	Gene.243271::F01_transcript_121507::g.243271::m.243271 Gene.243271::F01_transcript_121507::g.243271 ORF type:complete len:140 (+),score=26.47,tr [46-66]		0	2371.08	23055413	2	-2.1	49.9632	90
[K].LGTMGEYGTPNIDIEEGYITITHNGR.[T]		1	1	1	Gene.258429::F01_transcript_13120::g.258429::m.258429 Gene.258429::F01_transcript_13120::g.258429 ORF type:complete len:482 (+),score=56.66,tr	Gene.258429::F01_transcript_13120::g.258429::m.258429 Gene.258429::F01_transcript_13120::g.258429 ORF type:complete len:482 (+),score=56.66,tr [230-255]		0	2851.36	10178554	3	-8.7	50.0136	76
[K].IGGTPAVIR.[F]		1	1	1	Gene.104969::F01_transcript_66394::g.104969::m.104969 Gene.104969::F01_transcript_66394::g.104969 ORF type:complete len:586 (+),score=81.17,tr	Gene.104969::F01_transcript_66394::g.104969::m.104969 Gene.104969::F01_transcript_66394::g.104969 ORF type:complete len:586 (+),score=81.17,tr [348-356]		0	883.536	221692416	2	-0.81	17.8091	22
[K].IGGVVDAQVSAESR.[D]		1	3	1	Gene.148531::F01_transcript_85360::g.148531::m.148531 Gene.148531::F01_transcript_85360::g.148531 ORF type:complete len:1018 (+),score=165.60,tr	Gene.148531::F01_transcript_85360::g.148531::m.148531 Gene.148531::F01_transcript_85360::g.148531 ORF type:complete len:1018 (+),score=165.60,tr [179-192]		0	1387.72	4.40367e+06	2	-0.62	21.2367	30
[K].TITALDGISGFGFDLVR.[G]		2	8	1	Gene.157139::F01_transcript_89011::g.157139::m.157139 Gene.157139::F01_transcript_89011::g.157139 ORF type:complete len:638 (+),score=128.29,tr; Gene.199809::F01_transcript_7820::g.199809::m.199809 Gene.199809::F01_transcript_7820::g.199809 ORF type:complete len:791 (+),score=151.11,tr	Gene.157139::F01_transcript_89011::g.157139::m.157139 Gene.157139::F01_transcript_89011::g.157139 ORF type:complete len:638 (+),score=128.29,tr [126-142]; Gene.199809::F01_transcript_7820::g.199809::m.199809 Gene.199809::F01_transcript_7820::g.199809 ORF type:complete len:791 (+),score=151.11,tr [254-270]		0	1781.94	10848731	2	4.49	53.0042	76
[R].TLTGPITDPTQLPK.[W]		1	2	1	Gene.10082::F01_transcript_18525::g.10082::m.10082 Gene.10082::F01_transcript_18525::g.10082 ORF type:complete len:355 (+),score=52.70,tr	Gene.10082::F01_transcript_18525::g.10082::m.10082 Gene.10082::F01_transcript_18525::g.10082 ORF type:complete len:355 (+),score=52.70,tr [39-52]		0	1481.82	9656480	2	-1.74	36.8544	49
[R].TLTGPITSPSQLPK.[W]		1	3	1	Gene.74994::F01_transcript_54001::g.74994::m.74994 Gene.74994::F01_transcript_54001::g.74994 ORF type:complete len:374 (+),score=59.88,tr	Gene.74994::F01_transcript_54001::g.74994::m.74994 Gene.74994::F01_transcript_54001::g.74994 ORF type:complete len:374 (+),score=59.88,tr [38-51]		0	1439.81	14910685	2	-1.49	33.4595	51
[K].TITLEVESSDTIDNVK.[A]		2	70	2	Gene.20154::F01_transcript_26770::g.20154::m.20154 Gene.20154::F01_transcript_26770::g.20154 ORF type:complete len:158 (+),score=29.09,tr; Gene.130712::F01_transcript_78283::g.130712::m.130712 Gene.130712::F01_transcript_78283::g.130712 ORF type:complete len:154 (+),score=31.31,tr	Gene.20154::F01_transcript_26770::g.20154::m.20154 Gene.20154::F01_transcript_26770::g.20154 ORF type:complete len:158 (+),score=29.09,tr [12-27]; Gene.130712::F01_transcript_78283::g.130712::m.130712 Gene.130712::F01_transcript_78283::g.130712 ORF type:complete len:154 (+),score=31.31,tr [12-27]		0	1763.89	182244570	2	-3.39	37.8131	78
[R].TLTNAIGNLGIR.[D]		1	1	1	Gene.146597::F01_transcript_6523::g.146597::m.146597 Gene.146597::F01_transcript_6523::g.146597 ORF type:complete len:843 (+),score=152.60,tr	Gene.146597::F01_transcript_6523::g.146597::m.146597 Gene.146597::F01_transcript_6523::g.146597 ORF type:complete len:843 (+),score=152.60,tr [98-109]		0	1242.72	7.20828e+06	2	-0.08	39.4579	20
[K].IGIMPGYIHKPGR.[I]	1xOxidation [M4]	3	6	1	Gene.160844::F01_transcript_90678::g.160844::m.160844 Gene.160844::F01_transcript_90678::g.160844 ORF type:complete len:341 (+),score=57.99,tr; Gene.212006::F01_transcript_109127::g.212006::m.212006 Gene.212006::F01_transcript_109127::g.212006 ORF type:complete len:330 (+),score=63.49,tr; Gene.11647::F01_transcript_19514::g.11647::m.11647 Gene.11647::F01_transcript_19514::g.11647 ORF type:complet…	Gene.160844::F01_transcript_90678::g.160844::m.160844 Gene.160844::F01_transcript_90678::g.160844 ORF type:complete len:341 (+),score=57.99,tr [171-183]; Gene.212006::F01_transcript_109127::g.212006::m.212006 Gene.212006::F01_transcript_109127::g.212006 ORF type:complete len:330 (+),score=63.49,tr [168-180]; Gene.11647::F01_transcript_19514::g.11647::m.11647 Gene.11647::F01_transcript_19514::g.11…		0	1454.79	10163991	3	-4.82	18.2522	37
[K].IGIMPGYIHKPGR.[I]		3	6	1	Gene.160844::F01_transcript_90678::g.160844::m.160844 Gene.160844::F01_transcript_90678::g.160844 ORF type:complete len:341 (+),score=57.99,tr; Gene.212006::F01_transcript_109127::g.212006::m.212006 Gene.212006::F01_transcript_109127::g.212006 ORF type:complete len:330 (+),score=63.49,tr; Gene.11647::F01_transcript_19514::g.11647::m.11647 Gene.11647::F01_transcript_19514::g.11647 ORF type:complet…	Gene.160844::F01_transcript_90678::g.160844::m.160844 Gene.160844::F01_transcript_90678::g.160844 ORF type:complete len:341 (+),score=57.99,tr [171-183]; Gene.212006::F01_transcript_109127::g.212006::m.212006 Gene.212006::F01_transcript_109127::g.212006 ORF type:complete len:330 (+),score=63.49,tr [168-180]; Gene.11647::F01_transcript_19514::g.11647::m.11647 Gene.11647::F01_transcript_19514::g.11…		0	1438.8	42779424	4	0.75	23.7914	48
[K].LGIIEDAQNR.[N]		3	7	1	Gene.194479::F01_transcript_103542::g.194479::m.194479 Gene.194479::F01_transcript_103542::g.194479 ORF type:complete len:811 (+),score=196.65,tr; Gene.69165::F01_transcript_51270::g.69165::m.69165 Gene.69165::F01_transcript_51270::g.69165 ORF type:complete len:361 (+),score=97.60,tr; Gene.146549::F01_transcript_6497::g.146549::m.146549 Gene.146549::F01_transcript_6497::g.146549 ORF type:complete…	Gene.194479::F01_transcript_103542::g.194479::m.194479 Gene.194479::F01_transcript_103542::g.194479 ORF type:complete len:811 (+),score=196.65,tr [513-522]; Gene.69165::F01_transcript_51270::g.69165::m.69165 Gene.69165::F01_transcript_51270::g.69165 ORF type:complete len:361 (+),score=97.60,tr [68-77]; Gene.146549::F01_transcript_6497::g.146549::m.146549 Gene.146549::F01_transcript_6497::g.146549…		0	1128.6	75787728	2	-2.93	22.5454	51
[K].LGIHEDSQNR.[A]		2	66	2	Gene.86587::F01_transcript_59129::g.86587::m.86587 Gene.86587::F01_transcript_59129::g.86587 ORF type:complete len:714 (+),score=172.87,tr; Gene.199156::F01_transcript_7462::g.199156::m.199156 Gene.199156::F01_transcript_7462::g.199156 ORF type:complete len:705 (+),score=171.41,tr	Gene.86587::F01_transcript_59129::g.86587::m.86587 Gene.86587::F01_transcript_59129::g.86587 ORF type:complete len:714 (+),score=172.87,tr [424-433]; Gene.199156::F01_transcript_7462::g.199156::m.199156 Gene.199156::F01_transcript_7462::g.199156 ORF type:complete len:705 (+),score=171.41,tr [425-434]		0	1168.57	32289355	2	-3.38	8.3074	30
[R].IGIGICYDIR.[F]	1xCarbamidomethyl [C6]	1	2	1	Gene.171491::F01_transcript_94883::g.171491::m.171491 Gene.171491::F01_transcript_94883::g.171491 ORF type:complete len:314 (+),score=57.33,tr	Gene.171491::F01_transcript_94883::g.171491::m.171491 Gene.171491::F01_transcript_94883::g.171491 ORF type:complete len:314 (+),score=57.33,tr [135-144]		0	1179.62	216405296	2	0.22	41.494	58
[K].LGIGGTSYEDFIR.[NS]		1	5	2	Gene.12004::F01_transcript_19761::g.12004::m.12004	Gene.12004::F01_transcript_19761::g.12004::m.12004 [180-192]		0	1427.72	24828830	2	3.9	46.9648	68
[K].IGLFGGAGVGK.[T]		4	7	1	Gene.194891::F01_transcript_103716::g.194891::m.194891 Gene.194891::F01_transcript_103716::g.194891 ORF type:complete len:560 (+),score=108.23,tr; Gene.258113::F01_transcript_12932::g.258113::m.258113 Gene.258113::F01_transcript_12932::g.258113 ORF type:complete len:560 (+),score=100.19,tr; Gene.3231::F01_transcript_14071::g.3231::m.3231 Gene.3231::F01_transcript_14071::g.3231 ORF type:complete l…	Gene.194891::F01_transcript_103716::g.194891::m.194891 Gene.194891::F01_transcript_103716::g.194891 ORF type:complete len:560 (+),score=108.23,tr [230-240]; Gene.258113::F01_transcript_12932::g.258113::m.258113 Gene.258113::F01_transcript_12932::g.258113 ORF type:complete len:560 (+),score=100.19,tr [230-240]; Gene.3231::F01_transcript_14071::g.3231::m.3231 Gene.3231::F01_transcript_14071::g.3231…		0	975.562	52077300	2	-2.26	34.1266	15
[K].TITQQDTAFEK.[R]		1	2	1	Gene.7535::F01_transcript_16848::g.7535::m.7535 Gene.7535::F01_transcript_16848::g.7535 ORF type:complete len:391 (+),score=60.08,tr	Gene.7535::F01_transcript_16848::g.7535::m.7535 Gene.7535::F01_transcript_16848::g.7535 ORF type:complete len:391 (+),score=60.08,tr [351-361]		0	1281.63	8442563	2	-0.28	15.6764	44
[K].LGLEVQTTSVPNPR.[V]		1	1	2	Gene.258429::F01_transcript_13120::g.258429::m.258429 Gene.258429::F01_transcript_13120::g.258429 ORF type:complete len:482 (+),score=56.66,tr	Gene.258429::F01_transcript_13120::g.258429::m.258429 Gene.258429::F01_transcript_13120::g.258429 ORF type:complete len:482 (+),score=56.66,tr [401-414]		0	1510.82	9.02231e+07	2	-0.21	32.9761	86
[K].IGLEGEHMSIYK.[G]		1	3	1	Gene.198625::F01_transcript_7214::g.198625::m.198625 Gene.198625::F01_transcript_7214::g.198625 ORF type:complete len:866 (+),score=102.79,tr	Gene.198625::F01_transcript_7214::g.198625::m.198625 Gene.198625::F01_transcript_7214::g.198625 ORF type:complete len:866 (+),score=102.79,tr [540-551]		0	1376.69	9256195	2	-0.32	27.7243	39
[K].LGIDEEIFVLDLK.[E]		1	2	1	Gene.206531::F01_transcript_107100::g.206531::m.206531 Gene.206531::F01_transcript_107100::g.206531 ORF type:complete len:122 (+),score=22.44,SCP2	Gene.206531::F01_transcript_107100::g.206531::m.206531 Gene.206531::F01_transcript_107100::g.206531 ORF type:complete len:122 (+),score=22.44,SCP2 [43-55]		0	1503.83	77509400	2	-0.97	53.1278	104
[R].TIVLATPPSNDGNICK.[E]	1xCarbamidomethyl [C15]	2	6	1	Gene.115814::F01_transcript_71415::g.115814::m.115814 Gene.115814::F01_transcript_71415::g.115814 ORF type:complete len:436 (+),score=81.67,tr; Gene.196728::F01_transcript_104379::g.196728::m.196728 Gene.196728::F01_transcript_104379::g.196728 ORF type:complete len:396 (+),score=73.28,tr	Gene.115814::F01_transcript_71415::g.115814::m.115814 Gene.115814::F01_transcript_71415::g.115814 ORF type:complete len:436 (+),score=81.67,tr [150-165]; Gene.196728::F01_transcript_104379::g.196728::m.196728 Gene.196728::F01_transcript_104379::g.196728 ORF type:complete len:396 (+),score=73.28,tr [150-165]		0	1699.87	64868500	2	-0.73	30.6101	40
[K].LGHELEEISEQEK.[D]		2	4	2	Gene.146597::F01_transcript_6523::g.146597::m.146597 Gene.146597::F01_transcript_6523::g.146597 ORF type:complete len:843 (+),score=152.60,tr; Gene.35870::F01_transcript_37289::g.35870::m.35870 Gene.35870::F01_transcript_37289::g.35870 ORF type:complete len:1268 (+),score=216.50,tr	Gene.146597::F01_transcript_6523::g.146597::m.146597 Gene.146597::F01_transcript_6523::g.146597 ORF type:complete len:843 (+),score=152.60,tr [119-131]; Gene.35870::F01_transcript_37289::g.35870::m.35870 Gene.35870::F01_transcript_37289::g.35870 ORF type:complete len:1268 (+),score=216.50,tr [544-556]		0	1540.75	4745813	2	1.59	20.7594	60
[K].LGHELEEISEQEKDAALGNGGLGR.[L]		2	4	2	Gene.146597::F01_transcript_6523::g.146597::m.146597 Gene.146597::F01_transcript_6523::g.146597 ORF type:complete len:843 (+),score=152.60,tr; Gene.35870::F01_transcript_37289::g.35870::m.35870 Gene.35870::F01_transcript_37289::g.35870 ORF type:complete len:1268 (+),score=216.50,tr	Gene.146597::F01_transcript_6523::g.146597::m.146597 Gene.146597::F01_transcript_6523::g.146597 ORF type:complete len:843 (+),score=152.60,tr [119-142]; Gene.35870::F01_transcript_37289::g.35870::m.35870 Gene.35870::F01_transcript_37289::g.35870 ORF type:complete len:1268 (+),score=216.50,tr [544-567]		1	2522.25	12377543	3	-1.52	35.9912	39
[R].IGHFVEAQILESLGVDYVDESEVLTPADDSHHINK.[H]		1	3	2	Gene.39226::F01_transcript_38790::g.39226::m.39226 Gene.39226::F01_transcript_38790::g.39226 ORF type:complete len:314 (+),score=13.78,tr	Gene.39226::F01_transcript_38790::g.39226::m.39226 Gene.39226::F01_transcript_38790::g.39226 ORF type:complete len:314 (+),score=13.78,tr [103-137]		0	3876.89	24874876	4	-5.65	51.9792	58
[R].IGHFVEAQILESLGVDYVDESEVLTVADEANHINK.[H]		2	5	2	Gene.11640::F01_transcript_19510::g.11640::m.11640 Gene.11640::F01_transcript_19510::g.11640 ORF type:complete len:320 (+),score=28.62,tr; Gene.10568::F01_transcript_18820::g.10568::m.10568 Gene.10568::F01_transcript_18820::g.10568 ORF type:complete len:314 (+),score=14.84,tr	Gene.11640::F01_transcript_19510::g.11640::m.11640 Gene.11640::F01_transcript_19510::g.11640 ORF type:complete len:320 (+),score=28.62,tr [110-144]; Gene.10568::F01_transcript_18820::g.10568::m.10568 Gene.10568::F01_transcript_18820::g.10568 ORF type:complete len:314 (+),score=14.84,tr [104-138]		0	3853.91	39991816	3	0.1	53.8018	135
[R].LGHGNSSDLFTPQPIK.[A]		1	3	2	Gene.84734::F01_transcript_58348::g.84734::m.84734 Gene.84734::F01_transcript_58348::g.84734 ORF type:complete len:435 (+),score=56.33,tr	Gene.84734::F01_transcript_58348::g.84734::m.84734 Gene.84734::F01_transcript_58348::g.84734 ORF type:complete len:435 (+),score=56.33,tr [99-114]		0	1710.88	385246348	2	2.11	28.9141	52
[R].LGHNFVGTEQILLGLIGEGTGIAAK.[V]		3	17	1	Gene.100316::F01_transcript_4973::g.100316::m.100316 Gene.100316::F01_transcript_4973::g.100316 ORF type:complete len:920 (+),score=184.40,tr; Gene.99691::F01_transcript_4632::g.99691::m.99691 Gene.99691::F01_transcript_4632::g.99691 ORF type:complete len:374 (+),score=69.54,tr; Gene.39686::F01_transcript_39003::g.39686::m.39686 Gene.39686::F01_transcript_39003::g.39686 ORF type:complete len:921 …	Gene.100316::F01_transcript_4973::g.100316::m.100316 Gene.100316::F01_transcript_4973::g.100316 ORF type:complete len:920 (+),score=184.40,tr [110-134]; Gene.99691::F01_transcript_4632::g.99691::m.99691 Gene.99691::F01_transcript_4632::g.99691 ORF type:complete len:374 (+),score=69.54,tr [111-135]; Gene.39686::F01_transcript_39003::g.39686::m.39686 Gene.39686::F01_transcript_39003::g.39686 ORF ty…		0	2508.38		3	-0.78	53.9564	6
[R].IGGVTILR.[K]		1	1	1	Gene.106510::F01_transcript_67117::g.106510::m.106510 Gene.106510::F01_transcript_67117::g.106510 ORF type:complete len:224 (+),score=44.64,tr	Gene.106510::F01_transcript_67117::g.106510::m.106510 Gene.106510::F01_transcript_67117::g.106510 ORF type:complete len:224 (+),score=44.64,tr [107-114]		0	828.53	80778928	2	-1.14	27.8249	43
[K].LGHNLESVAR.[Q]		1	1	2	Gene.168512::F01_transcript_93683::g.168512::m.168512 Gene.168512::F01_transcript_93683::g.168512 ORF type:complete len:998 (+),score=210.23,tr	Gene.168512::F01_transcript_93683::g.168512::m.168512 Gene.168512::F01_transcript_93683::g.168512 ORF type:complete len:998 (+),score=210.23,tr [168-177]		0	1095.59	124320844	2	-1.7	11.677	45
[R].LGKDPELVTSR.[L]		1	1	1	Gene.173196::F01_transcript_95477::g.173196::m.173196 Gene.173196::F01_transcript_95477::g.173196 ORF type:complete len:187 (+),score=28.45,tr	Gene.173196::F01_transcript_95477::g.173196::m.173196 Gene.173196::F01_transcript_95477::g.173196 ORF type:complete len:187 (+),score=28.45,tr [141-151]		1	1214.67	6.59714e+06	2	-0.04	13.5882	39
[K].LGKPEIFPASTDAR.[Y]		1	2	1	Gene.5226::F01_transcript_15235::g.5226::m.5226 Gene.5226::F01_transcript_15235::g.5226 ORF type:complete len:450 (+),score=62.83,Peptidase_M20	Gene.5226::F01_transcript_15235::g.5226::m.5226 Gene.5226::F01_transcript_15235::g.5226 ORF type:complete len:450 (+),score=62.83,Peptidase_M20 [372-385]		0	1501.8	15578446	2	-0.22	25.3451	36
[K].TLYEEAIPAFDVLGK.[K]		1	3	1	Gene.125265::F01_transcript_75829::g.125265::m.125265 Gene.125265::F01_transcript_75829::g.125265 ORF type:complete len:294 (+),score=72.87,tr	Gene.125265::F01_transcript_75829::g.125265::m.125265 Gene.125265::F01_transcript_75829::g.125265 ORF type:complete len:294 (+),score=72.87,tr [141-155]		0	1665.87	13966671	2	-4.22	51.8091	33
[R].IGLAGLAVMGQNLALNIAEK.[G]		4	10	2	Gene.4910::F01_transcript_15037::g.4910::m.4910 Gene.4910::F01_transcript_15037::g.4910 ORF type:complete len:485 (+),score=74.91,tr; Gene.208164::F01_transcript_107742::g.208164::m.208164 Gene.208164::F01_transcript_107742::g.208164 ORF type:complete len:337 (+),score=71.75,tr; Gene.185835::F01_transcript_100370::g.185835::m.185835 Gene.185835::F01_transcript_100370::g.185835 ORF type:complete l…	Gene.4910::F01_transcript_15037::g.4910::m.4910 Gene.4910::F01_transcript_15037::g.4910 ORF type:complete len:485 (+),score=74.91,tr [6-25]; Gene.208164::F01_transcript_107742::g.208164::m.208164 Gene.208164::F01_transcript_107742::g.208164 ORF type:complete len:337 (+),score=71.75,tr [6-25]; Gene.185835::F01_transcript_100370::g.185835::m.185835 Gene.185835::F01_transcript_100370::g.185835 ORF t…		0	1996.13	57442403	2	0.22	54.1799	119
[R].IGLAGLAVMGQNLALNVAEK.[G]		1	3	1	Gene.260030::F01_transcript_48581::g.260030::m.260030 Gene.260030::F01_transcript_48581::g.260030 ORF type:complete len:488 (+),score=23.23,tr	Gene.260030::F01_transcript_48581::g.260030::m.260030 Gene.260030::F01_transcript_48581::g.260030 ORF type:complete len:488 (+),score=23.23,tr [9-28]		0	1982.11		3	-0.39	53.3979	76
[K].TLVLPVPAFNVINGGSHAGNK.[L]		5	19	7	Gene.8012::F01_transcript_17163::g.8012::m.8012 Gene.8012::F01_transcript_17163::g.8012 ORF type:complete len:461 (+),score=114.02,tr; Gene.164042::F01_transcript_92050::g.164042::m.164042 Gene.164042::F01_transcript_92050::g.164042 ORF type:complete len:298 (+),score=81.19,tr; Gene.39513::F01_transcript_38924::g.39513::m.39513 Gene.39513::F01_transcript_38924::g.39513 ORF type:complete len:196 (…	Gene.8012::F01_transcript_17163::g.8012::m.8012 Gene.8012::F01_transcript_17163::g.8012 ORF type:complete len:461 (+),score=114.02,tr [116-136]; Gene.164042::F01_transcript_92050::g.164042::m.164042 Gene.164042::F01_transcript_92050::g.164042 ORF type:complete len:298 (+),score=81.19,tr [147-167]; Gene.39513::F01_transcript_38924::g.39513::m.39513 Gene.39513::F01_transcript_38924::g.39513 ORF typ…		0	2105.15	3.86483e+09	3	0.34	50.9108	70
[K].LGHVDCDAEK.[S]	1xCarbamidomethyl [C6]	1	1	2	Gene.79676::F01_transcript_56135::g.79676::m.79676 Gene.79676::F01_transcript_56135::g.79676 ORF type:complete len:244 (+),score=54.79,tr	Gene.79676::F01_transcript_56135::g.79676::m.79676 Gene.79676::F01_transcript_56135::g.79676 ORF type:complete len:244 (+),score=54.79,tr [19-28]		0	1143.51	20002922	2	-0.82	7.5062	15
[K].TMDSTSLTAEK.[L]	1xOxidation [M2]	3	8	1	Gene.118532::F01_transcript_72693::g.118532::m.118532 Gene.118532::F01_transcript_72693::g.118532 ORF type:complete len:262 (+),score=18.25,tr; Gene.167374::F01_transcript_93243::g.167374::m.167374 Gene.167374::F01_transcript_93243::g.167374 ORF type:complete len:103 (+),score=8.96,tr; Gene.150037::F01_transcript_85961::g.150037::m.150037 Gene.150037::F01_transcript_85961::g.150037 ORF type:compl…	Gene.118532::F01_transcript_72693::g.118532::m.118532 Gene.118532::F01_transcript_72693::g.118532 ORF type:complete len:262 (+),score=18.25,tr [175-185]; Gene.167374::F01_transcript_93243::g.167374::m.167374 Gene.167374::F01_transcript_93243::g.167374 ORF type:complete len:103 (+),score=8.96,tr [51-61]; Gene.150037::F01_transcript_85961::g.150037::m.150037 Gene.150037::F01_transcript_85961::g.150…		0	1199.55	117038848	2	-2.29	9.4662	38
[K].LGTMGEYGTPNIDIEEGYITITHNGR.[T]	1xOxidation [M4]	1	1	1	Gene.258429::F01_transcript_13120::g.258429::m.258429 Gene.258429::F01_transcript_13120::g.258429 ORF type:complete len:482 (+),score=56.66,tr	Gene.258429::F01_transcript_13120::g.258429::m.258429 Gene.258429::F01_transcript_13120::g.258429 ORF type:complete len:482 (+),score=56.66,tr [230-255]		0	2867.35		3	-3.39	49.0691	73
[R].TLNDQIMLLSK.[R]		1	3	1	Gene.157467::F01_transcript_89152::g.157467::m.157467 Gene.157467::F01_transcript_89152::g.157467 ORF type:complete len:441 (+),score=81.27,tr	Gene.157467::F01_transcript_89152::g.157467::m.157467 Gene.157467::F01_transcript_89152::g.157467 ORF type:complete len:441 (+),score=81.27,tr [47-57]		0	1275.7	4.73617e+06	2	2.57	41.7239	24
[K].LLAEAEELLK.[L]		2	4	1	Gene.13381::F01_transcript_20689::g.13381::m.13381 Gene.13381::F01_transcript_20689::g.13381 ORF type:complete len:308 (+),score=67.48,GrpE; Gene.10624::F01_transcript_18858::g.10624::m.10624 Gene.10624::F01_transcript_18858::g.10624 ORF type:complete len:207 (+),score=31.58,GrpE	Gene.13381::F01_transcript_20689::g.13381::m.13381 Gene.13381::F01_transcript_20689::g.13381 ORF type:complete len:308 (+),score=67.48,GrpE [118-127]; Gene.10624::F01_transcript_18858::g.10624::m.10624 Gene.10624::F01_transcript_18858::g.10624 ORF type:complete len:207 (+),score=31.58,GrpE [118-127]		0	1128.65	97390584	2	-4.67	43.5755	38
[K].LIADAAAYGSQLVVFPEAFVGGYPR.[G]		1	1	1	Gene.7406::F01_transcript_16780::g.7406::m.7406 Gene.7406::F01_transcript_16780::g.7406 ORF type:complete len:343 (+),score=42.35,tr	Gene.7406::F01_transcript_16780::g.7406::m.7406 Gene.7406::F01_transcript_16780::g.7406 ORF type:complete len:343 (+),score=42.35,tr [54-78]		0	2611.36		3	-2.66	54.146	12
[R].LLAANVDWMHK.[Y]		1	2	1	Gene.255402::F01_transcript_11335::g.255402::m.255402 Gene.255402::F01_transcript_11335::g.255402 ORF type:complete len:570 (+),score=92.06,tr	Gene.255402::F01_transcript_11335::g.255402::m.255402 Gene.255402::F01_transcript_11335::g.255402 ORF type:complete len:570 (+),score=92.06,tr [128-138]		0	1297.67	30931956	3	-1.95	34.126	47
[K].LIAAEQQNLK.[L]		2	5	1	Gene.89923::F01_transcript_60601::g.89923::m.89923; Gene.59887::F01_transcript_46894::g.59887::m.59887	Gene.89923::F01_transcript_60601::g.89923::m.89923 [492-501]; Gene.59887::F01_transcript_46894::g.59887::m.59887 [492-501]		0	1127.64	49804392	2	1.29	15.314	52
[R].TLFDLQEISAEIR.[E]		3	6	2	Gene.86967::F01_transcript_59302::g.86967::m.86967 Gene.86967::F01_transcript_59302::g.86967 ORF type:complete len:747 (+),score=133.17,tr; Gene.198624::F01_transcript_7213::g.198624::m.198624 Gene.198624::F01_transcript_7213::g.198624 ORF type:complete len:747 (+),score=126.05,tr; Gene.200281::F01_transcript_8085::g.200281::m.200281 Gene.200281::F01_transcript_8085::g.200281 ORF type:complete le…	Gene.86967::F01_transcript_59302::g.86967::m.86967 Gene.86967::F01_transcript_59302::g.86967 ORF type:complete len:747 (+),score=133.17,tr [656-668]; Gene.198624::F01_transcript_7213::g.198624::m.198624 Gene.198624::F01_transcript_7213::g.198624 ORF type:complete len:747 (+),score=126.05,tr [656-668]; Gene.200281::F01_transcript_8085::g.200281::m.200281 Gene.200281::F01_transcript_8085::g.200281 …		0	1534.81	355427638	3	0.54	52.1291	74
[R].LKVDEDYSASSVSK.[R]		1	1	1	Gene.100822::F01_transcript_5218::g.100822::m.100822 Gene.100822::F01_transcript_5218::g.100822 ORF type:complete len:931 (+),score=85.29,tr	Gene.100822::F01_transcript_5218::g.100822::m.100822 Gene.100822::F01_transcript_5218::g.100822 ORF type:complete len:931 (+),score=85.29,tr [99-112]		1	1527.75	6.54283e+06	3	-3.39	16.3418	34
[K].TIFEQFDEDSNGAIDR.[Q]		1	4	2	Gene.12369::F01_transcript_20001::g.12369::m.12369 Gene.12369::F01_transcript_20001::g.12369 ORF type:complete len:226 (+),score=56.25,tr	Gene.12369::F01_transcript_20001::g.12369::m.12369 Gene.12369::F01_transcript_20001::g.12369 ORF type:complete len:226 (+),score=56.25,tr [60-75]		0	1856.83	13088226	2	-1.29	41.1871	79
[K].IKPSVNQIETHPYFQR.[D]		2	2	3	Gene.12898::F01_transcript_20367::g.12898::m.12898 Gene.12898::F01_transcript_20367::g.12898 ORF type:complete len:329 (+),score=48.57,tr; Gene.226535::F01_transcript_114964::g.226535::m.226535 Gene.226535::F01_transcript_114964::g.226535 ORF type:complete len:321 (+),score=50.43,tr	Gene.12898::F01_transcript_20367::g.12898::m.12898 Gene.12898::F01_transcript_20367::g.12898 ORF type:complete len:329 (+),score=48.57,tr [176-191]; Gene.226535::F01_transcript_114964::g.226535::m.226535 Gene.226535::F01_transcript_114964::g.226535 ORF type:complete len:321 (+),score=50.43,tr [176-191]		0	1957.03	237430816	3	5.15	25.1259	29
[R].LKPIADELGVPLSQLAIAWCASNPNVASVITGATK.[E]	1xCarbamidomethyl [C20]	1	1	1	Gene.11756::F01_transcript_19593::g.11756::m.11756 Gene.11756::F01_transcript_19593::g.11756 ORF type:complete len:339 (+),score=28.66,tr	Gene.11756::F01_transcript_19593::g.11756::m.11756 Gene.11756::F01_transcript_19593::g.11756 ORF type:complete len:339 (+),score=28.66,tr [254-288]		0	3604.94		3	-2.19	54.9554	107
[K].IKPGQDVTVVTDNGK.[S]		1	3	2	Gene.198782::F01_transcript_7284::g.198782::m.198782 Gene.198782::F01_transcript_7284::g.198782 ORF type:complete len:844 (+),score=151.23,tr	Gene.198782::F01_transcript_7284::g.198782::m.198782 Gene.198782::F01_transcript_7284::g.198782 ORF type:complete len:844 (+),score=151.23,tr [705-719]		0	1570.84	108928280	2	-0.36	15.4121	69
[R].TLFTGMMHLMDHDKVNEDLAK.[L]		2	2	2	Gene.34364::F01_transcript_36658::g.34364::m.34364 Gene.34364::F01_transcript_36658::g.34364 ORF type:complete len:356 (+),score=38.53,Lactamase_B_2; Gene.230258::F01_transcript_116443::g.230258::m.230258 Gene.230258::F01_transcript_116443::g.230258 ORF type:complete len:159 (+),score=19.28,Lactamase_B_2	Gene.34364::F01_transcript_36658::g.34364::m.34364 Gene.34364::F01_transcript_36658::g.34364 ORF type:complete len:356 (+),score=38.53,Lactamase_B_2 [303-323]; Gene.230258::F01_transcript_116443::g.230258::m.230258 Gene.230258::F01_transcript_116443::g.230258 ORF type:complete len:159 (+),score=19.28,Lactamase_B_2 [116-136]		1	2446.16	9078287	4	1.91	46.8742	22
[K].LKPEGWDELAFEKPDLHSFSDVSIYELHIR.[D]		2	5	3	Gene.196687::F01_transcript_104365::g.196687::m.196687 Gene.196687::F01_transcript_104365::g.196687 ORF type:complete len:965 (+),score=156.73,tr; Gene.99253::F01_transcript_4436::g.99253::m.99253 Gene.99253::F01_transcript_4436::g.99253 ORF type:complete len:968 (+),score=152.68,tr	Gene.196687::F01_transcript_104365::g.196687::m.196687 Gene.196687::F01_transcript_104365::g.196687 ORF type:complete len:965 (+),score=156.73,tr [244-273]; Gene.99253::F01_transcript_4436::g.99253::m.99253 Gene.99253::F01_transcript_4436::g.99253 ORF type:complete len:968 (+),score=152.68,tr [245-274]		0	3570.79	20640181	6	-1.32	50.8242	62
[R].IKPDPDNGTITISDTGIGMTK.[E]		1	3	1	Gene.198420::F01_transcript_7130::g.198420::m.198420 Gene.198420::F01_transcript_7130::g.198420 ORF type:complete len:794 (+),score=171.40,tr	Gene.198420::F01_transcript_7130::g.198420::m.198420 Gene.198420::F01_transcript_7130::g.198420 ORF type:complete len:794 (+),score=171.40,tr [142-162]		0	2174.1	27950320	3	5.14	35.7155	38
[K].TLGADDIVK.[V]		1	1	1	Gene.113852::F01_transcript_70533::g.113852::m.113852 Gene.113852::F01_transcript_70533::g.113852 ORF type:complete len:153 (+),score=30.78,tr	Gene.113852::F01_transcript_70533::g.113852::m.113852 Gene.113852::F01_transcript_70533::g.113852 ORF type:complete len:153 (+),score=30.78,tr [12-20]		0	931.509	29718782	2	0.48	21.0543	25
[K].TLEVYDGTANFLR.[E]		2	5	1	Gene.45827::F01_transcript_41879::g.45827::m.45827 Gene.45827::F01_transcript_41879::g.45827 ORF type:complete len:947 (+),score=199.22,tr; Gene.172866::F01_transcript_95345::g.172866::m.172866 Gene.172866::F01_transcript_95345::g.172866 ORF type:complete len:819 (+),score=177.19,tr	Gene.45827::F01_transcript_41879::g.45827::m.45827 Gene.45827::F01_transcript_41879::g.45827 ORF type:complete len:947 (+),score=199.22,tr [831-843]; Gene.172866::F01_transcript_95345::g.172866::m.172866 Gene.172866::F01_transcript_95345::g.172866 ORF type:complete len:819 (+),score=177.19,tr [703-715]		0	1498.75		2	1.11	44.6782	32
[K].TLGEWAGLCK.[I]	1xCarbamidomethyl [C9]	1	3	1	Gene.20006::F01_transcript_26608::g.20006::m.20006 Gene.20006::F01_transcript_26608::g.20006 ORF type:complete len:139 (+),score=25.75,tr	Gene.20006::F01_transcript_26608::g.20006::m.20006 Gene.20006::F01_transcript_26608::g.20006 ORF type:complete len:139 (+),score=25.75,tr [91-100]		0	1134.56	53304728	2	-0.11	33.9959	58
[K].LKGEEQEAAK.[K]		1	3	11	Gene.15990::F01_transcript_22661::g.15990::m.15990 Gene.15990::F01_transcript_22661::g.15990 ORF type:complete len:223 (+),score=16.61,tr	Gene.15990::F01_transcript_22661::g.15990::m.15990 Gene.15990::F01_transcript_22661::g.15990 ORF type:complete len:223 (+),score=16.61,tr [119-128]		1	1102.57	22858047	2	0.46	3.386	51
[R].TLGLIVCR.[G]	1xCarbamidomethyl [C7]	1	1	1	Gene.37488::F01_transcript_37942::g.37488::m.37488 Gene.37488::F01_transcript_37942::g.37488 ORF type:complete len:100 (+),score=17.15,tr	Gene.37488::F01_transcript_37942::g.37488::m.37488 Gene.37488::F01_transcript_37942::g.37488 ORF type:complete len:100 (+),score=17.15,tr [66-73]		0	931.539	17879480	2	-0.39	31.3599	20
[R].TLGLSVEDDSVLK.[Q]		1	4	1	Gene.5099::F01_transcript_15148::g.5099::m.5099 Gene.5099::F01_transcript_15148::g.5099 ORF type:complete len:513 (+),score=91.07,tr	Gene.5099::F01_transcript_15148::g.5099::m.5099 Gene.5099::F01_transcript_15148::g.5099 ORF type:complete len:513 (+),score=91.07,tr [128-140]		0	1375.73	10320806	2	0.26	40.4712	43
[K].LKETEDLDIQLSYDGLR.[V]		2	2	1	Gene.34364::F01_transcript_36658::g.34364::m.34364 Gene.34364::F01_transcript_36658::g.34364 ORF type:complete len:356 (+),score=38.53,Lactamase_B_2; Gene.230258::F01_transcript_116443::g.230258::m.230258 Gene.230258::F01_transcript_116443::g.230258 ORF type:complete len:159 (+),score=19.28,Lactamase_B_2	Gene.34364::F01_transcript_36658::g.34364::m.34364 Gene.34364::F01_transcript_36658::g.34364 ORF type:complete len:356 (+),score=38.53,Lactamase_B_2 [324-340]; Gene.230258::F01_transcript_116443::g.230258::m.230258 Gene.230258::F01_transcript_116443::g.230258 ORF type:complete len:159 (+),score=19.28,Lactamase_B_2 [137-153]		1	2008.02		2	-2.96	43.468	75
[R].LKEPGCYDYLDR.[I]	1xCarbamidomethyl [C6]	2	2	2	Gene.7609::F01_transcript_16902::g.7609::m.7609 Gene.7609::F01_transcript_16902::g.7609 ORF type:complete len:491 (+),score=70.12,tr; Gene.5496::F01_transcript_15434::g.5496::m.5496 Gene.5496::F01_transcript_15434::g.5496 ORF type:complete len:474 (+),score=68.40,tr	Gene.7609::F01_transcript_16902::g.7609::m.7609 Gene.7609::F01_transcript_16902::g.7609 ORF type:complete len:491 (+),score=70.12,tr [363-374]; Gene.5496::F01_transcript_15434::g.5496::m.5496 Gene.5496::F01_transcript_15434::g.5496 ORF type:complete len:474 (+),score=68.40,tr [363-374]		1	1528.71	642936656	3	-0.22	23.5414	53
[R].LKEPAVLLR.[C]		2	4	1	Gene.15666::F01_transcript_22359::g.15666::m.15666 Gene.15666::F01_transcript_22359::g.15666 ORF type:complete len:258 (+),score=57.54,tr; Gene.15518::F01_transcript_22253::g.15518::m.15518 Gene.15518::F01_transcript_22253::g.15518 ORF type:complete len:267 (+),score=52.10,tr	Gene.15666::F01_transcript_22359::g.15666::m.15666 Gene.15666::F01_transcript_22359::g.15666 ORF type:complete len:258 (+),score=57.54,tr [125-133]; Gene.15518::F01_transcript_22253::g.15518::m.15518 Gene.15518::F01_transcript_22253::g.15518 ORF type:complete len:267 (+),score=52.10,tr [126-134]		1	1038.67	16838814	3	0.39	23.7894	49
[R].LKENFQVFDFTISDEDMDKIK.[A]		1	1	1	Gene.12898::F01_transcript_20367::g.12898::m.12898 Gene.12898::F01_transcript_20367::g.12898 ORF type:complete len:329 (+),score=48.57,tr	Gene.12898::F01_transcript_20367::g.12898::m.12898 Gene.12898::F01_transcript_20367::g.12898 ORF type:complete len:329 (+),score=48.57,tr [268-288]		2	2562.24		3	2.04	49.7746	51
[K].TLGPGTILSK.[D]		3	4	1	Gene.99470::F01_transcript_4528::g.99470::m.99470 Gene.99470::F01_transcript_4528::g.99470 ORF type:complete len:883 (+),score=165.79,tr; Gene.100065::F01_transcript_4843::g.100065::m.100065 Gene.100065::F01_transcript_4843::g.100065 ORF type:complete len:883 (+),score=161.41,tr; Gene.99324::F01_transcript_4469::g.99324::m.99324 Gene.99324::F01_transcript_4469::g.99324 ORF type:complete len:894 (…	Gene.99470::F01_transcript_4528::g.99470::m.99470 Gene.99470::F01_transcript_4528::g.99470 ORF type:complete len:883 (+),score=165.79,tr [630-639]; Gene.100065::F01_transcript_4843::g.100065::m.100065 Gene.100065::F01_transcript_4843::g.100065 ORF type:complete len:883 (+),score=161.41,tr [630-639]; Gene.99324::F01_transcript_4469::g.99324::m.99324 Gene.99324::F01_transcript_4469::g.99324 ORF typ…		0	986.588	115967192	2	0.36	29.8927	55
[R].LKEGEAADEEMKK.[L]		1	11	1	Gene.215425::F01_transcript_110411::g.215425::m.215425 Gene.215425::F01_transcript_110411::g.215425 ORF type:complete len:455 (+),score=121.33,tr	Gene.215425::F01_transcript_110411::g.215425::m.215425 Gene.215425::F01_transcript_110411::g.215425 ORF type:complete len:455 (+),score=121.33,tr [167-179]		2	1477.72	8516558	2	-1.5	7.8351	50
[K].LKEDVVQLIGDTK.[E]		1	7	2	Gene.255919::F01_transcript_11612::g.255919::m.255919 Gene.255919::F01_transcript_11612::g.255919 ORF type:complete len:607 (+),score=70.27,tr	Gene.255919::F01_transcript_11612::g.255919::m.255919 Gene.255919::F01_transcript_11612::g.255919 ORF type:complete len:607 (+),score=70.27,tr [102-114]		1	1457.82	4726758	2	-0.26	34.0954	18
[K].LKEDVVQLFGDTK.[E]		1	6	1	Gene.256060::F01_transcript_11699::g.256060::m.256060 Gene.256060::F01_transcript_11699::g.256060 ORF type:complete len:620 (+),score=76.99,tr	Gene.256060::F01_transcript_11699::g.256060::m.256060 Gene.256060::F01_transcript_11699::g.256060 ORF type:complete len:620 (+),score=76.99,tr [102-114]		1	1491.81	4.75918e+06	2	-0.24	37.0428	97
[K].IKEDTFDWFCSDEAPAR.[H]	1xCarbamidomethyl [C10]	1	2	1	Gene.92000::F01_transcript_61620::g.92000::m.92000 Gene.92000::F01_transcript_61620::g.92000 ORF type:complete len:509 (+),score=43.32,tr	Gene.92000::F01_transcript_61620::g.92000::m.92000 Gene.92000::F01_transcript_61620::g.92000 ORF type:complete len:509 (+),score=43.32,tr [426-442]		1	2086.92	3.4837e+06	3	-1.42	42.57	16
[K].LKEDLAQMGVMIR.[H]		1	1	1	Gene.58953::F01_transcript_46461::g.58953::m.58953 Gene.58953::F01_transcript_46461::g.58953 ORF type:complete len:427 (+),score=72.31,tr	Gene.58953::F01_transcript_46461::g.58953::m.58953 Gene.58953::F01_transcript_46461::g.58953 ORF type:complete len:427 (+),score=72.31,tr [335-347]		1	1503.8	8241258	3	-0.2	37.0105	40
[M].TLGSSGGSSVVVPR.[N]		1	6	1	Gene.16469::F01_transcript_23080::g.16469::m.16469 Gene.16469::F01_transcript_23080::g.16469 ORF type:complete len:148 (+),score=15.39,tr	Gene.16469::F01_transcript_23080::g.16469::m.16469 Gene.16469::F01_transcript_23080::g.16469 ORF type:complete len:148 (+),score=15.39,tr [2-15]		0	1302.7	6650542	2	0.39	20.6822	72
[K].LKGEVVALENLLSTTK.[D]		2	4	1	Gene.89923::F01_transcript_60601::g.89923::m.89923; Gene.59887::F01_transcript_46894::g.59887::m.59887	Gene.89923::F01_transcript_60601::g.89923::m.89923 [320-335]; Gene.59887::F01_transcript_46894::g.59887::m.59887 [320-335]		1	1714.99		3	0.31	49.4414	48
[K].TIEVNNTDAEGR.[L]		1	3	2	Gene.257622::F01_transcript_12629::g.257622::m.257622 Gene.257622::F01_transcript_12629::g.257622 ORF type:complete len:552 (+),score=114.18,tr	Gene.257622::F01_transcript_12629::g.257622::m.257622 Gene.257622::F01_transcript_12629::g.257622 ORF type:complete len:552 (+),score=114.18,tr [326-337]		0	1318.62	9.89549e+08	2	-1.21	11.4185	29
[K].ILAEQFAVEPVGYEGEGR.[R]		1	1	1	Gene.214514::F01_transcript_110050::g.214514::m.214514 Gene.214514::F01_transcript_110050::g.214514 ORF type:complete len:316 (+),score=14.52,tr	Gene.214514::F01_transcript_110050::g.214514::m.214514 Gene.214514::F01_transcript_110050::g.214514 ORF type:complete len:316 (+),score=14.52,tr [279-296]		0	1963.98	7.22809e+06	2	-1.05	44.493	70
[K].TLESWEMVEIHDLK.[-]		1	1	1	Gene.18277::F01_transcript_24791::g.18277::m.18277 Gene.18277::F01_transcript_24791::g.18277 ORF type:complete len:191 (+),score=19.64,tr	Gene.18277::F01_transcript_24791::g.18277::m.18277 Gene.18277::F01_transcript_24791::g.18277 ORF type:complete len:191 (+),score=19.64,tr [177-190]		0	1729.85	8711990	3	-2.2	45.2588	54
[R].LLDATGIVVVPGSGFGQVPGTWHIR.[C]		1	6	1	Gene.3955::F01_transcript_14494::g.3955::m.3955 Gene.3955::F01_transcript_14494::g.3955 ORF type:complete len:527 (+),score=111.64,tr	Gene.3955::F01_transcript_14494::g.3955::m.3955 Gene.3955::F01_transcript_14494::g.3955 ORF type:complete len:527 (+),score=111.64,tr [432-456]		0	2576.4	30424714	3	0.61	51.7248	62
[KQ].ILDASWYMPDEQR.[N]		1	4	1	Gene.9202::F01_transcript_17940::g.9202::m.9202 Gene.9202::F01_transcript_17940::g.9202 ORF type:complete len:379 (+),score=53.87,tr	Gene.9202::F01_transcript_17940::g.9202::m.9202 Gene.9202::F01_transcript_17940::g.9202 ORF type:complete len:379 (+),score=53.87,tr [100-112]		0	1623.75		2	-1.38	44.1638	51
[K].ILDASIAGEPLHR.[G]		1	2	1	Gene.54717::F01_transcript_4065::g.54717::m.54717 Gene.54717::F01_transcript_4065::g.54717 ORF type:complete len:1020 (+),score=137.93,tr	Gene.54717::F01_transcript_4065::g.54717::m.54717 Gene.54717::F01_transcript_4065::g.54717 ORF type:complete len:1020 (+),score=137.93,tr [752-764]		0	1391.76	5675356	3	-2.31	29.2753	18
[R].TIDSNVSEAEGIYSALEK.[L]		2	4	5	Gene.7425::F01_transcript_16793::g.7425::m.7425 Gene.7425::F01_transcript_16793::g.7425 ORF type:complete len:457 (+),score=67.50,tr; Gene.196410::F01_transcript_104271::g.196410::m.196410 Gene.196410::F01_transcript_104271::g.196410 ORF type:complete len:320 (+),score=55.24,TAL_FSA	Gene.7425::F01_transcript_16793::g.7425::m.7425 Gene.7425::F01_transcript_16793::g.7425 ORF type:complete len:457 (+),score=67.50,tr [382-399]; Gene.196410::F01_transcript_104271::g.196410::m.196410 Gene.196410::F01_transcript_104271::g.196410 ORF type:complete len:320 (+),score=55.24,TAL_FSA [259-276]		0	1925.93	611676912	2	-5.37	47.9167	105
[K].LLDACINPK.[E]	1xCarbamidomethyl [C5]	1	1	1	Gene.11628::F01_transcript_19502::g.11628::m.11628 Gene.11628::F01_transcript_19502::g.11628 ORF type:complete len:401 (+),score=56.36,tr	Gene.11628::F01_transcript_19502::g.11628::m.11628 Gene.11628::F01_transcript_19502::g.11628 ORF type:complete len:401 (+),score=56.36,tr [373-381]		0	1043.56	434829632	2	-0.28	23.5068	59
[R].TLDTTHHDDFHQPNFVDGSIK.[K]		3	7	4	Gene.171355::F01_transcript_94818::g.171355::m.171355 Gene.171355::F01_transcript_94818::g.171355 ORF type:complete len:811 (+),score=61.13,tr; Gene.199419::F01_transcript_7619::g.199419::m.199419 Gene.199419::F01_transcript_7619::g.199419 ORF type:complete len:811 (+),score=55.16,tr; Gene.198849::F01_transcript_7316::g.198849::m.198849 Gene.198849::F01_transcript_7316::g.198849 ORF type:complete…	Gene.171355::F01_transcript_94818::g.171355::m.171355 Gene.171355::F01_transcript_94818::g.171355 ORF type:complete len:811 (+),score=61.13,tr [377-397]; Gene.199419::F01_transcript_7619::g.199419::m.199419 Gene.199419::F01_transcript_7619::g.199419 ORF type:complete len:811 (+),score=55.16,tr [377-397]; Gene.198849::F01_transcript_7316::g.198849::m.198849 Gene.198849::F01_transcript_7316::g.1988…		0	2424.12	7.39907e+08	2	0.77	27.4067	71
[K].LICLENTHANTGGR.[C]	1xCarbamidomethyl [C3]	2	2	1	Gene.8453::F01_transcript_17473::g.8453::m.8453 Gene.8453::F01_transcript_17473::g.8453 ORF type:complete len:377 (+),score=58.02,tr; Gene.185773::F01_transcript_100348::g.185773::m.185773 Gene.185773::F01_transcript_100348::g.185773 ORF type:complete len:377 (+),score=61.79,tr	Gene.8453::F01_transcript_17473::g.8453::m.8453 Gene.8453::F01_transcript_17473::g.8453 ORF type:complete len:377 (+),score=58.02,tr [139-152]; Gene.185773::F01_transcript_100348::g.185773::m.185773 Gene.185773::F01_transcript_100348::g.185773 ORF type:complete len:377 (+),score=61.79,tr [139-152]		0	1555.76	2.08593e+06	2	0.72	16.8393	30
[K].LLCFPESFSFVGAK.[D]	1xCarbamidomethyl [C3]	1	1	1	Gene.13152::F01_transcript_20539::g.13152::m.13152 Gene.13152::F01_transcript_20539::g.13152 ORF type:complete len:327 (+),score=51.07,tr	Gene.13152::F01_transcript_20539::g.13152::m.13152 Gene.13152::F01_transcript_20539::g.13152 ORF type:complete len:327 (+),score=51.07,tr [81-94]		0	1601.8	43129520	2	-0.28	52.0189	44
[R].ILCAVMLDTK.[G]	1xCarbamidomethyl [C3]	1	1	1	Gene.162467::F01_transcript_91415::g.162467::m.162467 Gene.162467::F01_transcript_91415::g.162467 ORF type:complete len:511 (+),score=60.36,tr	Gene.162467::F01_transcript_91415::g.162467::m.162467 Gene.162467::F01_transcript_91415::g.162467 ORF type:complete len:511 (+),score=60.36,tr [77-86]		0	1163.62	14905435	2	-2.01	35.5824	29
[K].TIEAEAAHGTVTR.[H]		1	1	4	Gene.238622::F01_transcript_119673::g.238622::m.238622 Gene.238622::F01_transcript_119673::g.238622 ORF type:complete len:297 (+),score=45.76,tr	Gene.238622::F01_transcript_119673::g.238622::m.238622 Gene.238622::F01_transcript_119673::g.238622 ORF type:complete len:297 (+),score=45.76,tr [210-222]		0	1355.69	203821044	2	-2.91	11.4994	78
[R].LLAVEGCAALGK.[L]	1xCarbamidomethyl [C7]	1	12	1	Gene.210782::F01_transcript_108673::g.210782::m.210782 Gene.210782::F01_transcript_108673::g.210782 ORF type:complete len:587 (+),score=89.96,tr	Gene.210782::F01_transcript_108673::g.210782::m.210782 Gene.210782::F01_transcript_108673::g.210782 ORF type:complete len:587 (+),score=89.96,tr [220-231]		0	1201.66	6.07196e+06	2	0.22	30.7465	49
[K].IIAVCADDPEYR.[H]	1xCarbamidomethyl [C5]	5	12	7	Gene.208569::F01_transcript_107882::g.208569::m.208569 Gene.208569::F01_transcript_107882::g.208569 ORF type:complete len:216 (+),score=32.81,tr; Gene.14255::F01_transcript_21274::g.14255::m.14255 Gene.14255::F01_transcript_21274::g.14255 ORF type:complete len:222 (+),score=33.80,tr; Gene.205904::F01_transcript_106844::g.205904::m.205904 Gene.205904::F01_transcript_106844::g.205904 ORF type:compl…	Gene.208569::F01_transcript_107882::g.208569::m.208569 Gene.208569::F01_transcript_107882::g.208569 ORF type:complete len:216 (+),score=32.81,tr [141-152]; Gene.14255::F01_transcript_21274::g.14255::m.14255 Gene.14255::F01_transcript_21274::g.14255 ORF type:complete len:222 (+),score=33.80,tr [147-158]; Gene.205904::F01_transcript_106844::g.205904::m.205904 Gene.205904::F01_transcript_106844::g.2…		0	1421.67	1974062277	2	-1.83	27.5564	43
[K].IIAVCADDPEYLHFR.[D]	1xCarbamidomethyl [C5]	1	1	2	Gene.16914::F01_transcript_23466::g.16914::m.16914 Gene.16914::F01_transcript_23466::g.16914 ORF type:complete len:213 (+),score=37.17,tr	Gene.16914::F01_transcript_23466::g.16914::m.16914 Gene.16914::F01_transcript_23466::g.16914 ORF type:complete len:213 (+),score=37.17,tr [138-152]		0	1818.88	232346392	2	0.47	41.5727	74
[K].IIAVCADDPEFVHYK.[D]	1xCarbamidomethyl [C5]	1	1	1	Gene.75756::F01_transcript_54354::g.75756::m.75756 Gene.75756::F01_transcript_54354::g.75756 ORF type:complete len:212 (+),score=45.82,tr	Gene.75756::F01_transcript_54354::g.75756::m.75756 Gene.75756::F01_transcript_54354::g.75756 ORF type:complete len:212 (+),score=45.82,tr [137-151]		0	1776.86	8510921	2	-2.78	36.1836	69
[K].IIAVCADDPEFR.[H]	1xCarbamidomethyl [C5]	1	1	4	Gene.17234::F01_transcript_23754::g.17234::m.17234 Gene.17234::F01_transcript_23754::g.17234 ORF type:complete len:208 (+),score=51.70,tr	Gene.17234::F01_transcript_23754::g.17234::m.17234 Gene.17234::F01_transcript_23754::g.17234 ORF type:complete len:208 (+),score=51.70,tr [133-144]		0	1405.68	2368888281	3	-1.55	33.7345	60
[R].TIEAEGIPYTYVVSNLFAGYFLPTLGQVEAQGPPVDK.[I]		2	2	1	Gene.13948::F01_transcript_21065::g.13948::m.13948 Gene.13948::F01_transcript_21065::g.13948 ORF type:complete len:250 (+),score=34.63,tr; Gene.12769::F01_transcript_20282::g.12769::m.12769 Gene.12769::F01_transcript_20282::g.12769 ORF type:complete len:328 (+),score=55.03,tr	Gene.13948::F01_transcript_21065::g.13948::m.13948 Gene.13948::F01_transcript_21065::g.13948 ORF type:complete len:250 (+),score=34.63,tr [80-116]; Gene.12769::F01_transcript_20282::g.12769::m.12769 Gene.12769::F01_transcript_20282::g.12769 ORF type:complete len:328 (+),score=55.03,tr [141-177]		0	3984.03		4	-1.67	55.8647	49
[K].LLAQLVETEMNR.[R]		1	5	1	Gene.44688::F01_transcript_41333::g.44688::m.44688 Gene.44688::F01_transcript_41333::g.44688 ORF type:complete len:516 (+),score=98.09,tr	Gene.44688::F01_transcript_41333::g.44688::m.44688 Gene.44688::F01_transcript_41333::g.44688 ORF type:complete len:516 (+),score=98.09,tr [296-307]		0	1416.75	7144597	2	3.26	44.755	45
[K].LLAGDSDFFASLVVDAVQAVK.[T]		1	1	1	Gene.49899::F01_transcript_43865::g.49899::m.49899 Gene.49899::F01_transcript_43865::g.49899 ORF type:complete len:151 (+),score=39.47,tr	Gene.49899::F01_transcript_43865::g.49899::m.49899 Gene.49899::F01_transcript_43865::g.49899 ORF type:complete len:151 (+),score=39.47,tr [36-56]		0	2165.15	3.08179e+06	3	2.89	55.937	57
[K].ILAGHPEFSTFNHYLTATHLAAEIDR.[R]		2	2	1	Gene.112716::F01_transcript_70049::g.112716::m.112716 Gene.112716::F01_transcript_70049::g.112716 ORF type:complete len:408 (+),score=90.95,tr; Gene.26370::F01_transcript_33035::g.26370::m.26370 Gene.26370::F01_transcript_33035::g.26370 ORF type:complete len:405 (+),score=84.39,tr	Gene.112716::F01_transcript_70049::g.112716::m.112716 Gene.112716::F01_transcript_70049::g.112716 ORF type:complete len:408 (+),score=90.95,tr [27-52]; Gene.26370::F01_transcript_33035::g.26370::m.26370 Gene.26370::F01_transcript_33035::g.26370 ORF type:complete len:405 (+),score=84.39,tr [24-49]		0	2924.47	7.99894e+06	4	-5.03	48.7718	16
[K].TIESEAAHGTVTR.[HI]		3	6	2	Gene.7932::F01_transcript_17117::g.7932::m.7932 Gene.7932::F01_transcript_17117::g.7932 ORF type:complete len:409 (+),score=64.28,tr; Gene.7453::F01_transcript_16803::g.7453::m.7453 Gene.7453::F01_transcript_16803::g.7453 ORF type:complete len:409 (+),score=65.26,tr; Gene.207231::F01_transcript_107371::g.207231::m.207231 Gene.207231::F01_transcript_107371::g.207231 ORF type:complete len:430 (+),s…	Gene.7932::F01_transcript_17117::g.7932::m.7932 Gene.7932::F01_transcript_17117::g.7932 ORF type:complete len:409 (+),score=64.28,tr [302-314]; Gene.7453::F01_transcript_16803::g.7453::m.7453 Gene.7453::F01_transcript_16803::g.7453 ORF type:complete len:409 (+),score=65.26,tr [302-314]; Gene.207231::F01_transcript_107371::g.207231::m.207231 Gene.207231::F01_transcript_107371::g.207231 ORF type:co…		0	1371.69	544201984	2	0.03	10.6425	82
[R].LIAGIIYMHEQDYNEALK.[H]		1	2	1	Gene.10728::F01_transcript_18922::g.10728::m.10728 Gene.10728::F01_transcript_18922::g.10728 ORF type:complete len:310 (+),score=54.43,tr	Gene.10728::F01_transcript_18922::g.10728::m.10728 Gene.10728::F01_transcript_18922::g.10728 ORF type:complete len:310 (+),score=54.43,tr [108-125]		0	2121.07	6106533	3	0.15	45.7148	30
[R].ILAGSMIGGIR.[E]		1	1	1	Gene.42599::F01_transcript_40337::g.42599::m.42599 Gene.42599::F01_transcript_40337::g.42599 ORF type:complete len:386 (+),score=53.42,tr	Gene.42599::F01_transcript_40337::g.42599::m.42599 Gene.42599::F01_transcript_40337::g.42599 ORF type:complete len:386 (+),score=53.42,tr [305-315]		0	1087.63	13985334	2	1.66	36.4111	28
[K].ILAGSVDQSDGSFLDESQVEK.[G]		1	1	1	Gene.18114::F01_transcript_24628::g.18114::m.18114 Gene.18114::F01_transcript_24628::g.18114 ORF type:complete len:152 (+),score=10.19,tr	Gene.18114::F01_transcript_24628::g.18114::m.18114 Gene.18114::F01_transcript_24628::g.18114 ORF type:complete len:152 (+),score=10.19,tr [106-126]		0	2224.06		3	0.35	39.5974	33
[K].IKDTHEEDQVCEVILVQSGR.[K]	1xCarbamidomethyl [C11]	1	1	3	Gene.19692::F01_transcript_26272::g.19692::m.19692 Gene.19692::F01_transcript_26272::g.19692 ORF type:complete len:161 (+),score=13.38,tr	Gene.19692::F01_transcript_26272::g.19692::m.19692 Gene.19692::F01_transcript_26272::g.19692 ORF type:complete len:161 (+),score=13.38,tr [83-102]		1	2355.16	16886751	3	-0.3	30.9297	18
[KR].LLAGVTIAHGGVLPNINPVLLPK.[K]		1	3	1	Gene.20323::F01_transcript_26971::g.20323::m.20323 Gene.20323::F01_transcript_26971::g.20323 ORF type:complete len:154 (+),score=23.42,tr	Gene.20323::F01_transcript_26971::g.20323::m.20323 Gene.20323::F01_transcript_26971::g.20323 ORF type:complete len:154 (+),score=23.42,tr [105-127]		0	2306.4	34075016	3	-1.8	51.6969	23
[K].TLEITDDIISTYK.[N]		2	8	1	Gene.44688::F01_transcript_41333::g.44688::m.44688 Gene.44688::F01_transcript_41333::g.44688 ORF type:complete len:516 (+),score=98.09,tr; Gene.256989::F01_transcript_12250::g.256989::m.256989 Gene.256989::F01_transcript_12250::g.256989 ORF type:complete len:627 (+),score=116.28,tr	Gene.44688::F01_transcript_41333::g.44688::m.44688 Gene.44688::F01_transcript_41333::g.44688 ORF type:complete len:516 (+),score=98.09,tr [34-46]; Gene.256989::F01_transcript_12250::g.256989::m.256989 Gene.256989::F01_transcript_12250::g.256989 ORF type:complete len:627 (+),score=116.28,tr [136-148]		0	1511.78	37451420	2	7.22	47.1616	53
[K].LLALPPHGSEVYVGGIPR.[D]		1	3	2	Gene.22427::F01_transcript_2163::g.22427::m.22427 Gene.22427::F01_transcript_2163::g.22427 ORF type:complete len:475 (+),score=134.63,tr	Gene.22427::F01_transcript_2163::g.22427::m.22427 Gene.22427::F01_transcript_2163::g.22427 ORF type:complete len:475 (+),score=134.63,tr [105-122]		0	1875.05	33756168	3	-3.82	43.6864	10
[K].TIEELTNQHSR.[G]		2	3	2	Gene.89923::F01_transcript_60601::g.89923::m.89923; Gene.59887::F01_transcript_46894::g.59887::m.59887	Gene.89923::F01_transcript_60601::g.89923::m.89923 [929-939]; Gene.59887::F01_transcript_46894::g.59887::m.59887 [929-939]		0	1327.66	36736270	3	1.68	11.7251	28
[K].LLANILYSYR.[G]		2	4	1	Gene.261364::F01_transcript_76021::g.261364::m.261364 Gene.261364::F01_transcript_76021::g.261364 ORF type:complete len:271 (+),score=46.33,tr; Gene.264035::F01_transcript_118148::g.264035::m.264035 Gene.264035::F01_transcript_118148::g.264035 ORF type:complete len:301 (+),score=48.41,tr	Gene.261364::F01_transcript_76021::g.261364::m.261364 Gene.261364::F01_transcript_76021::g.261364 ORF type:complete len:271 (+),score=46.33,tr [135-144]; Gene.264035::F01_transcript_118148::g.264035::m.264035 Gene.264035::F01_transcript_118148::g.264035 ORF type:complete len:301 (+),score=48.41,tr [140-149]		0	1225.69	59942340	2	-1.33	47.6677	39
[K].LLAQLVETEMNK.[R]		1	7	2	Gene.256989::F01_transcript_12250::g.256989::m.256989 Gene.256989::F01_transcript_12250::g.256989 ORF type:complete len:627 (+),score=116.28,tr	Gene.256989::F01_transcript_12250::g.256989::m.256989 Gene.256989::F01_transcript_12250::g.256989 ORF type:complete len:627 (+),score=116.28,tr [398-409]		0	1388.75	2.57915e+07	2	0.9	43.3564	58
[R].TLEEEKFETR.[M]		1	4	1	Gene.224297::F01_transcript_114027::g.224297::m.224297 Gene.224297::F01_transcript_114027::g.224297 ORF type:complete len:1046 (+),score=244.28,tr	Gene.224297::F01_transcript_114027::g.224297::m.224297 Gene.224297::F01_transcript_114027::g.224297 ORF type:complete len:1046 (+),score=244.28,tr [131-140]		1	1281.63	4334862	3	-0.27	13.5179	27
[R].TLEITEDALSTYK.[N]		1	2	1	Gene.119076::F01_transcript_72941::g.119076::m.119076 Gene.119076::F01_transcript_72941::g.119076 ORF type:complete len:618 (+),score=105.84,tr	Gene.119076::F01_transcript_72941::g.119076::m.119076 Gene.119076::F01_transcript_72941::g.119076 ORF type:complete len:618 (+),score=105.84,tr [136-148]		0	1483.75	8834380	2	-0.18	39.4753	49
[K].IKDTHDEDQVCEVILVESGR.[K]	1xCarbamidomethyl [C11]	1	1	1	Gene.18927::F01_transcript_25426::g.18927::m.18927 Gene.18927::F01_transcript_25426::g.18927 ORF type:complete len:177 (+),score=13.05,tr	Gene.18927::F01_transcript_25426::g.18927::m.18927 Gene.18927::F01_transcript_25426::g.18927 ORF type:complete len:177 (+),score=13.05,tr [83-102]		1	2342.13	16556959	3	-0.69	33.7233	42
[K].TLGSSSDIFTGIFPK.[N]		1	1	1	Gene.263677::F01_transcript_113861::g.263677::m.263677 Gene.263677::F01_transcript_113861::g.263677 ORF type:complete len:1048 (+),score=171.27,tr	Gene.263677::F01_transcript_113861::g.263677::m.263677 Gene.263677::F01_transcript_113861::g.263677 ORF type:complete len:1048 (+),score=171.27,tr [76-90]		0	1569.82	174386608	2	3.31	51.1538	53
[R].TLGVISMSCDNDATR.[G]	1xCarbamidomethyl [C9]	1	1	1	Gene.5579::F01_transcript_15483::g.5579::m.5579 Gene.5579::F01_transcript_15483::g.5579 ORF type:complete len:479 (+),score=87.50,tr	Gene.5579::F01_transcript_15483::g.5579::m.5579 Gene.5579::F01_transcript_15483::g.5579 ORF type:complete len:479 (+),score=87.50,tr [185-199]		0	1639.74	3348860	2	0.49	30.9696	79
[K].TILSSQTMDIPEGVK.[V]		1	1	1	Gene.17896::F01_transcript_24421::g.17896::m.17896 Gene.17896::F01_transcript_24421::g.17896 ORF type:complete len:192 (+),score=28.78,tr	Gene.17896::F01_transcript_24421::g.17896::m.17896 Gene.17896::F01_transcript_24421::g.17896 ORF type:complete len:192 (+),score=28.78,tr [3-17]		0	1618.84		2	-2.36	39.2199	44
[R].TLITASNDLNEETLDHLNK.[Q]		2	5	1	Gene.257599::F01_transcript_12615::g.257599::m.257599; Gene.258141::F01_transcript_12946::g.258141::m.258141	Gene.257599::F01_transcript_12615::g.257599::m.257599 [361-379]; Gene.258141::F01_transcript_12946::g.258141::m.258141 [361-379]		0	2141.07	18488224	3	1.76	38.0943	22
[R].LHEAIEK.[G]		1	2	1	Gene.16162::F01_transcript_22817::g.16162::m.16162 Gene.16162::F01_transcript_22817::g.16162 ORF type:complete len:229 (+),score=33.74,tr	Gene.16162::F01_transcript_22817::g.16162::m.16162 Gene.16162::F01_transcript_22817::g.16162 ORF type:complete len:229 (+),score=33.74,tr [70-76]		0	839.462	596490368	2	-0.8	7.2246	34
[R].IHDQMIMLEGAK.[A]		1	2	3	Gene.16241::F01_transcript_22879::g.16241::m.16241 Gene.16241::F01_transcript_22879::g.16241 ORF type:complete len:219 (+),score=71.90,tr	Gene.16241::F01_transcript_22879::g.16241::m.16241 Gene.16241::F01_transcript_22879::g.16241 ORF type:complete len:219 (+),score=71.90,tr [83-94]		0	1385.69	17542222	2	2.03	26.6768	48
[K].IHDLIGIHTDVPAPDMGTNPQTMAWILDEYSK.[F]	1xOxidation [M23]	1	2	1	Gene.6991::F01_transcript_16489::g.6991::m.6991 Gene.6991::F01_transcript_16489::g.6991 ORF type:complete len:412 (+),score=62.65,tr	Gene.6991::F01_transcript_16489::g.6991::m.6991 Gene.6991::F01_transcript_16489::g.6991 ORF type:complete len:412 (+),score=62.65,tr [128-159]		0	3594.72	16341748	4	-7.76	50.3634	57
[K].IHDLIGIHTDVPAPDMGTNPQTMAWILDEYSK.[F]		1	2	2	Gene.6991::F01_transcript_16489::g.6991::m.6991 Gene.6991::F01_transcript_16489::g.6991 ORF type:complete len:412 (+),score=62.65,tr	Gene.6991::F01_transcript_16489::g.6991::m.6991 Gene.6991::F01_transcript_16489::g.6991 ORF type:complete len:412 (+),score=62.65,tr [128-159]		0	3578.73	85375956	3	-0.22	52.0677	112
[R].LHDLEEDIK.[A]		1	1	1	Gene.204155::F01_transcript_106133::g.204155::m.204155 Gene.204155::F01_transcript_106133::g.204155 ORF type:complete len:127 (+),score=36.37,tr	Gene.204155::F01_transcript_106133::g.204155::m.204155 Gene.204155::F01_transcript_106133::g.204155 ORF type:complete len:127 (+),score=36.37,tr [29-37]		0	1111.56	51813692	2	-0.28	16.6846	21
[R].TLLVDHAGWPCWSDDSTLYFHR.[R]	1xCarbamidomethyl [C11]	1	1	2	Gene.138148::F01_transcript_81879::g.138148::m.138148 Gene.138148::F01_transcript_81879::g.138148 ORF type:complete len:674 (+),score=33.51,PD40	Gene.138148::F01_transcript_81879::g.138148::m.138148 Gene.138148::F01_transcript_81879::g.138148 ORF type:complete len:674 (+),score=33.51,PD40 [212-233]		0	2676.23	26900189	3	-0.69	49.9135	37
[R].IGYSMIADAEQK.[G]		1	1	1	Gene.228512::F01_transcript_115761::g.228512::m.228512 Gene.228512::F01_transcript_115761::g.228512 ORF type:complete len:407 (+),score=79.09,tr	Gene.228512::F01_transcript_115761::g.228512::m.228512 Gene.228512::F01_transcript_115761::g.228512 ORF type:complete len:407 (+),score=79.09,tr [123-134]		0	1325.64	84662464	2	-0.94	29.6775	65
[R].IGYSMIADAEEK.[G]	1xOxidation [M5]	1	1	2	Gene.9817::F01_transcript_18358::g.9817::m.9817 Gene.9817::F01_transcript_18358::g.9817 ORF type:complete len:396 (+),score=85.38,tr	Gene.9817::F01_transcript_18358::g.9817::m.9817 Gene.9817::F01_transcript_18358::g.9817 ORF type:complete len:396 (+),score=85.38,tr [122-133]		0	1342.62	40434658	2	-3.15	23.0164	28
[R].IGYSMIADAEEK.[G]		1	1	2	Gene.9817::F01_transcript_18358::g.9817::m.9817 Gene.9817::F01_transcript_18358::g.9817 ORF type:complete len:396 (+),score=85.38,tr	Gene.9817::F01_transcript_18358::g.9817::m.9817 Gene.9817::F01_transcript_18358::g.9817 ORF type:complete len:396 (+),score=85.38,tr [122-133]		0	1326.62	334953568	2	-1.22	30.6258	65
[R].LGYLACPK.[H]	1xCarbamidomethyl [C6]	2	2	2	Gene.160449::F01_transcript_90495::g.160449::m.160449 Gene.160449::F01_transcript_90495::g.160449 ORF type:complete len:149 (+),score=13.59,tr; Gene.86938::F01_transcript_59283::g.86938::m.86938 Gene.86938::F01_transcript_59283::g.86938 ORF type:complete len:488 (+),score=65.76,tr	Gene.160449::F01_transcript_90495::g.160449::m.160449 Gene.160449::F01_transcript_90495::g.160449 ORF type:complete len:149 (+),score=13.59,tr [24-31]; Gene.86938::F01_transcript_59283::g.86938::m.86938 Gene.86938::F01_transcript_59283::g.86938 ORF type:complete len:488 (+),score=65.76,tr [300-307]		0	921.486	146927200	2	0.14	20.1067	35
[K].TIIWNGPMGVFEFDK.[F]		1	2	1	Gene.9306::F01_transcript_18006::g.9306::m.9306 Gene.9306::F01_transcript_18006::g.9306 ORF type:complete len:402 (+),score=93.89,tr	Gene.9306::F01_transcript_18006::g.9306::m.9306 Gene.9306::F01_transcript_18006::g.9306 ORF type:complete len:402 (+),score=93.89,tr [317-331]		0	1753.86		2	-1.91	53.0891	122
[R].LGWIDEEIVER.[V]		1	1	1	Gene.7461::F01_transcript_16811::g.7461::m.7461 Gene.7461::F01_transcript_16811::g.7461 ORF type:complete len:441 (+),score=72.24,tr	Gene.7461::F01_transcript_16811::g.7461::m.7461 Gene.7461::F01_transcript_16811::g.7461 ORF type:complete len:441 (+),score=72.24,tr [359-369]		0	1358.7	6082409	2	-0.76	45.7292	12
[R].LGWIDDTIVER.[V]		2	2	1	Gene.151451::F01_transcript_86584::g.151451::m.151451 Gene.151451::F01_transcript_86584::g.151451 ORF type:complete len:283 (+),score=45.16,tr; Gene.8691::F01_transcript_17611::g.8691::m.8691 Gene.8691::F01_transcript_17611::g.8691 ORF type:complete len:449 (+),score=60.64,tr	Gene.151451::F01_transcript_86584::g.151451::m.151451 Gene.151451::F01_transcript_86584::g.151451 ORF type:complete len:283 (+),score=45.16,tr [201-211]; Gene.8691::F01_transcript_17611::g.8691::m.8691 Gene.8691::F01_transcript_17611::g.8691 ORF type:complete len:449 (+),score=60.64,tr [344-354]		0	1316.68	14405473	2	-1.39	45.7448	14
[R].LGWHDAGTYDK.[N]		3	4	1	Gene.263464::F01_transcript_112382::g.263464::m.263464 Gene.263464::F01_transcript_112382::g.263464 ORF type:complete len:395 (+),score=68.02,tr; Gene.242303::F01_transcript_121131::g.242303::m.242303 Gene.242303::F01_transcript_121131::g.242303 ORF type:complete len:429 (+),score=74.71,tr; Gene.7598::F01_transcript_16893::g.7598::m.7598 Gene.7598::F01_transcript_16893::g.7598 ORF type:complete l…	Gene.263464::F01_transcript_112382::g.263464::m.263464 Gene.263464::F01_transcript_112382::g.263464 ORF type:complete len:395 (+),score=68.02,tr [101-111]; Gene.242303::F01_transcript_121131::g.242303::m.242303 Gene.242303::F01_transcript_121131::g.242303 ORF type:complete len:429 (+),score=74.71,tr [98-108]; Gene.7598::F01_transcript_16893::g.7598::m.7598 Gene.7598::F01_transcript_16893::g.7598 …		0	1262.58	134469952	2	0.27	17.5092	33
[K].LGWAPTMR.[L]		1	4	1	Gene.210933::F01_transcript_108750::g.210933::m.210933 Gene.210933::F01_transcript_108750::g.210933 ORF type:complete len:374 (+),score=64.80,tr	Gene.210933::F01_transcript_108750::g.210933::m.210933 Gene.210933::F01_transcript_108750::g.210933 ORF type:complete len:374 (+),score=64.80,tr [313-320]		0	931.482	18820026	2	-0.1	30.1393	32
[R].TLNDGDMALLDMGAEYHFYGSDITCSFPVNGK.[F]	1xCarbamidomethyl [C25]	3	4	2	Gene.2586::F01_transcript_13655::g.2586::m.2586 Gene.2586::F01_transcript_13655::g.2586 ORF type:complete len:495 (+),score=86.13,Peptidase_M24; Gene.4333::F01_transcript_14707::g.4333::m.4333 Gene.4333::F01_transcript_14707::g.4333 ORF type:complete len:495 (+),score=82.19,Peptidase_M24; Gene.121186::F01_transcript_73941::g.121186::m.121186 Gene.121186::F01_transcript_73941::g.121186 ORF type:co…	Gene.2586::F01_transcript_13655::g.2586::m.2586 Gene.2586::F01_transcript_13655::g.2586 ORF type:complete len:495 (+),score=86.13,Peptidase_M24 [272-303]; Gene.4333::F01_transcript_14707::g.4333::m.4333 Gene.4333::F01_transcript_14707::g.4333 ORF type:complete len:495 (+),score=82.19,Peptidase_M24 [272-303]; Gene.121186::F01_transcript_73941::g.121186::m.121186 Gene.121186::F01_transcript_73941::…		0	3538.56		3	0.54	52.2718	51
[K].IGTPEALDLR.[G]		1	2	1	Gene.7425::F01_transcript_16793::g.7425::m.7425 Gene.7425::F01_transcript_16793::g.7425 ORF type:complete len:457 (+),score=67.50,tr	Gene.7425::F01_transcript_16793::g.7425::m.7425 Gene.7425::F01_transcript_16793::g.7425 ORF type:complete len:457 (+),score=67.50,tr [289-298]		0	1084.6	257215552	2	-1.16	31.1716	34
[K].LGTVIGIDLGTTYSCVGVYK.[N]	1xCarbamidomethyl [C15]	3	23	1	Gene.251200::F01_transcript_8915::g.251200::m.251200 Gene.251200::F01_transcript_8915::g.251200 ORF type:complete len:663 (+),score=151.88,tr; Gene.250412::F01_transcript_8484::g.250412::m.250412 Gene.250412::F01_transcript_8484::g.250412 ORF type:complete len:666 (+),score=157.11,tr; Gene.252866::F01_transcript_9825::g.252866::m.252866 Gene.252866::F01_transcript_9825::g.252866 ORF type:complete…	Gene.251200::F01_transcript_8915::g.251200::m.251200 Gene.251200::F01_transcript_8915::g.251200 ORF type:complete len:663 (+),score=151.88,tr [34-53]; Gene.250412::F01_transcript_8484::g.250412::m.250412 Gene.250412::F01_transcript_8484::g.250412 ORF type:complete len:666 (+),score=157.11,tr [35-54]; Gene.252866::F01_transcript_9825::g.252866::m.252866 Gene.252866::F01_transcript_9825::g.252866 O…		0	2116.1	8456241	2	1.94	51.0133	55
[K].LGTVTVQELPFFDTVK.[V]		1	1	1	Gene.232306::F01_transcript_117283::g.232306::m.232306 Gene.232306::F01_transcript_117283::g.232306 ORF type:complete len:864 (+),score=125.77,tr	Gene.232306::F01_transcript_117283::g.232306::m.232306 Gene.232306::F01_transcript_117283::g.232306 ORF type:complete len:864 (+),score=125.77,tr [438-453]		0	1793.97		2	3.84	52.3533	48
[K].LGVANQTTMLK.[G]	1xOxidation [M9]	2	2	2	Gene.5178::F01_transcript_15203::g.5178::m.5178 Gene.5178::F01_transcript_15203::g.5178 ORF type:complete len:305 (+),score=71.32,tr; Gene.5097::F01_transcript_15147::g.5097::m.5097 Gene.5097::F01_transcript_15147::g.5097 ORF type:complete len:507 (+),score=94.68,tr	Gene.5178::F01_transcript_15203::g.5178::m.5178 Gene.5178::F01_transcript_15203::g.5178 ORF type:complete len:305 (+),score=71.32,tr [144-154]; Gene.5097::F01_transcript_15147::g.5097::m.5097 Gene.5097::F01_transcript_15147::g.5097 ORF type:complete len:507 (+),score=94.68,tr [302-312]		0	1191.64	22789491	2	-0.82	17.0358	52
[K].LGVDFLVASSHK.[M]		1	2	1	Gene.259627::F01_transcript_39430::g.259627::m.259627 Gene.259627::F01_transcript_39430::g.259627 ORF type:complete len:493 (+),score=80.99,tr	Gene.259627::F01_transcript_39430::g.259627::m.259627 Gene.259627::F01_transcript_39430::g.259627 ORF type:complete len:493 (+),score=80.99,tr [293-304]		0	1272.69	3916227	3	-2.65	37.798	43
[K].TILSSNISTTDR.[A]		1	2	1	Gene.199047::F01_transcript_7409::g.199047::m.199047 Gene.199047::F01_transcript_7409::g.199047 ORF type:complete len:772 (+),score=124.97,tr	Gene.199047::F01_transcript_7409::g.199047::m.199047 Gene.199047::F01_transcript_7409::g.199047 ORF type:complete len:772 (+),score=124.97,tr [59-70]		0	1307.68	269322784	2	1.56	22.4065	58
[R].IGVEPLVIELDQLGAQGPQLQK.[V]		1	1	1	Gene.39525::F01_transcript_38928::g.39525::m.39525 Gene.39525::F01_transcript_38928::g.39525 ORF type:complete len:182 (+),score=15.43,tr	Gene.39525::F01_transcript_38928::g.39525::m.39525 Gene.39525::F01_transcript_38928::g.39525 ORF type:complete len:182 (+),score=15.43,tr [98-119]		0	2345.31		3	-1.41	53.5363	56
[K].IGVIESLLEK.[V]		3	12	1	Gene.9306::F01_transcript_18006::g.9306::m.9306 Gene.9306::F01_transcript_18006::g.9306 ORF type:complete len:402 (+),score=93.89,tr; Gene.7848::F01_transcript_17066::g.7848::m.7848 Gene.7848::F01_transcript_17066::g.7848 ORF type:complete len:402 (+),score=99.21,tr; Gene.131934::F01_transcript_78884::g.131934::m.131934 Gene.131934::F01_transcript_78884::g.131934 ORF type:complete len:403 (+),sco…	Gene.9306::F01_transcript_18006::g.9306::m.9306 Gene.9306::F01_transcript_18006::g.9306 ORF type:complete len:402 (+),score=93.89,tr [207-216]; Gene.7848::F01_transcript_17066::g.7848::m.7848 Gene.7848::F01_transcript_17066::g.7848 ORF type:complete len:402 (+),score=99.21,tr [207-216]; Gene.131934::F01_transcript_78884::g.131934::m.131934 Gene.131934::F01_transcript_78884::g.131934 ORF type:comp…		0	1100.66	268198256	2	-0.09	48.3652	39
[R].IGVNGIPAIEEVNIFK.[D]		2	4	2	Gene.19533::F01_transcript_26083::g.19533::m.19533 Gene.19533::F01_transcript_26083::g.19533 ORF type:complete len:159 (+),score=41.21,NAC; Gene.157546::F01_transcript_89197::g.157546::m.157546 Gene.157546::F01_transcript_89197::g.157546 ORF type:complete len:159 (+),score=42.58,NAC	Gene.19533::F01_transcript_26083::g.19533::m.19533 Gene.19533::F01_transcript_26083::g.19533 ORF type:complete len:159 (+),score=41.21,NAC [46-61]; Gene.157546::F01_transcript_89197::g.157546::m.157546 Gene.157546::F01_transcript_89197::g.157546 ORF type:complete len:159 (+),score=42.58,NAC [46-61]		0	1712.96	89184153	2	-0.12	52.1944	33
[R].IGVNGIPAIEEVNIFKDDLVIQFINPK.[V]		1	2	1	Gene.157546::F01_transcript_89197::g.157546::m.157546 Gene.157546::F01_transcript_89197::g.157546 ORF type:complete len:159 (+),score=42.58,NAC	Gene.157546::F01_transcript_89197::g.157546::m.157546 Gene.157546::F01_transcript_89197::g.157546 ORF type:complete len:159 (+),score=42.58,NAC [46-72]		1	2995.65	22320760	3	-2.32	55.3142	55
[R].IGVNGIPAIEEVNIFKDDLVIQFVNPK.[V]		1	2	2	Gene.19533::F01_transcript_26083::g.19533::m.19533 Gene.19533::F01_transcript_26083::g.19533 ORF type:complete len:159 (+),score=41.21,NAC	Gene.19533::F01_transcript_26083::g.19533::m.19533 Gene.19533::F01_transcript_26083::g.19533 ORF type:complete len:159 (+),score=41.21,NAC [46-72]		1	2981.63	90725428	3	-0.29	55.1135	37
[K].TLNCLPIANIEHFR.[E]	1xCarbamidomethyl [C4]	2	3	1	Gene.3194::F01_transcript_14041::g.3194::m.3194 Gene.3194::F01_transcript_14041::g.3194 ORF type:complete len:535 (+),score=58.93,tr; Gene.42900::F01_transcript_40487::g.42900::m.42900 Gene.42900::F01_transcript_40487::g.42900 ORF type:complete len:535 (+),score=79.72,tr	Gene.3194::F01_transcript_14041::g.3194::m.3194 Gene.3194::F01_transcript_14041::g.3194 ORF type:complete len:535 (+),score=58.93,tr [335-348]; Gene.42900::F01_transcript_40487::g.42900::m.42900 Gene.42900::F01_transcript_40487::g.42900 ORF type:complete len:535 (+),score=79.72,tr [335-348]		0	1697.88	4.71574e+06	3	-2.09	46.292	5
[K].LGVTQCTIAHALEK.[T]	1xCarbamidomethyl [C6]	4	26	2	Gene.217343::F01_transcript_111188::g.217343::m.217343 Gene.217343::F01_transcript_111188::g.217343 ORF type:complete len:813 (+),score=106.49,tr; Gene.111314::F01_transcript_69352::g.111314::m.111314 Gene.111314::F01_transcript_69352::g.111314 ORF type:complete len:810 (+),score=107.75,tr; Gene.138975::F01_transcript_82288::g.138975::m.138975 Gene.138975::F01_transcript_82288::g.138975 ORF type:…	Gene.217343::F01_transcript_111188::g.217343::m.217343 Gene.217343::F01_transcript_111188::g.217343 ORF type:complete len:813 (+),score=106.49,tr [425-438]; Gene.111314::F01_transcript_69352::g.111314::m.111314 Gene.111314::F01_transcript_69352::g.111314 ORF type:complete len:810 (+),score=107.75,tr [428-441]; Gene.138975::F01_transcript_82288::g.138975::m.138975 Gene.138975::F01_transcript_82288…		0	1540.82	106572416	2	-0.13	30.6962	58
[K].LGVGADFYCFK.[H]	1xCarbamidomethyl [C9]	1	2	1	Gene.16833::F01_transcript_23399::g.16833::m.16833 Gene.16833::F01_transcript_23399::g.16833 ORF type:complete len:244 (+),score=42.19,tr	Gene.16833::F01_transcript_23399::g.16833::m.16833 Gene.16833::F01_transcript_23399::g.16833 ORF type:complete len:244 (+),score=42.19,tr [95-105]		0	1276.6		2	-6.88	43.5483	17
[R].IGTNHGSLSDR.[I]		3	5	2	Gene.86967::F01_transcript_59302::g.86967::m.86967 Gene.86967::F01_transcript_59302::g.86967 ORF type:complete len:747 (+),score=133.17,tr; Gene.198624::F01_transcript_7213::g.198624::m.198624 Gene.198624::F01_transcript_7213::g.198624 ORF type:complete len:747 (+),score=126.05,tr; Gene.200281::F01_transcript_8085::g.200281::m.200281 Gene.200281::F01_transcript_8085::g.200281 ORF type:complete le…	Gene.86967::F01_transcript_59302::g.86967::m.86967 Gene.86967::F01_transcript_59302::g.86967 ORF type:complete len:747 (+),score=133.17,tr [240-250]; Gene.198624::F01_transcript_7213::g.198624::m.198624 Gene.198624::F01_transcript_7213::g.198624 ORF type:complete len:747 (+),score=126.05,tr [240-250]; Gene.200281::F01_transcript_8085::g.200281::m.200281 Gene.200281::F01_transcript_8085::g.200281 …		0	1156.57	696166880	2	-1.73	7.8432	52
[R].IHELGGPEVLK.[W]		1	2	2	Gene.12166::F01_transcript_19870::g.12166::m.12166 Gene.12166::F01_transcript_19870::g.12166 ORF type:complete len:378 (+),score=40.31,tr	Gene.12166::F01_transcript_19870::g.12166::m.12166 Gene.12166::F01_transcript_19870::g.12166 ORF type:complete len:378 (+),score=40.31,tr [59-69]		0	1191.67	760389632	2	-1.38	21.143	37
[R].TLLSAENLDFGVIHR.[GA]		1	8	1	Gene.259179::F01_transcript_13610::g.259179::m.259179 Gene.259179::F01_transcript_13610::g.259179 ORF type:complete len:581 (+),score=10.49,tr	Gene.259179::F01_transcript_13610::g.259179::m.259179 Gene.259179::F01_transcript_13610::g.259179 ORF type:complete len:581 (+),score=10.49,tr [440-454]		0	1684.9	27187038	3	3.92	48.3318	36
[K].LKDGAFEDVLR.[A]		2	6	1	Gene.111314::F01_transcript_69352::g.111314::m.111314 Gene.111314::F01_transcript_69352::g.111314 ORF type:complete len:810 (+),score=107.75,tr; Gene.138975::F01_transcript_82288::g.138975::m.138975 Gene.138975::F01_transcript_82288::g.138975 ORF type:complete len:827 (+),score=112.88,tr	Gene.111314::F01_transcript_69352::g.111314::m.111314 Gene.111314::F01_transcript_69352::g.111314 ORF type:complete len:810 (+),score=107.75,tr [63-73]; Gene.138975::F01_transcript_82288::g.138975::m.138975 Gene.138975::F01_transcript_82288::g.138975 ORF type:complete len:827 (+),score=112.88,tr [63-73]		1	1262.67	44453128	3	-0.85	29.8271	66
[K].TLHDQFEK.[V]		1	2	1	Gene.44833::F01_transcript_41409::g.44833::m.44833 Gene.44833::F01_transcript_41409::g.44833 ORF type:complete len:451 (+),score=70.49,tr	Gene.44833::F01_transcript_41409::g.44833::m.44833 Gene.44833::F01_transcript_41409::g.44833 ORF type:complete len:451 (+),score=70.49,tr [332-339]		0	1017.5	13526711	2	0.66	9.0388	12
[K].LKDDVDQELTMVAESK.[G]		2	4	1	Gene.63289::F01_transcript_48587::g.63289::m.63289 Gene.63289::F01_transcript_48587::g.63289 ORF type:complete len:707 (+),score=141.08,tr; Gene.146137::F01_transcript_6289::g.146137::m.146137 Gene.146137::F01_transcript_6289::g.146137 ORF type:complete len:767 (+),score=170.56,tr	Gene.63289::F01_transcript_48587::g.63289::m.63289 Gene.63289::F01_transcript_48587::g.63289 ORF type:complete len:707 (+),score=141.08,tr [476-491]; Gene.146137::F01_transcript_6289::g.146137::m.146137 Gene.146137::F01_transcript_6289::g.146137 ORF type:complete len:767 (+),score=170.56,tr [476-491]		1	1820.89		2	1.92	35.3249	32
[K].IKDAVVTVPAYFNDAQR.[Q]		4	33	1	Gene.251200::F01_transcript_8915::g.251200::m.251200 Gene.251200::F01_transcript_8915::g.251200 ORF type:complete len:663 (+),score=151.88,tr; Gene.250412::F01_transcript_8484::g.250412::m.250412 Gene.250412::F01_transcript_8484::g.250412 ORF type:complete len:666 (+),score=157.11,tr; Gene.182805::F01_transcript_99204::g.182805::m.182805 Gene.182805::F01_transcript_99204::g.182805 ORF type:comple…	Gene.251200::F01_transcript_8915::g.251200::m.251200 Gene.251200::F01_transcript_8915::g.251200 ORF type:complete len:663 (+),score=151.88,tr [171-187]; Gene.250412::F01_transcript_8484::g.250412::m.250412 Gene.250412::F01_transcript_8484::g.250412 ORF type:complete len:666 (+),score=157.11,tr [172-188]; Gene.182805::F01_transcript_99204::g.182805::m.182805 Gene.182805::F01_transcript_99204::g.18…		1	1907	9128397	3	1.59	37.7745	16
[K].LKAEEADKEAK.[K]		1	6	2	Gene.223::F01_transcript_268::g.223::m.223 Gene.223::F01_transcript_268::g.223 ORF type:complete len:2191 (+),score=408.17,tr	Gene.223::F01_transcript_268::g.223::m.223 Gene.223::F01_transcript_268::g.223 ORF type:complete len:2191 (+),score=408.17,tr [1625-1635]		2	1231.65	6.55486e+07	2	-0.97	6.0153	51
[K].IHYSVGEISVGK.[E]		1	1	1	Gene.262842::F01_transcript_102012::g.262842::m.262842 Gene.262842::F01_transcript_102012::g.262842 ORF type:complete len:215 (+),score=23.91,tr	Gene.262842::F01_transcript_102012::g.262842::m.262842 Gene.262842::F01_transcript_102012::g.262842 ORF type:complete len:215 (+),score=23.91,tr [33-44]		0	1288.69	3.55301e+06	3	0.78	26.926	18
[K].IHYMAPNIYCCGAGTAADTEAVTDMISSQLHLHR.[Y]	2xCarbamidomethyl [C10; C11]	1	7	1	Gene.160515::F01_transcript_90526::g.160515::m.160515 Gene.160515::F01_transcript_90526::g.160515 ORF type:complete len:274 (+),score=29.99,tr	Gene.160515::F01_transcript_90526::g.160515::m.160515 Gene.160515::F01_transcript_90526::g.160515 ORF type:complete len:274 (+),score=29.99,tr [73-106]		0	3803.74		5	-0.7	51.0195	77
[K].IHYETTGPEIWEDTNGK.[IV]		2	2	2	Gene.9817::F01_transcript_18358::g.9817::m.9817 Gene.9817::F01_transcript_18358::g.9817 ORF type:complete len:396 (+),score=85.38,tr; Gene.103392::F01_transcript_65680::g.103392::m.103392 Gene.103392::F01_transcript_65680::g.103392 ORF type:complete len:180 (+),score=50.13,tr	Gene.9817::F01_transcript_18358::g.9817::m.9817 Gene.9817::F01_transcript_18358::g.9817 ORF type:complete len:396 (+),score=85.38,tr [229-245]; Gene.103392::F01_transcript_65680::g.103392::m.103392 Gene.103392::F01_transcript_65680::g.103392 ORF type:complete len:180 (+),score=50.13,tr [13-29]		0	1989.92	38527708	2	0.19	30.7019	74
[K].IHWAPGLPK.[T]		2	2	1	Gene.89038::F01_transcript_60186::g.89038::m.89038 Gene.89038::F01_transcript_60186::g.89038 ORF type:complete len:774 (+),score=87.70,tr; Gene.237078::F01_transcript_119053::g.237078::m.237078 Gene.237078::F01_transcript_119053::g.237078 ORF type:complete len:774 (+),score=93.42,tr	Gene.89038::F01_transcript_60186::g.89038::m.89038 Gene.89038::F01_transcript_60186::g.89038 ORF type:complete len:774 (+),score=87.70,tr [722-730]; Gene.237078::F01_transcript_119053::g.237078::m.237078 Gene.237078::F01_transcript_119053::g.237078 ORF type:complete len:774 (+),score=93.42,tr [722-730]		0	1018.58	2.05598e+06	3	-0.79	26.1994	30
[K].TLHLPGVSIAIMGCIVNGPGEMADADFGYVGGAPGK.[I]	1xCarbamidomethyl [C14]; 2xOxidation [M12; M22]	2	3	1	Gene.86967::F01_transcript_59302::g.86967::m.86967 Gene.86967::F01_transcript_59302::g.86967 ORF type:complete len:747 (+),score=133.17,tr; Gene.198624::F01_transcript_7213::g.198624::m.198624 Gene.198624::F01_transcript_7213::g.198624 ORF type:complete len:747 (+),score=126.05,tr	Gene.86967::F01_transcript_59302::g.86967::m.86967 Gene.86967::F01_transcript_59302::g.86967 ORF type:complete len:747 (+),score=133.17,tr [671-706]; Gene.198624::F01_transcript_7213::g.198624::m.198624 Gene.198624::F01_transcript_7213::g.198624 ORF type:complete len:747 (+),score=126.05,tr [671-706]		0	3603.73	7.1917e+06	4	-5.72	50.6646	29
[R].TIHTYHSEGAGGGHAPDIIK.[V]		2	2	3	Gene.145087::F01_transcript_5759::g.145087::m.145087 Gene.145087::F01_transcript_5759::g.145087 ORF type:complete len:837 (+),score=155.70,tr; Gene.79702::F01_transcript_56152::g.79702::m.79702 Gene.79702::F01_transcript_56152::g.79702 ORF type:complete len:837 (+),score=155.85,tr	Gene.145087::F01_transcript_5759::g.145087::m.145087 Gene.145087::F01_transcript_5759::g.145087 ORF type:complete len:837 (+),score=155.70,tr [535-554]; Gene.79702::F01_transcript_56152::g.79702::m.79702 Gene.79702::F01_transcript_56152::g.79702 ORF type:complete len:837 (+),score=155.85,tr [535-554]		0	2061.01	94470439	3	0.88	13.5336	44
[K].TLHVNPAVAPSK.[W]		1	3	1	Gene.39419::F01_transcript_38888::g.39419::m.39419 Gene.39419::F01_transcript_38888::g.39419 ORF type:complete len:503 (+),score=77.88,tr	Gene.39419::F01_transcript_38888::g.39419::m.39419 Gene.39419::F01_transcript_38888::g.39419 ORF type:complete len:503 (+),score=77.88,tr [366-377]		0	1233.69	7.95537e+06	3	0.11	14.2705	13
[K].IHQNPELGFQEYETSK.[I]		1	1	2	Gene.9048::F01_transcript_17834::g.9048::m.9048 Gene.9048::F01_transcript_17834::g.9048 ORF type:complete len:443 (+),score=59.49,tr	Gene.9048::F01_transcript_17834::g.9048::m.9048 Gene.9048::F01_transcript_17834::g.9048 ORF type:complete len:443 (+),score=59.49,tr [59-74]		0	1919.91	2.5769e+07	2	2.03	25.8344	74
[R].IHPVSLLAK.[G]		1	1	1	Gene.221791::F01_transcript_112893::g.221791::m.221791 Gene.221791::F01_transcript_112893::g.221791 ORF type:complete len:306 (+),score=21.20,tr	Gene.221791::F01_transcript_112893::g.221791::m.221791 Gene.221791::F01_transcript_112893::g.221791 ORF type:complete len:306 (+),score=21.20,tr [239-247]		0	977.614	7999148	3	1.63	22.399	49
[R].LHPIAPLLDER.[EK]		2	40	1	Gene.4087::F01_transcript_14568::g.4087::m.4087 Gene.4087::F01_transcript_14568::g.4087 ORF type:complete len:515 (+),score=49.21,tr; Gene.258463::F01_transcript_13138::g.258463::m.258463 Gene.258463::F01_transcript_13138::g.258463 ORF type:complete len:499 (+),score=59.35,tr	Gene.4087::F01_transcript_14568::g.4087::m.4087 Gene.4087::F01_transcript_14568::g.4087 ORF type:complete len:515 (+),score=49.21,tr [362-372]; Gene.258463::F01_transcript_13138::g.258463::m.258463 Gene.258463::F01_transcript_13138::g.258463 ORF type:complete len:499 (+),score=59.35,tr [362-372]		0	1273.73	21010818	3	-0.29	33.3222	27
[K].LHNGVTATDLVLTVTQMLR.[K]	1xOxidation [M17]	2	8	1	Gene.98607::F01_transcript_4101::g.98607::m.98607 Gene.98607::F01_transcript_4101::g.98607 ORF type:complete len:901 (+),score=156.77,tr; Gene.120516::F01_transcript_73614::g.120516::m.120516 Gene.120516::F01_transcript_73614::g.120516 ORF type:complete len:914 (+),score=161.68,tr	Gene.98607::F01_transcript_4101::g.98607::m.98607 Gene.98607::F01_transcript_4101::g.98607 ORF type:complete len:901 (+),score=156.77,tr [255-273]; Gene.120516::F01_transcript_73614::g.120516::m.120516 Gene.120516::F01_transcript_73614::g.120516 ORF type:complete len:914 (+),score=161.68,tr [255-273]		0	2098.13	5680963	3	1.91	51.596	35
[K].LHNGVTATDLVLTVTQMLR.[K]		2	8	2	Gene.98607::F01_transcript_4101::g.98607::m.98607 Gene.98607::F01_transcript_4101::g.98607 ORF type:complete len:901 (+),score=156.77,tr; Gene.120516::F01_transcript_73614::g.120516::m.120516 Gene.120516::F01_transcript_73614::g.120516 ORF type:complete len:914 (+),score=161.68,tr	Gene.98607::F01_transcript_4101::g.98607::m.98607 Gene.98607::F01_transcript_4101::g.98607 ORF type:complete len:901 (+),score=156.77,tr [255-273]; Gene.120516::F01_transcript_73614::g.120516::m.120516 Gene.120516::F01_transcript_73614::g.120516 ORF type:complete len:914 (+),score=161.68,tr [255-273]		0	2082.14	39874860	3	0.22	54.3906	67
[R].IHFMLSSYAPVISAEK.[A]		2	20	2	Gene.206149::F01_transcript_106970::g.206149::m.206149 Gene.206149::F01_transcript_106970::g.206149 ORF type:complete len:452 (+),score=55.79,tr; Gene.3935::F01_transcript_14483::g.3935::m.3935 Gene.3935::F01_transcript_14483::g.3935 ORF type:complete len:452 (+),score=55.94,tr	Gene.206149::F01_transcript_106970::g.206149::m.206149 Gene.206149::F01_transcript_106970::g.206149 ORF type:complete len:452 (+),score=55.79,tr [265-280]; Gene.3935::F01_transcript_14483::g.3935::m.3935 Gene.3935::F01_transcript_14483::g.3935 ORF type:complete len:452 (+),score=55.94,tr [265-280]		0	1792.93	2.07896e+07	2	0.62	48.2625	30
[R].IHFMLSSYAPVISNEK.[A]		1	1	1	Gene.114421::F01_transcript_70776::g.114421::m.114421 Gene.114421::F01_transcript_70776::g.114421 ORF type:complete len:485 (+),score=63.46,tr	Gene.114421::F01_transcript_70776::g.114421::m.114421 Gene.114421::F01_transcript_70776::g.114421 ORF type:complete len:485 (+),score=63.46,tr [230-245]		0	1835.94		3	-0.08	46.4004	6
[K].LHGGTPANFLDVGGNASETQVVEAFK.[I]		1	2	3	Gene.259793::F01_transcript_43149::g.259793::m.259793 Gene.259793::F01_transcript_43149::g.259793 ORF type:complete len:292 (+),score=69.13,tr	Gene.259793::F01_transcript_43149::g.259793::m.259793 Gene.259793::F01_transcript_43149::g.259793 ORF type:complete len:292 (+),score=69.13,tr [182-207]		0	2658.32	1219909220	2	0.42	49.3564	110
[K].LHGIAVWTADTSK.[R]		1	1	2	Gene.15491::F01_transcript_22230::g.15491::m.15491 Gene.15491::F01_transcript_22230::g.15491 ORF type:complete len:307 (+),score=10.74,tr	Gene.15491::F01_transcript_22230::g.15491::m.15491 Gene.15491::F01_transcript_22230::g.15491 ORF type:complete len:307 (+),score=10.74,tr [271-283]		0	1398.74	55611408	2	1.4	28.3349	48
[K].TLLEGVEMTDK.[Q]		1	2	1	Gene.13381::F01_transcript_20689::g.13381::m.13381 Gene.13381::F01_transcript_20689::g.13381 ORF type:complete len:308 (+),score=67.48,GrpE	Gene.13381::F01_transcript_20689::g.13381::m.13381 Gene.13381::F01_transcript_20689::g.13381 ORF type:complete len:308 (+),score=67.48,GrpE [209-219]		0	1235.62	37602672	2	4.38	32.3125	47
[K].LHGLIDQPIDNQR.[L]		1	1	2	Gene.165481::F01_transcript_92553::g.165481::m.165481 Gene.165481::F01_transcript_92553::g.165481 ORF type:complete len:97 (+),score=13.37,tr	Gene.165481::F01_transcript_92553::g.165481::m.165481 Gene.165481::F01_transcript_92553::g.165481 ORF type:complete len:97 (+),score=13.37,tr [31-43]		0	1518.8	16223817	2	-0.74	23.4633	54
[R].IHELGGPEVLKWEDVEIGEPK.[D]		1	2	1	Gene.12166::F01_transcript_19870::g.12166::m.12166 Gene.12166::F01_transcript_19870::g.12166 ORF type:complete len:378 (+),score=40.31,tr	Gene.12166::F01_transcript_19870::g.12166::m.12166 Gene.12166::F01_transcript_19870::g.12166 ORF type:complete len:378 (+),score=40.31,tr [59-79]		1	2374.23	6.02275e+06	3	1.11	45.8096	14
[K].IHHNNLINNILAK.[V]		1	2	2	Gene.2991::F01_transcript_13926::g.2991::m.2991 Gene.2991::F01_transcript_13926::g.2991 ORF type:complete len:559 (+),score=97.91,tr	Gene.2991::F01_transcript_13926::g.2991::m.2991 Gene.2991::F01_transcript_13926::g.2991 ORF type:complete len:559 (+),score=97.91,tr [412-424]		0	1513.86	13389363	2	-1.2	25.5236	46
[R].TLLDEMAVVATK.[E]		1	5	1	Gene.53783::F01_transcript_3620::g.53783::m.53783 Gene.53783::F01_transcript_3620::g.53783 ORF type:complete len:966 (+),score=161.41,tr	Gene.53783::F01_transcript_3620::g.53783::m.53783 Gene.53783::F01_transcript_3620::g.53783 ORF type:complete len:966 (+),score=161.41,tr [709-720]		0	1290.7	43862064	2	-0.99	49.0743	35
[K].IHLFDIDIPGK.[I]		1	2	2	Gene.171491::F01_transcript_94883::g.171491::m.171491 Gene.171491::F01_transcript_94883::g.171491 ORF type:complete len:314 (+),score=57.33,tr	Gene.171491::F01_transcript_94883::g.171491::m.171491 Gene.171491::F01_transcript_94883::g.171491 ORF type:complete len:314 (+),score=57.33,tr [100-110]		0	1267.7	87066864	3	-1.59	49.3234	52
[K].LHLFELEEELK.[I]		2	2	1	Gene.204232::F01_transcript_106175::g.204232::m.204232 Gene.204232::F01_transcript_106175::g.204232 ORF type:complete len:386 (+),score=58.68,UPF0160; Gene.91763::F01_transcript_61473::g.91763::m.91763 Gene.91763::F01_transcript_61473::g.91763 ORF type:complete len:387 (+),score=54.77,UPF0160	Gene.204232::F01_transcript_106175::g.204232::m.204232 Gene.204232::F01_transcript_106175::g.204232 ORF type:complete len:386 (+),score=58.68,UPF0160 [258-268]; Gene.91763::F01_transcript_61473::g.91763::m.91763 Gene.91763::F01_transcript_61473::g.91763 ORF type:complete len:387 (+),score=54.77,UPF0160 [258-268]		0	1399.75	6255835	3	1.66	46.7982	49
[R].TLKPVNFLSSLSMDNEIILR.[H]		2	3	2	Gene.42895::F01_transcript_40482::g.42895::m.42895 Gene.42895::F01_transcript_40482::g.42895 ORF type:complete len:1634 (+),score=296.67,tr; Gene.1421::F01_transcript_856::g.1421::m.1421 Gene.1421::F01_transcript_856::g.1421 ORF type:complete len:1629 (+),score=314.86,tr	Gene.42895::F01_transcript_40482::g.42895::m.42895 Gene.42895::F01_transcript_40482::g.42895 ORF type:complete len:1634 (+),score=296.67,tr [545-564]; Gene.1421::F01_transcript_856::g.1421::m.1421 Gene.1421::F01_transcript_856::g.1421 ORF type:complete len:1629 (+),score=314.86,tr [540-559]		0	2290.25	20215400	2	-1.35	52.4664	66
[R].IHLSGGEHYFDTYDTSGTQNVDPHVGLPK.[V]		1	2	2	Gene.23111::F01_transcript_2474::g.23111::m.23111 Gene.23111::F01_transcript_2474::g.23111 ORF type:complete len:666 (+),score=125.29,tr	Gene.23111::F01_transcript_2474::g.23111::m.23111 Gene.23111::F01_transcript_2474::g.23111 ORF type:complete len:666 (+),score=125.29,tr [109-137]		0	3184.5	22692614	4	-0.25	36.9056	40
[K].TLKPMDLEAER.[M]		2	3	2	Gene.63289::F01_transcript_48587::g.63289::m.63289 Gene.63289::F01_transcript_48587::g.63289 ORF type:complete len:707 (+),score=141.08,tr; Gene.146137::F01_transcript_6289::g.146137::m.146137 Gene.146137::F01_transcript_6289::g.146137 ORF type:complete len:767 (+),score=170.56,tr	Gene.63289::F01_transcript_48587::g.63289::m.63289 Gene.63289::F01_transcript_48587::g.63289 ORF type:complete len:707 (+),score=141.08,tr [623-633]; Gene.146137::F01_transcript_6289::g.146137::m.146137 Gene.146137::F01_transcript_6289::g.146137 ORF type:complete len:767 (+),score=170.56,tr [623-633]		0	1302.67	19206942	3	1.01	22.0167	16
[K].IHHSVVGLR.[S]		1	1	2	Gene.229662::F01_transcript_116208::g.229662::m.229662 Gene.229662::F01_transcript_116208::g.229662 ORF type:complete len:540 (+),score=82.79,tr	Gene.229662::F01_transcript_116208::g.229662::m.229662 Gene.229662::F01_transcript_116208::g.229662 ORF type:complete len:540 (+),score=82.79,tr [417-425]		0	1017.6	189560732	3	-0.87	8.5061	31
[R].TLDSICNFADQIIGAK.[I]	1xCarbamidomethyl [C6]	1	2	1	Gene.257226::F01_transcript_12399::g.257226::m.257226 Gene.257226::F01_transcript_12399::g.257226 ORF type:complete len:613 (+),score=106.79,tr	Gene.257226::F01_transcript_12399::g.257226::m.257226 Gene.257226::F01_transcript_12399::g.257226 ORF type:complete len:613 (+),score=106.79,tr [158-173]		0	1765.88	11058589	2	1.61	51.8344	92
[R].LGDYLLDQGL.[-]		1	2	1	Gene.17697::F01_transcript_24214::g.17697::m.17697 Gene.17697::F01_transcript_24214::g.17697 ORF type:complete len:132 (+),score=13.26,tr	Gene.17697::F01_transcript_24214::g.17697::m.17697 Gene.17697::F01_transcript_24214::g.17697 ORF type:complete len:132 (+),score=13.26,tr [122-131]		0	1106.57	5585994	2	-1.67	50.8496	42
[R].LGDVVSIHQCQDVK.[Y]	1xCarbamidomethyl [C10]	1	11	2	Gene.67752::F01_transcript_50709::g.67752::m.67752 Gene.67752::F01_transcript_50709::g.67752 ORF type:complete len:781 (+),score=157.31,tr	Gene.67752::F01_transcript_50709::g.67752::m.67752 Gene.67752::F01_transcript_50709::g.67752 ORF type:complete len:781 (+),score=157.31,tr [103-116]		0	1597.8	101876418	2	-0.72	19.9906	59
[R].IESILVSLPLTAR.[W]		1	1	1	Gene.11628::F01_transcript_19502::g.11628::m.11628 Gene.11628::F01_transcript_19502::g.11628 ORF type:complete len:401 (+),score=56.36,tr	Gene.11628::F01_transcript_19502::g.11628::m.11628 Gene.11628::F01_transcript_19502::g.11628 ORF type:complete len:401 (+),score=56.36,tr [345-357]		0	1411.85	13391051	3	-1.22	51.5012	16
[R].LESGLYSR.[S]		1	4	1	Gene.256005::F01_transcript_11662::g.256005::m.256005 Gene.256005::F01_transcript_11662::g.256005 ORF type:complete len:683 (+),score=90.99,tr	Gene.256005::F01_transcript_11662::g.256005::m.256005 Gene.256005::F01_transcript_11662::g.256005 ORF type:complete len:683 (+),score=90.99,tr [520-527]		0	924.479	23554884	2	-1.34	13.9421	23
[K].IESELNSICEGILR.[L]	1xCarbamidomethyl [C9]	1	3	1	Gene.230947::F01_transcript_116728::g.230947::m.230947 Gene.230947::F01_transcript_116728::g.230947 ORF type:complete len:257 (+),score=52.18,tr	Gene.230947::F01_transcript_116728::g.230947::m.230947 Gene.230947::F01_transcript_116728::g.230947 ORF type:complete len:257 (+),score=52.18,tr [93-106]		0	1632.83	5.41995e+06	3	0.9	46.4734	40
[R].IESDVYVTVDGCK.[N]	1xCarbamidomethyl [C12]	3	4	2	Gene.2586::F01_transcript_13655::g.2586::m.2586 Gene.2586::F01_transcript_13655::g.2586 ORF type:complete len:495 (+),score=86.13,Peptidase_M24; Gene.4333::F01_transcript_14707::g.4333::m.4333 Gene.4333::F01_transcript_14707::g.4333 ORF type:complete len:495 (+),score=82.19,Peptidase_M24; Gene.121186::F01_transcript_73941::g.121186::m.121186 Gene.121186::F01_transcript_73941::g.121186 ORF type:co…	Gene.2586::F01_transcript_13655::g.2586::m.2586 Gene.2586::F01_transcript_13655::g.2586 ORF type:complete len:495 (+),score=86.13,Peptidase_M24 [457-469]; Gene.4333::F01_transcript_14707::g.4333::m.4333 Gene.4333::F01_transcript_14707::g.4333 ORF type:complete len:495 (+),score=82.19,Peptidase_M24 [457-469]; Gene.121186::F01_transcript_73941::g.121186::m.121186 Gene.121186::F01_transcript_73941::…		0	1484.69	149175200	2	-1.04	25.569	66
[R].IESDKDGLEACNILHAAGPTK.[V]	1xCarbamidomethyl [C11]	1	3	3	Gene.11553::F01_transcript_19458::g.11553::m.11553 Gene.11553::F01_transcript_19458::g.11553 ORF type:complete len:310 (+),score=47.51,tr	Gene.11553::F01_transcript_19458::g.11553::m.11553 Gene.11553::F01_transcript_19458::g.11553 ORF type:complete len:310 (+),score=47.51,tr [169-189]		1	2239.1	279508332	3	-0.35	29.7963	64
[R].LEQVFSEHGK.[V]		3	3	3	Gene.169700::F01_transcript_94163::g.169700::m.169700 Gene.169700::F01_transcript_94163::g.169700 ORF type:complete len:133 (+),score=24.31,tr; Gene.45245::F01_transcript_41589::g.45245::m.45245 Gene.45245::F01_transcript_41589::g.45245 ORF type:complete len:317 (+),score=67.69,tr; Gene.13946::F01_transcript_21064::g.13946::m.13946 Gene.13946::F01_transcript_21064::g.13946 ORF type:complete len:3…	Gene.169700::F01_transcript_94163::g.169700::m.169700 Gene.169700::F01_transcript_94163::g.169700 ORF type:complete len:133 (+),score=24.31,tr [63-72]; Gene.45245::F01_transcript_41589::g.45245::m.45245 Gene.45245::F01_transcript_41589::g.45245 ORF type:complete len:317 (+),score=67.69,tr [235-244]; Gene.13946::F01_transcript_21064::g.13946::m.13946 Gene.13946::F01_transcript_21064::g.13946 ORF t…		0	1173.59	516764576	2	-1.22	13.2123	26
[K].LEPHEFDEWIR.[E]		3	3	2	Gene.245089::F01_transcript_122195::g.245089::m.245089 Gene.245089::F01_transcript_122195::g.245089 ORF type:complete len:78 (+),score=14.40,tr; Gene.246681::F01_transcript_122782::g.246681::m.246681 Gene.246681::F01_transcript_122782::g.246681 ORF type:complete len:148 (+),score=15.76,tr; Gene.75583::F01_transcript_54280::g.75583::m.75583 Gene.75583::F01_transcript_54280::g.75583 ORF type:comple…	Gene.245089::F01_transcript_122195::g.245089::m.245089 Gene.245089::F01_transcript_122195::g.245089 ORF type:complete len:78 (+),score=14.40,tr [45-55]; Gene.246681::F01_transcript_122782::g.246681::m.246681 Gene.246681::F01_transcript_122782::g.246681 ORF type:complete len:148 (+),score=15.76,tr [115-125]; Gene.75583::F01_transcript_54280::g.75583::m.75583 Gene.75583::F01_transcript_54280::g.755…		0	1470.7	85377662	3	-0.46	39.3887	30
[R].LEPGLPLIIGGIDIPHYR.[G]		1	1	1	Gene.15884::F01_transcript_22551::g.15884::m.15884 Gene.15884::F01_transcript_22551::g.15884 ORF type:complete len:228 (+),score=21.53,tr	Gene.15884::F01_transcript_22551::g.15884::m.15884 Gene.15884::F01_transcript_22551::g.15884 ORF type:complete len:228 (+),score=21.53,tr [82-99]		0	1973.12	18666822	3	0.71	52.5734	69
[R].LEPGLPLIIGGIDIPHDR.[G]		1	1	1	Gene.15250::F01_transcript_22001::g.15250::m.15250 Gene.15250::F01_transcript_22001::g.15250 ORF type:complete len:228 (+),score=21.53,tr	Gene.15250::F01_transcript_22001::g.15250::m.15250 Gene.15250::F01_transcript_22001::g.15250 ORF type:complete len:228 (+),score=21.53,tr [82-99]		0	1925.09	20962860	2	-0.24	52.1279	39
[K].TPLVYLNNVTSGCK.[A]	1xCarbamidomethyl [C13]	2	6	1	Gene.72273::F01_transcript_52695::g.72273::m.72273 Gene.72273::F01_transcript_52695::g.72273 ORF type:complete len:324 (+),score=77.26,tr; Gene.10557::F01_transcript_18807::g.10557::m.10557 Gene.10557::F01_transcript_18807::g.10557 ORF type:complete len:324 (+),score=75.29,tr	Gene.72273::F01_transcript_52695::g.72273::m.72273 Gene.72273::F01_transcript_52695::g.72273 ORF type:complete len:324 (+),score=77.26,tr [19-32]; Gene.10557::F01_transcript_18807::g.10557::m.10557 Gene.10557::F01_transcript_18807::g.10557 ORF type:complete len:324 (+),score=75.29,tr [19-32]		0	1565.8	19599346	2	-2.94	38.0672	67
[K].LENVVDPAGK.[S]		1	1	1	Gene.6508::F01_transcript_16137::g.6508::m.6508	Gene.6508::F01_transcript_16137::g.6508::m.6508 [321-330]		0	1041.56	33378074	2	-3.24	16.887	25
[K].LENVGNWWFADAMFGVDVEHLDSMNK.[S]	2xOxidation [M13; M24]	1	3	1	Gene.58437::F01_transcript_46217::g.58437::m.58437 Gene.58437::F01_transcript_46217::g.58437 ORF type:complete len:414 (+),score=44.35,tr	Gene.58437::F01_transcript_46217::g.58437::m.58437 Gene.58437::F01_transcript_46217::g.58437 ORF type:complete len:414 (+),score=44.35,tr [343-368]		0	3056.36	18272638	3	0.04	52.5722	75
[K].LENVGNWWFADAMFGVDVEHLDSMNK.[S]	1xOxidation [M]	1	3	2	Gene.58437::F01_transcript_46217::g.58437::m.58437 Gene.58437::F01_transcript_46217::g.58437 ORF type:complete len:414 (+),score=44.35,tr	Gene.58437::F01_transcript_46217::g.58437::m.58437 Gene.58437::F01_transcript_46217::g.58437 ORF type:complete len:414 (+),score=44.35,tr [343-368]		0	3040.36	105118000	3	-0.95	54.0518	80
[K].LENVGNWWFADAMFGVDVEHLDSMNK.[S]		1	3	2	Gene.58437::F01_transcript_46217::g.58437::m.58437 Gene.58437::F01_transcript_46217::g.58437 ORF type:complete len:414 (+),score=44.35,tr	Gene.58437::F01_transcript_46217::g.58437::m.58437 Gene.58437::F01_transcript_46217::g.58437 ORF type:complete len:414 (+),score=44.35,tr [343-368]		0	3024.37	193616896	2	1.47	54.5092	119
[K].TPIVVGNCTGFAVNR.[M]	1xCarbamidomethyl [C8]	2	5	1	Gene.251567::F01_transcript_9122::g.251567::m.251567 Gene.251567::F01_transcript_9122::g.251567 ORF type:complete len:725 (+),score=128.22,tr; Gene.199997::F01_transcript_7912::g.199997::m.199997 Gene.199997::F01_transcript_7912::g.199997 ORF type:complete len:723 (+),score=129.56,tr	Gene.251567::F01_transcript_9122::g.251567::m.251567 Gene.251567::F01_transcript_9122::g.251567 ORF type:complete len:725 (+),score=128.22,tr [485-499]; Gene.199997::F01_transcript_7912::g.199997::m.199997 Gene.199997::F01_transcript_7912::g.199997 ORF type:complete len:723 (+),score=129.56,tr [483-497]		0	1604.82		2	1.22	35.1926	40
[R].LENTLNYGLER.[V]		2	24	1	Gene.207371::F01_transcript_107428::g.207371::m.207371 Gene.207371::F01_transcript_107428::g.207371 ORF type:complete len:919 (+),score=138.41,tr; Gene.54332::F01_transcript_3877::g.54332::m.54332 Gene.54332::F01_transcript_3877::g.54332 ORF type:complete len:912 (+),score=157.80,tr	Gene.207371::F01_transcript_107428::g.207371::m.207371 Gene.207371::F01_transcript_107428::g.207371 ORF type:complete len:919 (+),score=138.41,tr [263-273]; Gene.54332::F01_transcript_3877::g.54332::m.54332 Gene.54332::F01_transcript_3877::g.54332 ORF type:complete len:912 (+),score=157.80,tr [263-273]		0	1321.67	6646652	2	-4.01	28.0696	58
[R].LENLADEICASVENSTVVTEK.[V]	1xCarbamidomethyl [C9]	1	1	1	Gene.3769::F01_transcript_14396::g.3769::m.3769	Gene.3769::F01_transcript_14396::g.3769::m.3769 [278-298]		0	2321.12	58374320	3	-0.05	50.5711	26
[R].LENHYPVLFR.[G]		1	1	1	Gene.52910::F01_transcript_3202::g.52910::m.52910 Gene.52910::F01_transcript_3202::g.52910 ORF type:complete len:326 (+),score=57.17,tr	Gene.52910::F01_transcript_3202::g.52910::m.52910 Gene.52910::F01_transcript_3202::g.52910 ORF type:complete len:326 (+),score=57.17,tr [152-161]		0	1287.68	9532716	3	-1.36	31.3752	10
[R].IENHYFLNK.[G]		1	1	1	Gene.34117::F01_transcript_36557::g.34117::m.34117 Gene.34117::F01_transcript_36557::g.34117 ORF type:complete len:134 (+),score=30.84,tr	Gene.34117::F01_transcript_36557::g.34117::m.34117 Gene.34117::F01_transcript_36557::g.34117 ORF type:complete len:134 (+),score=30.84,tr [38-46]		0	1177.6	10663630	3	3.66	17.7935	23
[R].LENGSLISK.[S]		1	1	1	Gene.258080::F01_transcript_12915::g.258080::m.258080 Gene.258080::F01_transcript_12915::g.258080 ORF type:complete len:614 (+),score=155.61,tr	Gene.258080::F01_transcript_12915::g.258080::m.258080 Gene.258080::F01_transcript_12915::g.258080 ORF type:complete len:614 (+),score=155.61,tr [185-193]		0	960.536	77909152	2	-1.44	14.6309	21
[R].LENEGNTPR.[N]		1	1	1	Gene.10702::F01_transcript_18904::g.10702::m.10702 Gene.10702::F01_transcript_18904::g.10702 ORF type:complete len:441 (+),score=64.96,tr	Gene.10702::F01_transcript_18904::g.10702::m.10702 Gene.10702::F01_transcript_18904::g.10702 ORF type:complete len:441 (+),score=64.96,tr [118-126]		0	1029.5	25802310	2	-2.08	7.3016	58
[R].TPLYCEGDEATTK.[G]	1xCarbamidomethyl [C5]	1	1	1	Gene.204435::F01_transcript_106248::g.204435::m.204435 Gene.204435::F01_transcript_106248::g.204435 ORF type:complete len:454 (+),score=45.39,tr	Gene.204435::F01_transcript_106248::g.204435::m.204435 Gene.204435::F01_transcript_106248::g.204435 ORF type:complete len:454 (+),score=45.39,tr [396-408]		0	1484.66	20823226	2	10.31	16.1436	14
[R].TPMGGFLGALSSLPATK.[L]	1xOxidation [M3]	1	2	1	Gene.9492::F01_transcript_18138::g.9492::m.9492 Gene.9492::F01_transcript_18138::g.9492 ORF type:complete len:443 (+),score=76.93,tr	Gene.9492::F01_transcript_18138::g.9492::m.9492 Gene.9492::F01_transcript_18138::g.9492 ORF type:complete len:443 (+),score=76.93,tr [19-35]		0	1663.87	11036525	2	-0.37	50.3607	107
[RK].LEIVVINASGLR.[R]		2	3	2	Gene.16478::F01_transcript_23085::g.16478::m.16478 Gene.16478::F01_transcript_23085::g.16478 ORF type:complete len:249 (+),score=31.60,tr; Gene.129628::F01_transcript_77794::g.129628::m.129628 Gene.129628::F01_transcript_77794::g.129628 ORF type:complete len:252 (+),score=30.44,tr	Gene.16478::F01_transcript_23085::g.16478::m.16478 Gene.16478::F01_transcript_23085::g.16478 ORF type:complete len:249 (+),score=31.60,tr [201-212]; Gene.129628::F01_transcript_77794::g.129628::m.129628 Gene.129628::F01_transcript_77794::g.129628 ORF type:complete len:252 (+),score=30.44,tr [201-212]		0	1283.77	5.51202e+08	2	-2.22	47.5158	69
[K].LELVNGEFTCSLLDHHGSH.[-]	1xCarbamidomethyl [C10]	1	1	2	Gene.20218::F01_transcript_26852::g.20218::m.20218 Gene.20218::F01_transcript_26852::g.20218 ORF type:complete len:130 (+),score=20.94,DUF952	Gene.20218::F01_transcript_26852::g.20218::m.20218 Gene.20218::F01_transcript_26852::g.20218 ORF type:complete len:130 (+),score=20.94,DUF952 [111-129]		0	2165.01	6.16934e+06	4	0.3	43.8452	31
[K].TPMINASMVLCDR.[H]	1xCarbamidomethyl [C11]	1	2	1	Gene.182472::F01_transcript_99066::g.182472::m.182472 Gene.182472::F01_transcript_99066::g.182472 ORF type:complete len:365 (+),score=67.06,tr	Gene.182472::F01_transcript_99066::g.182472::m.182472 Gene.182472::F01_transcript_99066::g.182472 ORF type:complete len:365 (+),score=67.06,tr [276-288]		0	1507.71	17975782	2	-0.31	43.059	47
[K].IELSSTTQTDINLPFITADASGAK.[H]		2	5	2	Gene.252810::F01_transcript_9778::g.252810::m.252810 Gene.252810::F01_transcript_9778::g.252810 ORF type:complete len:674 (+),score=123.46,tr; Gene.249841::F01_transcript_8196::g.249841::m.249841 Gene.249841::F01_transcript_8196::g.249841 ORF type:complete len:674 (+),score=128.35,tr	Gene.252810::F01_transcript_9778::g.252810::m.252810 Gene.252810::F01_transcript_9778::g.252810 ORF type:complete len:674 (+),score=123.46,tr [316-339]; Gene.249841::F01_transcript_8196::g.249841::m.249841 Gene.249841::F01_transcript_8196::g.249841 ORF type:complete len:674 (+),score=128.35,tr [316-339]		0	2493.27	25762003	2	0.74	51.4705	156
[K].TPMVYLNK.[I]	1xOxidation [M3]	1	1	1	Gene.228512::F01_transcript_115761::g.228512::m.228512 Gene.228512::F01_transcript_115761::g.228512 ORF type:complete len:407 (+),score=79.09,tr	Gene.228512::F01_transcript_115761::g.228512::m.228512 Gene.228512::F01_transcript_115761::g.228512 ORF type:complete len:407 (+),score=79.09,tr [90-97]		0	981.507	7428709	2	2.04	16.7381	37
[K].TPMVYLNR.[I]	1xOxidation [M3]	1	1	1	Gene.9817::F01_transcript_18358::g.9817::m.9817 Gene.9817::F01_transcript_18358::g.9817 ORF type:complete len:396 (+),score=85.38,tr	Gene.9817::F01_transcript_18358::g.9817::m.9817 Gene.9817::F01_transcript_18358::g.9817 ORF type:complete len:396 (+),score=85.38,tr [89-96]		0	1009.51	52295180	2	-0.6	17.7792	32
[K].LELQEVVDFLK.[N]		1	3	1	Gene.256005::F01_transcript_11662::g.256005::m.256005 Gene.256005::F01_transcript_11662::g.256005 ORF type:complete len:683 (+),score=90.99,tr	Gene.256005::F01_transcript_11662::g.256005::m.256005 Gene.256005::F01_transcript_11662::g.256005 ORF type:complete len:683 (+),score=90.99,tr [227-237]		0	1332.74		2	-0.68	53.0582	61
[R].LENSLICQPQQR.[N]	1xCarbamidomethyl [C7]	1	4	1	Gene.228496::F01_transcript_115744::g.228496::m.228496 Gene.228496::F01_transcript_115744::g.228496 ORF type:complete len:469 (+),score=82.26,4HBT	Gene.228496::F01_transcript_115744::g.228496::m.228496 Gene.228496::F01_transcript_115744::g.228496 ORF type:complete len:469 (+),score=82.26,4HBT [291-302]		0	1485.75	8645095	2	-1.31	22.1098	72
[K].LESISFHYK.[F]		1	1	1	Gene.213364::F01_transcript_109622::g.213364::m.213364 Gene.213364::F01_transcript_109622::g.213364 ORF type:complete len:163 (+),score=14.74,tr	Gene.213364::F01_transcript_109622::g.213364::m.213364 Gene.213364::F01_transcript_109622::g.213364 ORF type:complete len:163 (+),score=14.74,tr [99-107]		0	1123.58	13280141	3	-2.68	24.4986	22
[K].LESSPWYSLWK.[S]		1	1	1	Gene.254132::F01_transcript_10593::g.254132::m.254132 Gene.254132::F01_transcript_10593::g.254132 ORF type:complete len:401 (+),score=36.04,Bgal_small_N	Gene.254132::F01_transcript_10593::g.254132::m.254132 Gene.254132::F01_transcript_10593::g.254132 ORF type:complete len:401 (+),score=36.04,Bgal_small_N [144-154]		0	1395.69	9024741	2	-0.92	50.4836	69
[K].LESVEEDLK.[A]		2	6	1	Gene.89923::F01_transcript_60601::g.89923::m.89923; Gene.59887::F01_transcript_46894::g.59887::m.59887	Gene.89923::F01_transcript_60601::g.89923::m.89923 [737-745]; Gene.59887::F01_transcript_46894::g.59887::m.59887 [737-745]		0	1061.54	28972008	2	-1.99	19.5484	44
[K].LFEGNPEQMMSSLR.[K]		2	3	2	Gene.109078::F01_transcript_68254::g.109078::m.109078 Gene.109078::F01_transcript_68254::g.109078 ORF type:complete len:175 (+),score=30.46,tr; Gene.158295::F01_transcript_89533::g.158295::m.158295 Gene.158295::F01_transcript_89533::g.158295 ORF type:complete len:192 (+),score=29.69,tr	Gene.109078::F01_transcript_68254::g.109078::m.109078 Gene.109078::F01_transcript_68254::g.109078 ORF type:complete len:175 (+),score=30.46,tr [61-74]; Gene.158295::F01_transcript_89533::g.158295::m.158295 Gene.158295::F01_transcript_89533::g.158295 ORF type:complete len:192 (+),score=29.69,tr [78-91]		0	1638.76	6.33805e+06	2	0.42	47.9617	49
[K].TPELLYR.[S]		1	3	1	Gene.200281::F01_transcript_8085::g.200281::m.200281 Gene.200281::F01_transcript_8085::g.200281 ORF type:complete len:747 (+),score=135.12,tr	Gene.200281::F01_transcript_8085::g.200281::m.200281 Gene.200281::F01_transcript_8085::g.200281 ORF type:complete len:747 (+),score=135.12,tr [430-436]		0	891.493	297031136	2	-1.7	23.6475	29
[K].TPEWVEWR.[E]		1	5	1	Gene.198308::F01_transcript_7067::g.198308::m.198308 Gene.198308::F01_transcript_7067::g.198308 ORF type:complete len:795 (+),score=126.71,SAPS	Gene.198308::F01_transcript_7067::g.198308::m.198308 Gene.198308::F01_transcript_7067::g.198308 ORF type:complete len:795 (+),score=126.71,SAPS [670-677]		0	1102.53	2.12053e+06	2	-1.62	37.3145	16
[R].TPFTSGLGLESIGVETDK.[I]		1	1	1	Gene.3227::F01_transcript_14070::g.3227::m.3227 Gene.3227::F01_transcript_14070::g.3227 ORF type:complete len:502 (+),score=44.27,tr	Gene.3227::F01_transcript_14070::g.3227::m.3227 Gene.3227::F01_transcript_14070::g.3227 ORF type:complete len:502 (+),score=44.27,tr [309-326]		0	1850.94	260729424	2	-1.08	49.3375	130
[R].LFDGTDIGPNK.[Y]		1	9	1	Gene.242632::F01_transcript_121276::g.242632::m.242632 Gene.242632::F01_transcript_121276::g.242632 ORF type:complete len:127 (+),score=21.30,tr	Gene.242632::F01_transcript_121276::g.242632::m.242632 Gene.242632::F01_transcript_121276::g.242632 ORF type:complete len:127 (+),score=21.30,tr [21-31]		0	1176.59	4.83588e+06	2	-3.32	26.9917	43
[K].LFDCNPDFIR.[A]	1xCarbamidomethyl [C4]	1	1	1	Gene.158858::F01_transcript_89805::g.158858::m.158858 Gene.158858::F01_transcript_89805::g.158858 ORF type:complete len:425 (+),score=20.26,tr	Gene.158858::F01_transcript_89805::g.158858::m.158858 Gene.158858::F01_transcript_89805::g.158858 ORF type:complete len:425 (+),score=20.26,tr [74-83]		0	1296.6	54259740	2	0.88	40.1025	44
[R].TPFTSGLGLESVGIETDK.[I]		1	1	1	Gene.5548::F01_transcript_15468::g.5548::m.5548 Gene.5548::F01_transcript_15468::g.5548 ORF type:complete len:250 (+),score=9.23,tr	Gene.5548::F01_transcript_15468::g.5548::m.5548 Gene.5548::F01_transcript_15468::g.5548 ORF type:complete len:250 (+),score=9.23,tr [63-80]		0	1850.94	5.17706e+06	3	1.52	49.0048	43
[R].IFAHQDILDLATYSSVPVVNGLTDYNHPCQIMADALTIIEHIGK.[L]	1xCarbamidomethyl [C29]	1	1	1	Gene.11415::F01_transcript_19358::g.11415::m.11415 Gene.11415::F01_transcript_19358::g.11415 ORF type:complete len:378 (+),score=69.13,tr	Gene.11415::F01_transcript_19358::g.11415::m.11415 Gene.11415::F01_transcript_19358::g.11415 ORF type:complete len:378 (+),score=69.13,tr [162-205]		0	4893.46		5	5.36	55.8008	1
[R].TPFTSGLGLESVR.[I]		1	1	1	Gene.2946::F01_transcript_13895::g.2946::m.2946 Gene.2946::F01_transcript_13895::g.2946 ORF type:complete len:502 (+),score=35.68,tr	Gene.2946::F01_transcript_13895::g.2946::m.2946 Gene.2946::F01_transcript_13895::g.2946 ORF type:complete len:502 (+),score=35.68,tr [309-321]		0	1363.72	39728832	2	0.98	40.6588	21
[K].IFADGLSQMK.[Q]		2	2	1	Gene.8453::F01_transcript_17473::g.8453::m.8453 Gene.8453::F01_transcript_17473::g.8453 ORF type:complete len:377 (+),score=58.02,tr; Gene.185773::F01_transcript_100348::g.185773::m.185773 Gene.185773::F01_transcript_100348::g.185773 ORF type:complete len:377 (+),score=61.79,tr	Gene.8453::F01_transcript_17473::g.8453::m.8453 Gene.8453::F01_transcript_17473::g.8453 ORF type:complete len:377 (+),score=58.02,tr [268-277]; Gene.185773::F01_transcript_100348::g.185773::m.185773 Gene.185773::F01_transcript_100348::g.185773 ORF type:complete len:377 (+),score=61.79,tr [268-277]		0	1109.57	13603879	2	-3.95	30.8597	25
[K].LEYTDEDYQK.[E]		2	2	1	Gene.86967::F01_transcript_59302::g.86967::m.86967 Gene.86967::F01_transcript_59302::g.86967 ORF type:complete len:747 (+),score=133.17,tr; Gene.198624::F01_transcript_7213::g.198624::m.198624 Gene.198624::F01_transcript_7213::g.198624 ORF type:complete len:747 (+),score=126.05,tr	Gene.86967::F01_transcript_59302::g.86967::m.86967 Gene.86967::F01_transcript_59302::g.86967 ORF type:complete len:747 (+),score=133.17,tr [206-215]; Gene.198624::F01_transcript_7213::g.198624::m.198624 Gene.198624::F01_transcript_7213::g.198624 ORF type:complete len:747 (+),score=126.05,tr [206-215]		0	1303.57	43010664	2	1.72	15.2027	58
[K].LEYTDDDYQKEIEHIEQVFSPLVEK.[C]		1	3	1	Gene.200281::F01_transcript_8085::g.200281::m.200281 Gene.200281::F01_transcript_8085::g.200281 ORF type:complete len:747 (+),score=135.12,tr	Gene.200281::F01_transcript_8085::g.200281::m.200281 Gene.200281::F01_transcript_8085::g.200281 ORF type:complete len:747 (+),score=135.12,tr [206-230]		1	3067.48	52815024	4	-0.66	53.1739	20
[K].LEYLNIGGGLGIDYHHAGAVLPTPMDLINTVR.[E]		1	1	1	Gene.125083::F01_transcript_75766::g.125083::m.125083 Gene.125083::F01_transcript_75766::g.125083 ORF type:complete len:259 (+),score=42.67,tr	Gene.125083::F01_transcript_75766::g.125083::m.125083 Gene.125083::F01_transcript_75766::g.125083 ORF type:complete len:259 (+),score=42.67,tr [72-103]		0	3419.78	30829500	4	0.41	53.2905	30
[K].LEYLDLYLIHFPVATK.[H]		2	2	2	Gene.12898::F01_transcript_20367::g.12898::m.12898 Gene.12898::F01_transcript_20367::g.12898 ORF type:complete len:329 (+),score=48.57,tr; Gene.226535::F01_transcript_114964::g.226535::m.226535 Gene.226535::F01_transcript_114964::g.226535 ORF type:complete len:321 (+),score=50.43,tr	Gene.12898::F01_transcript_20367::g.12898::m.12898 Gene.12898::F01_transcript_20367::g.12898 ORF type:complete len:329 (+),score=48.57,tr [98-113]; Gene.226535::F01_transcript_114964::g.226535::m.226535 Gene.226535::F01_transcript_114964::g.226535 ORF type:complete len:321 (+),score=50.43,tr [98-113]		0	1935.06	439411480	2	1.29	53.0367	79
[K].TPGELADPDTEAR.[R]		1	1	1	Gene.90087::F01_transcript_60664::g.90087::m.90087 Gene.90087::F01_transcript_60664::g.90087 ORF type:complete len:210 (+),score=50.16,tr	Gene.90087::F01_transcript_60664::g.90087::m.90087 Gene.90087::F01_transcript_60664::g.90087 ORF type:complete len:210 (+),score=50.16,tr [184-196]		0	1371.64		2	1.64	16.2622	28
[R].IEVPTFEK.[K]		1	2	1	Gene.259032::F01_transcript_13527::g.259032::m.259032 Gene.259032::F01_transcript_13527::g.259032 ORF type:complete len:494 (+),score=62.62,PhosphMutase	Gene.259032::F01_transcript_13527::g.259032::m.259032 Gene.259032::F01_transcript_13527::g.259032 ORF type:complete len:494 (+),score=62.62,PhosphMutase [243-250]		0	962.519	5452496	2	-0.05	31.437	30
[K].LEVNYFPTLLFYPAGDK.[S]		1	1	1	Gene.3293::F01_transcript_14121::g.3293::m.3293 Gene.3293::F01_transcript_14121::g.3293 ORF type:complete len:541 (+),score=89.60,tr	Gene.3293::F01_transcript_14121::g.3293::m.3293 Gene.3293::F01_transcript_14121::g.3293 ORF type:complete len:541 (+),score=89.60,tr [464-480]		0	1987.02		2	-1.59	54.1923	39
[R].LESVGSETLFGLIESLR.[S]		2	3	1	Gene.178745::F01_transcript_97580::g.178745::m.178745 Gene.178745::F01_transcript_97580::g.178745 ORF type:complete len:269 (+),score=1.89,tr; Gene.7114::F01_transcript_16586::g.7114::m.7114 Gene.7114::F01_transcript_16586::g.7114 ORF type:complete len:467 (+),score=15.57,tr	Gene.178745::F01_transcript_97580::g.178745::m.178745 Gene.178745::F01_transcript_97580::g.178745 ORF type:complete len:269 (+),score=1.89,tr [87-103]; Gene.7114::F01_transcript_16586::g.7114::m.7114 Gene.7114::F01_transcript_16586::g.7114 ORF type:complete len:467 (+),score=15.57,tr [87-103]		0	1849.99	72595704	3	-2.31	55.2684	52
[K].LESVQVPVDIAPIFNVTNCLL.[-]	1xCarbamidomethyl [C19]	2	2	1	Gene.198980::F01_transcript_7370::g.198980::m.198980 Gene.198980::F01_transcript_7370::g.198980 ORF type:complete len:803 (+),score=156.03,tr; Gene.146998::F01_transcript_6750::g.146998::m.146998 Gene.146998::F01_transcript_6750::g.146998 ORF type:complete len:821 (+),score=158.66,tr	Gene.198980::F01_transcript_7370::g.198980::m.198980 Gene.198980::F01_transcript_7370::g.198980 ORF type:complete len:803 (+),score=156.03,tr [762-782]; Gene.146998::F01_transcript_6750::g.146998::m.146998 Gene.146998::F01_transcript_6750::g.146998 ORF type:complete len:821 (+),score=158.66,tr [762-782]		0	2341.25		2	0.8	55.9715	4
[K].IESYWAQLFAK.[L]		1	1	1	Gene.48131::F01_transcript_42968::g.48131::m.48131 Gene.48131::F01_transcript_42968::g.48131 ORF type:complete len:130 (+),score=23.53,tr	Gene.48131::F01_transcript_42968::g.48131::m.48131 Gene.48131::F01_transcript_42968::g.48131 ORF type:complete len:130 (+),score=23.53,tr [38-48]		0	1355.7	17695508	2	-0.92	51.0071	30
[R].IETCIVNDPYAR.[G]	1xCarbamidomethyl [C4]	1	2	1	Gene.196687::F01_transcript_104365::g.196687::m.196687 Gene.196687::F01_transcript_104365::g.196687 ORF type:complete len:965 (+),score=156.73,tr	Gene.196687::F01_transcript_104365::g.196687::m.196687 Gene.196687::F01_transcript_104365::g.196687 ORF type:complete len:965 (+),score=156.73,tr [214-225]		0	1450.7	29848780	2	3.55	28.8045	86
[K].TPLLTSWAEHFCSDAAVK.[E]	1xCarbamidomethyl [C12]	1	1	2	Gene.247822::F01_transcript_123239::g.247822::m.247822 Gene.247822::F01_transcript_123239::g.247822 ORF type:complete len:225 (+),score=19.76,tr	Gene.247822::F01_transcript_123239::g.247822::m.247822 Gene.247822::F01_transcript_123239::g.247822 ORF type:complete len:225 (+),score=19.76,tr [184-201]		0	2032.98	24292596	2	0.59	49.258	89
[K].IETELNSICHGILK.[L]	1xCarbamidomethyl [C9]	1	3	1	Gene.12862::F01_transcript_20341::g.12862::m.12862 Gene.12862::F01_transcript_20341::g.12862 ORF type:complete len:257 (+),score=47.47,tr	Gene.12862::F01_transcript_20341::g.12862::m.12862 Gene.12862::F01_transcript_20341::g.12862 ORF type:complete len:257 (+),score=47.47,tr [93-106]		0	1626.85	38829688	3	0.56	36.634	43
[R].LELQELHSALEEAK.[A]		2	3	1	Gene.198980::F01_transcript_7370::g.198980::m.198980 Gene.198980::F01_transcript_7370::g.198980 ORF type:complete len:803 (+),score=156.03,tr; Gene.146998::F01_transcript_6750::g.146998::m.146998 Gene.146998::F01_transcript_6750::g.146998 ORF type:complete len:821 (+),score=158.66,tr	Gene.198980::F01_transcript_7370::g.198980::m.198980 Gene.198980::F01_transcript_7370::g.198980 ORF type:complete len:803 (+),score=156.03,tr [627-640]; Gene.146998::F01_transcript_6750::g.146998::m.146998 Gene.146998::F01_transcript_6750::g.146998 ORF type:complete len:821 (+),score=158.66,tr [627-640]		0	1609.84	7461999	2	-0.83	38.8486	75
[R].TPHPALHEVK.[Y]		2	5	1	Gene.254132::F01_transcript_10593::g.254132::m.254132 Gene.254132::F01_transcript_10593::g.254132 ORF type:complete len:401 (+),score=36.04,Bgal_small_N; Gene.51966::F01_transcript_2829::g.51966::m.51966 Gene.51966::F01_transcript_2829::g.51966 ORF type:complete len:1113 (+),score=146.49,Glyco_hydro_2_C	Gene.254132::F01_transcript_10593::g.254132::m.254132 Gene.254132::F01_transcript_10593::g.254132 ORF type:complete len:401 (+),score=36.04,Bgal_small_N [73-82]; Gene.51966::F01_transcript_2829::g.51966::m.51966 Gene.51966::F01_transcript_2829::g.51966 ORF type:complete len:1113 (+),score=146.49,Glyco_hydro_2_C [665-674]		0	1128.62	26364008	2	-0.54	8.1178	22
[K].IETGHQDMVHDVAMDYYGK.[R]		1	2	1	Gene.57340::F01_transcript_45772::g.57340::m.57340 Gene.57340::F01_transcript_45772::g.57340 ORF type:complete len:325 (+),score=9.21,tr	Gene.57340::F01_transcript_45772::g.57340::m.57340 Gene.57340::F01_transcript_45772::g.57340 ORF type:complete len:325 (+),score=9.21,tr [6-24]		0	2208.97	5.94547e+06	4	0.79	29.6926	22
[K].LETPISLSVGK.[N]		1	3	1	Gene.198625::F01_transcript_7214::g.198625::m.198625 Gene.198625::F01_transcript_7214::g.198625 ORF type:complete len:866 (+),score=102.79,tr	Gene.198625::F01_transcript_7214::g.198625::m.198625 Gene.198625::F01_transcript_7214::g.198625 ORF type:complete len:866 (+),score=102.79,tr [480-490]		0	1143.66	35897636	2	-2.93	38.0822	17
[R].TPGHPENFETPGIEVTTGPLGQGIANAVGLALAEK.[H]		3	5	2	Gene.253921::F01_transcript_10462::g.253921::m.253921 Gene.253921::F01_transcript_10462::g.253921 ORF type:complete len:727 (+),score=121.55,tr; Gene.150826::F01_transcript_86308::g.150826::m.150826 Gene.150826::F01_transcript_86308::g.150826 ORF type:complete len:539 (+),score=97.38,tr; Gene.32180::F01_transcript_35752::g.32180::m.32180 Gene.32180::F01_transcript_35752::g.32180 ORF type:complete…	Gene.253921::F01_transcript_10462::g.253921::m.253921 Gene.253921::F01_transcript_10462::g.253921 ORF type:complete len:727 (+),score=121.55,tr [161-195]; Gene.150826::F01_transcript_86308::g.150826::m.150826 Gene.150826::F01_transcript_86308::g.150826 ORF type:complete len:539 (+),score=97.38,tr [54-88]; Gene.32180::F01_transcript_35752::g.32180::m.32180 Gene.32180::F01_transcript_35752::g.32180…		0	3485.79	40786020	3	-4.48	53.775	75
[KR].IEVLLVGAK.[GA]		1	4	2	Gene.204937::F01_transcript_106440::g.204937::m.204937 Gene.204937::F01_transcript_106440::g.204937 ORF type:complete len:146 (+),score=20.57,tr	Gene.204937::F01_transcript_106440::g.204937::m.204937 Gene.204937::F01_transcript_106440::g.204937 ORF type:complete len:146 (+),score=20.57,tr [6-14]		0	941.603	29699236	2	-1.41	37.7991	36
[K].IEVLWNSEVMQAYGEENGPLAGVK.[V]		2	4	1	Gene.9342::F01_transcript_18032::g.9342::m.9342 Gene.9342::F01_transcript_18032::g.9342 ORF type:complete len:379 (+),score=64.49,tr; Gene.42230::F01_transcript_40153::g.42230::m.42230 Gene.42230::F01_transcript_40153::g.42230 ORF type:complete len:368 (+),score=62.07,tr	Gene.9342::F01_transcript_18032::g.9342::m.9342 Gene.9342::F01_transcript_18032::g.9342 ORF type:complete len:379 (+),score=64.49,tr [206-229]; Gene.42230::F01_transcript_40153::g.42230::m.42230 Gene.42230::F01_transcript_40153::g.42230 ORF type:complete len:368 (+),score=62.07,tr [245-268]		0	2633.29	17224522	2	-0.47	51.7587	109
[K].IEVLWNSEVVQAYGEGNGPLAGVK.[V]		1	1	2	Gene.155231::F01_transcript_88112::g.155231::m.155231 Gene.155231::F01_transcript_88112::g.155231 ORF type:complete len:361 (+),score=50.76,tr	Gene.155231::F01_transcript_88112::g.155231::m.155231 Gene.155231::F01_transcript_88112::g.155231 ORF type:complete len:361 (+),score=50.76,tr [207-230]		0	2529.3	20268906	2	1.74	51.4265	128
[R].TPGYFGEYVGLTGAR.[L]		1	3	1	Gene.135299::F01_transcript_80594::g.135299::m.135299 Gene.135299::F01_transcript_80594::g.135299 ORF type:complete len:380 (+),score=59.47,tr	Gene.135299::F01_transcript_80594::g.135299::m.135299 Gene.135299::F01_transcript_80594::g.135299 ORF type:complete len:380 (+),score=59.47,tr [159-173]		0	1587.78	10156966	2	-2.45	44.5523	60
[K].LEIPDGAVLENR.[V]		2	4	1	Gene.4824::F01_transcript_14991::g.4824::m.4824 Gene.4824::F01_transcript_14991::g.4824 ORF type:complete len:477 (+),score=81.25,tr; Gene.4352::F01_transcript_14717::g.4352::m.4352 Gene.4352::F01_transcript_14717::g.4352 ORF type:complete len:477 (+),score=79.09,tr	Gene.4824::F01_transcript_14991::g.4824::m.4824 Gene.4824::F01_transcript_14991::g.4824 ORF type:complete len:477 (+),score=81.25,tr [457-468]; Gene.4352::F01_transcript_14717::g.4352::m.4352 Gene.4352::F01_transcript_14717::g.4352 ORF type:complete len:477 (+),score=79.09,tr [457-468]		0	1325.71	101798576	2	1.31	39.8314	25
[K].TPNAYMLQQFDNPANPK.[I]		1	1	1	Gene.9817::F01_transcript_18358::g.9817::m.9817 Gene.9817::F01_transcript_18358::g.9817 ORF type:complete len:396 (+),score=85.38,tr	Gene.9817::F01_transcript_18358::g.9817::m.9817 Gene.9817::F01_transcript_18358::g.9817 ORF type:complete len:396 (+),score=85.38,tr [212-228]		0	1948.92		3	-0.92	40.3865	4
[R].IELPDEVYR.[M-I]		1	5	1	Gene.127523::F01_transcript_76856::g.127523::m.127523 Gene.127523::F01_transcript_76856::g.127523 ORF type:complete len:228 (+),score=36.82,tr	Gene.127523::F01_transcript_76856::g.127523::m.127523 Gene.127523::F01_transcript_76856::g.127523 ORF type:complete len:228 (+),score=36.82,tr [185-193]		0	1133.58	33852480	2	0.17	34.2907	38
[K].LEEYSNLLQEK.[D]		1	2	1	Gene.89923::F01_transcript_60601::g.89923::m.89923	Gene.89923::F01_transcript_60601::g.89923::m.89923 [1169-1179]		0	1365.69	15726094	2	2.49	31.9638	56
[K].IEEYSDEIFK.[L]		4	7	1	Gene.7917::F01_transcript_17112::g.7917::m.7917 Gene.7917::F01_transcript_17112::g.7917 ORF type:complete len:382 (+),score=55.85,tr; Gene.8507::F01_transcript_17498::g.8507::m.8507 Gene.8507::F01_transcript_17498::g.8507 ORF type:complete len:382 (+),score=56.14,tr; Gene.8205::F01_transcript_17307::g.8205::m.8205 Gene.8205::F01_transcript_17307::g.8205 ORF type:complete len:382 (+),score=58.28,t…	Gene.7917::F01_transcript_17112::g.7917::m.7917 Gene.7917::F01_transcript_17112::g.7917 ORF type:complete len:382 (+),score=55.85,tr [319-328]; Gene.8507::F01_transcript_17498::g.8507::m.8507 Gene.8507::F01_transcript_17498::g.8507 ORF type:complete len:382 (+),score=56.14,tr [319-328]; Gene.8205::F01_transcript_17307::g.8205::m.8205 Gene.8205::F01_transcript_17307::g.8205 ORF type:complete len:3…		0	1272.6	410455488	2	0.18	32.3932	50
[K].LEEYGSAIQDATK.[S]		1	1	1	Gene.34033::F01_transcript_36507::g.34033::m.34033 Gene.34033::F01_transcript_36507::g.34033 ORF type:complete len:368 (+),score=75.82,tr	Gene.34033::F01_transcript_36507::g.34033::m.34033 Gene.34033::F01_transcript_36507::g.34033 ORF type:complete len:368 (+),score=75.82,tr [62-74]		0	1424.69	18694212	2	7.36	23.756	74
[K].LEEVAVTTGEEEEDVLLDLK.[S]		3	7	2	Gene.15568::F01_transcript_22288::g.15568::m.15568 Gene.15568::F01_transcript_22288::g.15568 ORF type:complete len:243 (+),score=57.83,tr; Gene.16009::F01_transcript_22672::g.16009::m.16009 Gene.16009::F01_transcript_22672::g.16009 ORF type:complete len:240 (+),score=50.02,tr; Gene.16516::F01_transcript_23120::g.16516::m.16516 Gene.16516::F01_transcript_23120::g.16516 ORF type:complete len:235 (+…	Gene.15568::F01_transcript_22288::g.15568::m.15568 Gene.15568::F01_transcript_22288::g.15568 ORF type:complete len:243 (+),score=57.83,tr [34-53]; Gene.16009::F01_transcript_22672::g.16009::m.16009 Gene.16009::F01_transcript_22672::g.16009 ORF type:complete len:240 (+),score=50.02,tr [34-53]; Gene.16516::F01_transcript_23120::g.16516::m.16516 Gene.16516::F01_transcript_23120::g.16516 ORF type:com…		0	2231.12	89836182	2	1.22	50.8844	97
[K].IEETLHLGGGGEHKKEEEK.[H]		1	5	2	Gene.107921::F01_transcript_67715::g.107921::m.107921 Gene.107921::F01_transcript_67715::g.107921 ORF type:complete len:137 (+),score=16.86,tr	Gene.107921::F01_transcript_67715::g.107921::m.107921 Gene.107921::F01_transcript_67715::g.107921 ORF type:complete len:137 (+),score=16.86,tr [8-26]		2	2120.06	1.60512e+07	3	-1.95	9.4781	38
[K].IEETLHLGGGGEHK.[K]		1	5	3	Gene.107921::F01_transcript_67715::g.107921::m.107921 Gene.107921::F01_transcript_67715::g.107921 ORF type:complete len:137 (+),score=16.86,tr	Gene.107921::F01_transcript_67715::g.107921::m.107921 Gene.107921::F01_transcript_67715::g.107921 ORF type:complete len:137 (+),score=16.86,tr [8-21]		0	1476.74	845169816	2	0.29	13.8432	59
[K].LEESGYGNYIEK.[A]		1	1	1	Gene.18669::F01_transcript_25151::g.18669::m.18669	Gene.18669::F01_transcript_25151::g.18669::m.18669 [77-88]		0	1401.65	10531346	2	-0.96	22.9681	65
[K].LEEQLALAELK.[F]		2	5	1	Gene.89923::F01_transcript_60601::g.89923::m.89923; Gene.59887::F01_transcript_46894::g.59887::m.59887	Gene.89923::F01_transcript_60601::g.89923::m.89923 [502-512]; Gene.59887::F01_transcript_46894::g.59887::m.59887 [502-512]		0	1256.71	27065566	2	-0.58	40.2209	48
[R].TPVGGFLGALSSLSATK.[L]		1	7	1	Gene.242774::F01_transcript_121344::g.242774::m.242774 Gene.242774::F01_transcript_121344::g.242774 ORF type:complete len:429 (+),score=90.34,tr	Gene.242774::F01_transcript_121344::g.242774::m.242774 Gene.242774::F01_transcript_121344::g.242774 ORF type:complete len:429 (+),score=90.34,tr [19-35]		0	1605.88	43851336	2	0.79	52.346	95
[K].IEEPGQSNIHNNAFYAEETLLR.[S]		1	2	1	Gene.148236::F01_transcript_85232::g.148236::m.148236 Gene.148236::F01_transcript_85232::g.148236 ORF type:complete len:775 (+),score=105.90,tr	Gene.148236::F01_transcript_85232::g.148236::m.148236 Gene.148236::F01_transcript_85232::g.148236 ORF type:complete len:775 (+),score=105.90,tr [579-600]		0	2545.23		3	-0.8	42.5835	33
[R].LEENFQVFDFTISDEDMDKIK.[A]		1	1	2	Gene.226535::F01_transcript_114964::g.226535::m.226535 Gene.226535::F01_transcript_114964::g.226535 ORF type:complete len:321 (+),score=50.43,tr	Gene.226535::F01_transcript_114964::g.226535::m.226535 Gene.226535::F01_transcript_114964::g.226535 ORF type:complete len:321 (+),score=50.43,tr [268-288]		1	2563.19	127817360	2	1.18	51.4509	86
[R].LEENFQVFDFTISDEDMDK.[I]		1	1	1	Gene.226535::F01_transcript_114964::g.226535::m.226535 Gene.226535::F01_transcript_114964::g.226535 ORF type:complete len:321 (+),score=50.43,tr	Gene.226535::F01_transcript_114964::g.226535::m.226535 Gene.226535::F01_transcript_114964::g.226535 ORF type:complete len:321 (+),score=50.43,tr [268-286]		0	2322.01	7.74009e+06	2	1.55	52.2227	43
[R].LEEMEVQLIPIEDGKK.[Q]		1	2	2	Gene.5097::F01_transcript_15147::g.5097::m.5097 Gene.5097::F01_transcript_15147::g.5097 ORF type:complete len:507 (+),score=94.68,tr	Gene.5097::F01_transcript_15147::g.5097::m.5097 Gene.5097::F01_transcript_15147::g.5097 ORF type:complete len:507 (+),score=94.68,tr [156-171]		1	1870.98	4.56764e+07	2	0.22	44.3288	54
[R].IEELVGVPIHYIGTGPGR.[D]		1	1	1	Gene.105085::F01_transcript_66437::g.105085::m.105085 Gene.105085::F01_transcript_66437::g.105085 ORF type:complete len:494 (+),score=54.30,tr	Gene.105085::F01_transcript_66437::g.105085::m.105085 Gene.105085::F01_transcript_66437::g.105085 ORF type:complete len:494 (+),score=54.30,tr [470-487]		0	1907.04	24446720	3	0.65	46.2055	37
[R].IEELVGVPIHYIGIGPGR.[D]		1	2	1	Gene.5405::F01_transcript_15370::g.5405::m.5405 Gene.5405::F01_transcript_15370::g.5405 ORF type:complete len:493 (+),score=64.93,tr	Gene.5405::F01_transcript_15370::g.5405::m.5405 Gene.5405::F01_transcript_15370::g.5405 ORF type:complete len:493 (+),score=64.93,tr [469-486]		0	1919.07		3	1.82	49.8921	56
[K].TPVLFLLGAK.[D]		1	2	1	Gene.199047::F01_transcript_7409::g.199047::m.199047 Gene.199047::F01_transcript_7409::g.199047 ORF type:complete len:772 (+),score=124.97,tr	Gene.199047::F01_transcript_7409::g.199047::m.199047 Gene.199047::F01_transcript_7409::g.199047 ORF type:complete len:772 (+),score=124.97,tr [705-714]		0	1058.66	58884136	2	-0.37	50.8701	63
[K].TPVSLDMLGR.[I]		1	7	1	Gene.190078::F01_transcript_101998::g.190078::m.190078 Gene.190078::F01_transcript_101998::g.190078 ORF type:complete len:489 (+),score=96.54,tr	Gene.190078::F01_transcript_101998::g.190078::m.190078 Gene.190078::F01_transcript_101998::g.190078 ORF type:complete len:489 (+),score=96.54,tr [95-104]		0	1088.58	75078168	2	-1.59	37.7564	15
[R].IEDWQGLSVK.[D]		1	4	1	Gene.257537::F01_transcript_12580::g.257537::m.257537 Gene.257537::F01_transcript_12580::g.257537 ORF type:complete len:590 (+),score=90.02,tr	Gene.257537::F01_transcript_12580::g.257537::m.257537 Gene.257537::F01_transcript_12580::g.257537 ORF type:complete len:590 (+),score=90.02,tr [450-459]		0	1174.61	39294332	2	0.53	32.6374	25
[K].TQDDFDQLMSK.[L]		1	4	1	Gene.4195::F01_transcript_14631::g.4195::m.4195 Gene.4195::F01_transcript_14631::g.4195 ORF type:complete len:463 (+),score=46.61,tr	Gene.4195::F01_transcript_14631::g.4195::m.4195 Gene.4195::F01_transcript_14631::g.4195 ORF type:complete len:463 (+),score=46.61,tr [439-449]		0	1327.58	76455632	2	0.43	30.4217	10
[K].TQAGNISHEVSQMLLR.[H]		1	1	1	Gene.24113::F01_transcript_27805::g.24113::m.24113 Gene.24113::F01_transcript_27805::g.24113 ORF type:complete len:111 (+),score=28.50,tr	Gene.24113::F01_transcript_27805::g.24113::m.24113 Gene.24113::F01_transcript_27805::g.24113 ORF type:complete len:111 (+),score=28.50,tr [88-103]		0	1783.91	4426111	3	-4.81	42.1374	18
[K].TPVVMGEAPDTEILK.[M]		1	2	1	Gene.47433::F01_transcript_42634::g.47433::m.47433 Gene.47433::F01_transcript_42634::g.47433 ORF type:complete len:536 (+),score=87.46,tr	Gene.47433::F01_transcript_42634::g.47433::m.47433 Gene.47433::F01_transcript_42634::g.47433 ORF type:complete len:536 (+),score=87.46,tr [138-152]		0	1599.83	6589545	2	0.94	40.2641	39
[K].LEEDVNFYQTVNPDVAK.[L]		1	1	2	Gene.178484::F01_transcript_97453::g.178484::m.178484 Gene.178484::F01_transcript_97453::g.178484 ORF type:complete len:401 (+),score=75.19,tr	Gene.178484::F01_transcript_97453::g.178484::m.178484 Gene.178484::F01_transcript_97453::g.178484 ORF type:complete len:401 (+),score=75.19,tr [244-260]		0	1980.95	21933315	2	0.35	41.0461	119
[R].TPVSLPMDVFK.[C]	1xOxidation [M7]	1	4	1	Gene.4550::F01_transcript_14819::g.4550::m.4550 Gene.4550::F01_transcript_14819::g.4550 ORF type:complete len:505 (+),score=80.37,tr	Gene.4550::F01_transcript_14819::g.4550::m.4550 Gene.4550::F01_transcript_14819::g.4550 ORF type:complete len:505 (+),score=80.37,tr [135-145]		0	1249.65		2	-0.47	41.224	20
[K].IEFAGTQVEIK.[K]		1	1	1	Gene.5823::F01_transcript_15646::g.5823::m.5823 Gene.5823::F01_transcript_15646::g.5823 ORF type:complete len:405 (+),score=86.38,tr	Gene.5823::F01_transcript_15646::g.5823::m.5823 Gene.5823::F01_transcript_15646::g.5823 ORF type:complete len:405 (+),score=86.38,tr [230-240]		0	1234.67	93886160	2	0.29	37.0246	46
[K].IEEEIAAAAAVGSGGYAFHEK.[H]		1	2	1	Gene.235997::F01_transcript_118644::g.235997::m.235997 Gene.235997::F01_transcript_118644::g.235997 ORF type:complete len:193 (+),score=46.54,tr	Gene.235997::F01_transcript_118644::g.235997::m.235997 Gene.235997::F01_transcript_118644::g.235997 ORF type:complete len:193 (+),score=46.54,tr [150-170]		0	2120.03	36747656	3	1.06	38.8974	82
[R].IEEELGAAAVYAGANFR.[T]		4	11	20	Gene.8012::F01_transcript_17163::g.8012::m.8012 Gene.8012::F01_transcript_17163::g.8012 ORF type:complete len:461 (+),score=114.02,tr; Gene.150132::F01_transcript_86007::g.150132::m.150132 Gene.150132::F01_transcript_86007::g.150132 ORF type:complete len:273 (+),score=64.21,tr; Gene.17498::F01_transcript_24038::g.17498::m.17498 Gene.17498::F01_transcript_24038::g.17498 ORF type:complete len:198 (…	Gene.8012::F01_transcript_17163::g.8012::m.8012 Gene.8012::F01_transcript_17163::g.8012 ORF type:complete len:461 (+),score=114.02,tr [392-408]; Gene.150132::F01_transcript_86007::g.150132::m.150132 Gene.150132::F01_transcript_86007::g.150132 ORF type:complete len:273 (+),score=64.21,tr [250-266]; Gene.17498::F01_transcript_24038::g.17498::m.17498 Gene.17498::F01_transcript_24038::g.17498 ORF typ…		0	1780.89	3.6603e+09	2	-2.22	45.2048	120
[R].IEEELGAGAVYAGANFR.[T]		1	3	5	Gene.196110::F01_transcript_104163::g.196110::m.196110 Gene.196110::F01_transcript_104163::g.196110 ORF type:complete len:273 (+),score=63.06,tr	Gene.196110::F01_transcript_104163::g.196110::m.196110 Gene.196110::F01_transcript_104163::g.196110 ORF type:complete len:273 (+),score=63.06,tr [250-266]		0	1766.87	845360992	2	-1.11	40.0669	99
[K].LEEENGLSYTPDQILVSNGAK.[Q]		1	1	2	Gene.86938::F01_transcript_59283::g.86938::m.86938 Gene.86938::F01_transcript_59283::g.86938 ORF type:complete len:488 (+),score=65.76,tr	Gene.86938::F01_transcript_59283::g.86938::m.86938 Gene.86938::F01_transcript_59283::g.86938 ORF type:complete len:488 (+),score=65.76,tr [134-154]		0	2277.12	40011330	2	1.64	43.8045	110
[K].IEEGFGPDGLGIISVTDVPGFPLLR.[Q]		1	1	1	Gene.219526::F01_transcript_111981::g.219526::m.219526 Gene.219526::F01_transcript_111981::g.219526 ORF type:complete len:397 (+),score=48.31,DIOX_N	Gene.219526::F01_transcript_111981::g.219526::m.219526 Gene.219526::F01_transcript_111981::g.219526 ORF type:complete len:397 (+),score=48.31,DIOX_N [75-99]		0	2598.38		3	1.13	55.4002	27
[K].LEEGVNFYQTINPDVAK.[L]		2	4	1	Gene.254960::F01_transcript_11083::g.254960::m.254960 Gene.254960::F01_transcript_11083::g.254960 ORF type:complete len:578 (+),score=120.98,tr; Gene.96240::F01_transcript_63725::g.96240::m.96240 Gene.96240::F01_transcript_63725::g.96240 ORF type:complete len:439 (+),score=78.74,tr	Gene.254960::F01_transcript_11083::g.254960::m.254960 Gene.254960::F01_transcript_11083::g.254960 ORF type:complete len:578 (+),score=120.98,tr [241-257]; Gene.96240::F01_transcript_63725::g.96240::m.96240 Gene.96240::F01_transcript_63725::g.96240 ORF type:complete len:439 (+),score=78.74,tr [240-256]		0	1936.97	13094141	2	1.16	44.4447	107
[K].LEEIAVTTGEEEEDVLLDLK.[S]		1	4	1	Gene.166317::F01_transcript_92822::g.166317::m.166317 Gene.166317::F01_transcript_92822::g.166317 ORF type:complete len:218 (+),score=66.25,tr	Gene.166317::F01_transcript_92822::g.166317::m.166317 Gene.166317::F01_transcript_92822::g.166317 ORF type:complete len:218 (+),score=66.25,tr [34-53]		0	2245.13	6.85833e+06	2	-7.06	51.5	116
[R].IEEELENVR.[Y]		1	2	1	Gene.6110::F01_transcript_15836::g.6110::m.6110 Gene.6110::F01_transcript_15836::g.6110 ORF type:complete len:503 (+),score=95.29,tr	Gene.6110::F01_transcript_15836::g.6110::m.6110 Gene.6110::F01_transcript_15836::g.6110 ORF type:complete len:503 (+),score=95.29,tr [456-464]		0	1130.57	164898544	2	0.63	18.7692	50
[R].TPDVIVDETWFSSIEVLTETK.[N]		2	3	1	Gene.11965::F01_transcript_19734::g.11965::m.11965 Gene.11965::F01_transcript_19734::g.11965 ORF type:complete len:325 (+),score=52.27,tr; Gene.8972::F01_transcript_17789::g.8972::m.8972 Gene.8972::F01_transcript_17789::g.8972 ORF type:complete len:325 (+),score=47.58,tr	Gene.11965::F01_transcript_19734::g.11965::m.11965 Gene.11965::F01_transcript_19734::g.11965 ORF type:complete len:325 (+),score=52.27,tr [140-160]; Gene.8972::F01_transcript_17789::g.8972::m.8972 Gene.8972::F01_transcript_17789::g.8972 ORF type:complete len:325 (+),score=47.58,tr [140-160]		0	2409.21	5132348	3	1.71	55.1976	55
[R].TPVEFPDAKPETLR.[R]		1	1	1	Gene.68954::F01_transcript_51172::g.68954::m.68954 Gene.68954::F01_transcript_51172::g.68954 ORF type:complete len:762 (+),score=134.69,UPF0261	Gene.68954::F01_transcript_51172::g.68954::m.68954 Gene.68954::F01_transcript_51172::g.68954 ORF type:complete len:762 (+),score=134.69,UPF0261 [473-486]		0	1599.84	6.32288e+06	3	0.33	29.1035	26
[K].LEGDEAEIR.[N]		1	2	1	Gene.22919::F01_transcript_2387::g.22919::m.22919 Gene.22919::F01_transcript_2387::g.22919 ORF type:complete len:1148 (+),score=153.20,tr	Gene.22919::F01_transcript_2387::g.22919::m.22919 Gene.22919::F01_transcript_2387::g.22919 ORF type:complete len:1148 (+),score=153.20,tr [735-743]		0	1031.5	19973822	2	-0.2	12.7672	51
[K].LEIMEPCCSVK.[D]	2xCarbamidomethyl [C7; C8]; 1xOxidation [M4]	2	2	1	Gene.9817::F01_transcript_18358::g.9817::m.9817 Gene.9817::F01_transcript_18358::g.9817 ORF type:complete len:396 (+),score=85.38,tr; Gene.228512::F01_transcript_115761::g.228512::m.228512 Gene.228512::F01_transcript_115761::g.228512 ORF type:complete len:407 (+),score=79.09,tr	Gene.9817::F01_transcript_18358::g.9817::m.9817 Gene.9817::F01_transcript_18358::g.9817 ORF type:complete len:396 (+),score=85.38,tr [109-119]; Gene.228512::F01_transcript_115761::g.228512::m.228512 Gene.228512::F01_transcript_115761::g.228512 ORF type:complete len:407 (+),score=79.09,tr [110-120]		0	1381.62	31354858	2	-0.62	23.5122	43
[R].TPPTPQDEMR.[A]		5	22	1	Gene.73741::F01_transcript_53371::g.73741::m.73741 Gene.73741::F01_transcript_53371::g.73741 ORF type:complete len:270 (+),score=53.66,tr; Gene.232648::F01_transcript_117408::g.232648::m.232648 Gene.232648::F01_transcript_117408::g.232648 ORF type:complete len:509 (+),score=87.48,tr; Gene.54463::F01_transcript_3948::g.54463::m.54463 Gene.54463::F01_transcript_3948::g.54463 ORF type:complete len:9…	Gene.73741::F01_transcript_53371::g.73741::m.73741 Gene.73741::F01_transcript_53371::g.73741 ORF type:complete len:270 (+),score=53.66,tr [129-138]; Gene.232648::F01_transcript_117408::g.232648::m.232648 Gene.232648::F01_transcript_117408::g.232648 ORF type:complete len:509 (+),score=87.48,tr [228-237]; Gene.54463::F01_transcript_3948::g.54463::m.54463 Gene.54463::F01_transcript_3948::g.54463 ORF…		0	1171.54	62172500	2	0.09	13.1758	34
[K].TPQEAAAITIK.[A]		1	1	1	Gene.174193::F01_transcript_95864::g.174193::m.174193 Gene.174193::F01_transcript_95864::g.174193 ORF type:complete len:770 (+),score=26.98,tr	Gene.174193::F01_transcript_95864::g.174193::m.174193 Gene.174193::F01_transcript_95864::g.174193 ORF type:complete len:770 (+),score=26.98,tr [311-321]		0	1142.64	87624584	2	-0.14	21.6329	69
[K].IELLDEIGWGHVASYER.[L]		1	4	1	Gene.21819::F01_transcript_1906::g.21819::m.21819 Gene.21819::F01_transcript_1906::g.21819 ORF type:complete len:1340 (+),score=268.40,tr	Gene.21819::F01_transcript_1906::g.21819::m.21819 Gene.21819::F01_transcript_1906::g.21819 ORF type:complete len:1340 (+),score=268.40,tr [1238-1254]		0	1986.99		3	0.22	50.5175	26
[K].TPSILALSR.[Q]		1	1	1	Gene.251580::F01_transcript_9126::g.251580::m.251580 Gene.251580::F01_transcript_9126::g.251580 ORF type:complete len:740 (+),score=76.32,tr	Gene.251580::F01_transcript_9126::g.251580::m.251580 Gene.251580::F01_transcript_9126::g.251580 ORF type:complete len:740 (+),score=76.32,tr [589-597]		0	957.573	27961074	2	-2.44	33.7523	58
[K].LELFLPEEYPMAAPK.[V]		1	4	1	Gene.16902::F01_transcript_23452::g.16902::m.16902 Gene.16902::F01_transcript_23452::g.16902 ORF type:complete len:154 (+),score=29.30,tr	Gene.16902::F01_transcript_23452::g.16902::m.16902 Gene.16902::F01_transcript_23452::g.16902 ORF type:complete len:154 (+),score=29.30,tr [56-70]		0	1747.9		2	1.04	51.7179	35
[K].IEIEQGDGGVGTIIR.[V]		1	2	1	Gene.18310::F01_transcript_24818::g.18310::m.18310 Gene.18310::F01_transcript_24818::g.18310 ORF type:complete len:192 (+),score=20.89,tr	Gene.18310::F01_transcript_24818::g.18310::m.18310 Gene.18310::F01_transcript_24818::g.18310 ORF type:complete len:192 (+),score=20.89,tr [42-56]		0	1556.83	8661386	2	-2.07	37.4253	22
[R].LEIELAEVEMPGLISCR.[T]	1xCarbamidomethyl [C16]; 1xOxidation [M10]	3	8	6	Gene.3840::F01_transcript_14430::g.3840::m.3840 Gene.3840::F01_transcript_14430::g.3840 ORF type:complete len:486 (+),score=70.73,tr; Gene.4598::F01_transcript_14858::g.4598::m.4598 Gene.4598::F01_transcript_14858::g.4598 ORF type:complete len:507 (+),score=69.58,tr; Gene.3480::F01_transcript_14216::g.3480::m.3480 Gene.3480::F01_transcript_14216::g.3480 ORF type:complete len:508 (+),score=56.09,tr	Gene.3840::F01_transcript_14430::g.3840::m.3840 Gene.3840::F01_transcript_14430::g.3840 ORF type:complete len:486 (+),score=70.73,tr [27-43]; Gene.4598::F01_transcript_14858::g.4598::m.4598 Gene.4598::F01_transcript_14858::g.4598 ORF type:complete len:507 (+),score=69.58,tr [27-43]; Gene.3480::F01_transcript_14216::g.3480::m.3480 Gene.3480::F01_transcript_14216::g.3480 ORF type:complete len:508 (…		0	1974.99	175033232	2	1.05	50.5098	70
[R].LEIELAEVEMPGLISCR.[T]	1xCarbamidomethyl [C16]	3	8	21	Gene.3840::F01_transcript_14430::g.3840::m.3840 Gene.3840::F01_transcript_14430::g.3840 ORF type:complete len:486 (+),score=70.73,tr; Gene.4598::F01_transcript_14858::g.4598::m.4598 Gene.4598::F01_transcript_14858::g.4598 ORF type:complete len:507 (+),score=69.58,tr; Gene.3480::F01_transcript_14216::g.3480::m.3480 Gene.3480::F01_transcript_14216::g.3480 ORF type:complete len:508 (+),score=56.09,tr	Gene.3840::F01_transcript_14430::g.3840::m.3840 Gene.3840::F01_transcript_14430::g.3840 ORF type:complete len:486 (+),score=70.73,tr [27-43]; Gene.4598::F01_transcript_14858::g.4598::m.4598 Gene.4598::F01_transcript_14858::g.4598 ORF type:complete len:507 (+),score=69.58,tr [27-43]; Gene.3480::F01_transcript_14216::g.3480::m.3480 Gene.3480::F01_transcript_14216::g.3480 ORF type:complete len:508 (…		0	1958.99	1.56803e+09	2	-0.6	52.6651	82
[K].TPSVLALSR.[Q]		1	1	1	Gene.182991::F01_transcript_99287::g.182991::m.182991 Gene.182991::F01_transcript_99287::g.182991 ORF type:complete len:523 (+),score=73.12,tr	Gene.182991::F01_transcript_99287::g.182991::m.182991 Gene.182991::F01_transcript_99287::g.182991 ORF type:complete len:523 (+),score=73.12,tr [372-380]		0	943.557	168492032	2	-0.64	27.7578	59
[K].IELDIESHLISEAR.[S]		1	4	1	Gene.250865::F01_transcript_8715::g.250865::m.250865	Gene.250865::F01_transcript_8715::g.250865::m.250865 [353-366]		0	1624.85	4.08168e+06	3	0.46	44.1264	61
[R].LEIDGPGFVK.[D]		2	3	2	Gene.99470::F01_transcript_4528::g.99470::m.99470 Gene.99470::F01_transcript_4528::g.99470 ORF type:complete len:883 (+),score=165.79,tr; Gene.100065::F01_transcript_4843::g.100065::m.100065 Gene.100065::F01_transcript_4843::g.100065 ORF type:complete len:883 (+),score=161.41,tr	Gene.99470::F01_transcript_4528::g.99470::m.99470 Gene.99470::F01_transcript_4528::g.99470 ORF type:complete len:883 (+),score=165.79,tr [440-449]; Gene.100065::F01_transcript_4843::g.100065::m.100065 Gene.100065::F01_transcript_4843::g.100065 ORF type:complete len:883 (+),score=161.41,tr [440-449]		0	1074.58	6941191	2	1.65	35.9423	19
[R].LEIDGPDFVKDENTDMLLVPR.[M]		1	2	1	Gene.99324::F01_transcript_4469::g.99324::m.99324 Gene.99324::F01_transcript_4469::g.99324 ORF type:complete len:894 (+),score=176.88,tr	Gene.99324::F01_transcript_4469::g.99324::m.99324 Gene.99324::F01_transcript_4469::g.99324 ORF type:complete len:894 (+),score=176.88,tr [437-457]		1	2416.21	21658372	3	0.68	50.6022	56
[R].LEIDGPDFVKDDNTDMLLVPR.[M]		1	1	1	Gene.189500::F01_transcript_101777::g.189500::m.189500 Gene.189500::F01_transcript_101777::g.189500 ORF type:complete len:648 (+),score=100.64,tr	Gene.189500::F01_transcript_101777::g.189500::m.189500 Gene.189500::F01_transcript_101777::g.189500 ORF type:complete len:648 (+),score=100.64,tr [437-457]		1	2402.19	49260380	3	1	50.6466	51
[R].LEIDGPDFVK.[D]		2	3	1	Gene.99324::F01_transcript_4469::g.99324::m.99324 Gene.99324::F01_transcript_4469::g.99324 ORF type:complete len:894 (+),score=176.88,tr; Gene.189500::F01_transcript_101777::g.189500::m.189500 Gene.189500::F01_transcript_101777::g.189500 ORF type:complete len:648 (+),score=100.64,tr	Gene.99324::F01_transcript_4469::g.99324::m.99324 Gene.99324::F01_transcript_4469::g.99324 ORF type:complete len:894 (+),score=176.88,tr [437-446]; Gene.189500::F01_transcript_101777::g.189500::m.189500 Gene.189500::F01_transcript_101777::g.189500 ORF type:complete len:648 (+),score=100.64,tr [437-446]		0	1132.59	6675033	2	1.58	37.8602	13
[K].LELATALLEK.[A]		1	9	1	Gene.9306::F01_transcript_18006::g.9306::m.9306 Gene.9306::F01_transcript_18006::g.9306 ORF type:complete len:402 (+),score=93.89,tr	Gene.9306::F01_transcript_18006::g.9306::m.9306 Gene.9306::F01_transcript_18006::g.9306 ORF type:complete len:402 (+),score=93.89,tr [248-257]		0	1100.66	6.09666e+06	2	-3.08	45.1955	46
[R].LEIASSSIHDLSR.[Q]		1	2	2	Gene.17731::F01_transcript_24241::g.17731::m.17731 Gene.17731::F01_transcript_24241::g.17731 ORF type:complete len:157 (+),score=34.57,tr	Gene.17731::F01_transcript_24241::g.17731::m.17731 Gene.17731::F01_transcript_24241::g.17731 ORF type:complete len:157 (+),score=34.57,tr [53-65]		0	1427.75	111407744	2	-0.72	27.001	108
[R].LEGDSATIQVYEETAGLMVNDPVLR.[T]		2	10	1	Gene.254601::F01_transcript_10866::g.254601::m.254601 Gene.254601::F01_transcript_10866::g.254601 ORF type:complete len:681 (+),score=125.08,tr; Gene.253474::F01_transcript_10215::g.253474::m.253474 Gene.253474::F01_transcript_10215::g.253474 ORF type:complete len:622 (+),score=117.65,tr	Gene.254601::F01_transcript_10866::g.254601::m.254601 Gene.254601::F01_transcript_10866::g.254601 ORF type:complete len:681 (+),score=125.08,tr [58-82]; Gene.253474::F01_transcript_10215::g.253474::m.253474 Gene.253474::F01_transcript_10215::g.253474 ORF type:complete len:622 (+),score=117.65,tr [58-82]		0	2720.34		2	-0.52	53.0111	91
[K].LEGLELELDR.[Y]		2	3	1	Gene.145751::F01_transcript_6062::g.145751::m.145751 Gene.145751::F01_transcript_6062::g.145751 ORF type:complete len:861 (+),score=245.24,tr; Gene.122429::F01_transcript_74545::g.122429::m.122429 Gene.122429::F01_transcript_74545::g.122429 ORF type:complete len:863 (+),score=242.35,tr	Gene.145751::F01_transcript_6062::g.145751::m.145751 Gene.145751::F01_transcript_6062::g.145751 ORF type:complete len:861 (+),score=245.24,tr [370-379]; Gene.122429::F01_transcript_74545::g.122429::m.122429 Gene.122429::F01_transcript_74545::g.122429 ORF type:complete len:863 (+),score=242.35,tr [370-379]		0	1186.63	9266377	2	-1.03	41.6707	58
[R].LEGIIPALETSHALAYLEK.[L]		1	1	1	Gene.103446::F01_transcript_65701::g.103446::m.103446 Gene.103446::F01_transcript_65701::g.103446 ORF type:complete len:469 (+),score=78.04,tr	Gene.103446::F01_transcript_65701::g.103446::m.103446 Gene.103446::F01_transcript_65701::g.103446 ORF type:complete len:469 (+),score=78.04,tr [359-377]		0	2068.13	17571024	3	-0.71	51.4622	70
[K].LEGNLPLFGFHDPASFVNSIQKPR.[V]		3	7	2	Gene.4910::F01_transcript_15037::g.4910::m.4910 Gene.4910::F01_transcript_15037::g.4910 ORF type:complete len:485 (+),score=74.91,tr; Gene.208164::F01_transcript_107742::g.208164::m.208164 Gene.208164::F01_transcript_107742::g.208164 ORF type:complete len:337 (+),score=71.75,tr; Gene.139296::F01_transcript_82439::g.139296::m.139296 Gene.139296::F01_transcript_82439::g.139296 ORF type:complete len…	Gene.4910::F01_transcript_15037::g.4910::m.4910 Gene.4910::F01_transcript_15037::g.4910 ORF type:complete len:485 (+),score=74.91,tr [48-71]; Gene.208164::F01_transcript_107742::g.208164::m.208164 Gene.208164::F01_transcript_107742::g.208164 ORF type:complete len:337 (+),score=71.75,tr [48-71]; Gene.139296::F01_transcript_82439::g.139296::m.139296 Gene.139296::F01_transcript_82439::g.139296 ORF t…		0	2683.4	52870256	4	-0.37	51.2342	48
[K].LEGNLPLFGFHDPASFVNSIR.[K]		1	2	1	Gene.185835::F01_transcript_100370::g.185835::m.185835 Gene.185835::F01_transcript_100370::g.185835 ORF type:complete len:485 (+),score=92.35,tr	Gene.185835::F01_transcript_100370::g.185835::m.185835 Gene.185835::F01_transcript_100370::g.185835 ORF type:complete len:485 (+),score=92.35,tr [48-68]		0	2330.19	11555315	3	0.02	52.5452	41
[R].LEGPIAWDVLYNFEQR.[W]		5	10	2	Gene.171355::F01_transcript_94818::g.171355::m.171355 Gene.171355::F01_transcript_94818::g.171355 ORF type:complete len:811 (+),score=61.13,tr; Gene.199419::F01_transcript_7619::g.199419::m.199419 Gene.199419::F01_transcript_7619::g.199419 ORF type:complete len:811 (+),score=55.16,tr; Gene.198849::F01_transcript_7316::g.198849::m.198849 Gene.198849::F01_transcript_7316::g.198849 ORF type:complete…	Gene.171355::F01_transcript_94818::g.171355::m.171355 Gene.171355::F01_transcript_94818::g.171355 ORF type:complete len:811 (+),score=61.13,tr [412-427]; Gene.199419::F01_transcript_7619::g.199419::m.199419 Gene.199419::F01_transcript_7619::g.199419 ORF type:complete len:811 (+),score=55.16,tr [412-427]; Gene.198849::F01_transcript_7316::g.198849::m.198849 Gene.198849::F01_transcript_7316::g.1988…		0	1949.98	296708888	2	-1.29	53.6744	90
[K].LEFSCLLNSEDLEIESMVVK.[S]	1xCarbamidomethyl [C5]	1	1	2	Gene.89127::F01_transcript_60222::g.89127::m.89127 Gene.89127::F01_transcript_60222::g.89127 ORF type:complete len:127 (+),score=32.59,tr	Gene.89127::F01_transcript_60222::g.89127::m.89127 Gene.89127::F01_transcript_60222::g.89127 ORF type:complete len:127 (+),score=32.59,tr [39-58]		0	2355.15		2	2.48	53.9122	83
[K].LEGSVEATR.[K]		1	2	1	Gene.33695::F01_transcript_36367::g.33695::m.33695 Gene.33695::F01_transcript_36367::g.33695 ORF type:complete len:258 (+),score=57.21,Abhydrolase_2	Gene.33695::F01_transcript_36367::g.33695::m.33695 Gene.33695::F01_transcript_36367::g.33695 ORF type:complete len:258 (+),score=57.21,Abhydrolase_2 [176-184]		0	961.495	12759629	2	-0.17	9.2134	41
[K].LEHEDHLTLGADINILALHTPCHTK.[G]	1xCarbamidomethyl [C22]	1	1	2	Gene.60106::F01_transcript_46976::g.60106::m.60106 Gene.60106::F01_transcript_46976::g.60106 ORF type:complete len:259 (+),score=36.00,tr	Gene.60106::F01_transcript_46976::g.60106::m.60106 Gene.60106::F01_transcript_46976::g.60106 ORF type:complete len:259 (+),score=36.00,tr [90-114]		0	2848.44	1.3313e+07	4	1.38	42.809	52
[R].IEHLMQCHSDVHTAEDWLNSSAILEAFEAR.[A]	1xCarbamidomethyl [C7]	1	3	2	Gene.254809::F01_transcript_10978::g.254809::m.254809 Gene.254809::F01_transcript_10978::g.254809 ORF type:complete len:677 (+),score=107.50,tr	Gene.254809::F01_transcript_10978::g.254809::m.254809 Gene.254809::F01_transcript_10978::g.254809 ORF type:complete len:677 (+),score=107.50,tr [473-502]		0	3509.62	24697994	3	-4.37	51.3869	82
[R].IEHLMQCHSDVHTAEDWLNSSAILEAFEAR.[A]	1xCarbamidomethyl [C7]; 1xOxidation [M5]	1	3	2	Gene.254809::F01_transcript_10978::g.254809::m.254809 Gene.254809::F01_transcript_10978::g.254809 ORF type:complete len:677 (+),score=107.50,tr	Gene.254809::F01_transcript_10978::g.254809::m.254809 Gene.254809::F01_transcript_10978::g.254809 ORF type:complete len:677 (+),score=107.50,tr [473-502]		0	3525.62	9923130	5	-1.96	51.14	6
[K].LEHYEEAISDMK.[K]		2	3	1	Gene.33748::F01_transcript_36398::g.33748::m.33748 Gene.33748::F01_transcript_36398::g.33748 ORF type:complete len:208 (+),score=59.59,tr; Gene.189967::F01_transcript_101965::g.189967::m.189967 Gene.189967::F01_transcript_101965::g.189967 ORF type:complete len:233 (+),score=64.64,tr	Gene.33748::F01_transcript_36398::g.33748::m.33748 Gene.33748::F01_transcript_36398::g.33748 ORF type:complete len:208 (+),score=59.59,tr [146-157]; Gene.189967::F01_transcript_101965::g.189967::m.189967 Gene.189967::F01_transcript_101965::g.189967 ORF type:complete len:233 (+),score=64.64,tr [148-159]		0	1464.67		2	-1.66	22.6178	37
[K].LELAEVHLLPSGSVK.[Y]		1	1	2	Gene.167374::F01_transcript_93243::g.167374::m.167374 Gene.167374::F01_transcript_93243::g.167374 ORF type:complete len:103 (+),score=8.96,tr	Gene.167374::F01_transcript_93243::g.167374::m.167374 Gene.167374::F01_transcript_93243::g.167374 ORF type:complete len:103 (+),score=8.96,tr [62-76]		0	1591.91	459581560	2	1.72	44.004	71
[K].LELAQVHLLPSGSVK.[Y]		2	7	3	Gene.118532::F01_transcript_72693::g.118532::m.118532 Gene.118532::F01_transcript_72693::g.118532 ORF type:complete len:262 (+),score=18.25,tr; Gene.150037::F01_transcript_85961::g.150037::m.150037 Gene.150037::F01_transcript_85961::g.150037 ORF type:complete len:252 (+),score=23.29,tr	Gene.118532::F01_transcript_72693::g.118532::m.118532 Gene.118532::F01_transcript_72693::g.118532 ORF type:complete len:262 (+),score=18.25,tr [186-200]; Gene.150037::F01_transcript_85961::g.150037::m.150037 Gene.150037::F01_transcript_85961::g.150037 ORF type:complete len:252 (+),score=23.29,tr [210-224]		0	1590.92	7.84566e+08	2	-1.19	42.1666	100
[K].TPVDLSEADR.[I]		1	2	1	Gene.230898::F01_transcript_116712::g.230898::m.230898 Gene.230898::F01_transcript_116712::g.230898 ORF type:complete len:616 (+),score=167.40,tr	Gene.230898::F01_transcript_116712::g.230898::m.230898 Gene.230898::F01_transcript_116712::g.230898 ORF type:complete len:616 (+),score=167.40,tr [446-455]		0	1102.54	65318932	2	1.25	17.5228	45
[R].LGDVVSVHQCQDVK.[Y]	1xCarbamidomethyl [C10]	4	59	1	Gene.198739::F01_transcript_7262::g.198739::m.198739 Gene.198739::F01_transcript_7262::g.198739 ORF type:complete len:845 (+),score=170.13,tr; Gene.198254::F01_transcript_7046::g.198254::m.198254 Gene.198254::F01_transcript_7046::g.198254 ORF type:complete len:809 (+),score=172.08,tr; Gene.198299::F01_transcript_7065::g.198299::m.198299 Gene.198299::F01_transcript_7065::g.198299 ORF type:complete…	Gene.198739::F01_transcript_7262::g.198739::m.198739 Gene.198739::F01_transcript_7262::g.198739 ORF type:complete len:845 (+),score=170.13,tr [102-115]; Gene.198254::F01_transcript_7046::g.198254::m.198254 Gene.198254::F01_transcript_7046::g.198254 ORF type:complete len:809 (+),score=172.08,tr [103-116]; Gene.198299::F01_transcript_7065::g.198299::m.198299 Gene.198299::F01_transcript_7065::g.1982…		0	1583.78	411529632	3	1.4	16.5211	34
[K].TPASFEPSIDYVVTK.[I]		2	2	1	Gene.22222::F01_transcript_2071::g.22222::m.22222 Gene.22222::F01_transcript_2071::g.22222 ORF type:complete len:1233 (+),score=227.84,tr; Gene.52199::F01_transcript_2923::g.52199::m.52199 Gene.52199::F01_transcript_2923::g.52199 ORF type:complete len:1185 (+),score=193.56,tr	Gene.22222::F01_transcript_2071::g.22222::m.22222 Gene.22222::F01_transcript_2071::g.22222 ORF type:complete len:1233 (+),score=227.84,tr [421-435]; Gene.52199::F01_transcript_2923::g.52199::m.52199 Gene.52199::F01_transcript_2923::g.52199 ORF type:complete len:1185 (+),score=193.56,tr [411-425]		0	1653.84	7.22275e+06	2	1.73	43.0408	71
[K].LFETPVPGVVFK.[D]		1	1	1	Gene.118243::F01_transcript_72547::g.118243::m.118243 Gene.118243::F01_transcript_72547::g.118243 ORF type:complete len:446 (+),score=24.05,tr	Gene.118243::F01_transcript_72547::g.118243::m.118243 Gene.118243::F01_transcript_72547::g.118243 ORF type:complete len:446 (+),score=24.05,tr [38-49]		0	1332.76	350228160	2	0.15	50.139	58
[R].IGAINVVCSSPEAATR.[V]	1xCarbamidomethyl [C8]	3	4	1	Gene.67556::F01_transcript_50630::g.67556::m.67556 Gene.67556::F01_transcript_50630::g.67556 ORF type:complete len:489 (+),score=92.77,tr; Gene.260526::F01_transcript_59095::g.260526::m.260526 Gene.260526::F01_transcript_59095::g.260526 ORF type:complete len:485 (+),score=95.38,tr; Gene.87112::F01_transcript_59357::g.87112::m.87112 Gene.87112::F01_transcript_59357::g.87112 ORF type:complete len:4…	Gene.67556::F01_transcript_50630::g.67556::m.67556 Gene.67556::F01_transcript_50630::g.67556 ORF type:complete len:489 (+),score=92.77,tr [296-311]; Gene.260526::F01_transcript_59095::g.260526::m.260526 Gene.260526::F01_transcript_59095::g.260526 ORF type:complete len:485 (+),score=95.38,tr [296-311]; Gene.87112::F01_transcript_59357::g.87112::m.87112 Gene.87112::F01_transcript_59357::g.87112 ORF…		0	1644.84	59938272	2	-0.77	30.3211	70
[R].LGALIDTMR.[A]	1xOxidation [M8]	1	2	1	Gene.171481::F01_transcript_94878::g.171481::m.171481 Gene.171481::F01_transcript_94878::g.171481 ORF type:complete len:309 (+),score=30.77,tr	Gene.171481::F01_transcript_94878::g.171481::m.171481 Gene.171481::F01_transcript_94878::g.171481 ORF type:complete len:309 (+),score=30.77,tr [117-125]		0	1005.54	8128462	2	0.28	23.2351	34
[R].TMGALALTSK.[E]		1	1	1	Gene.4789::F01_transcript_14962::g.4789::m.4789 Gene.4789::F01_transcript_14962::g.4789 ORF type:complete len:464 (+),score=68.81,tr	Gene.4789::F01_transcript_14962::g.4789::m.4789 Gene.4789::F01_transcript_14962::g.4789 ORF type:complete len:464 (+),score=68.81,tr [201-210]		0	992.544	324605856	2	-2.23	24.4868	12
[K].IGALDVLVGDEGEIRK.[T]		1	3	1	Gene.12225::F01_transcript_19906::g.12225::m.12225 Gene.12225::F01_transcript_19906::g.12225 ORF type:complete len:352 (+),score=12.58,tr	Gene.12225::F01_transcript_19906::g.12225::m.12225 Gene.12225::F01_transcript_19906::g.12225 ORF type:complete len:352 (+),score=12.58,tr [322-337]		1	1683.93	5.59501e+06	3	0.98	43.9571	34
[R].LGADHVCTHEHR.[E]	1xCarbamidomethyl [C7]	1	1	3	Gene.41627::F01_transcript_39870::g.41627::m.41627 Gene.41627::F01_transcript_39870::g.41627 ORF type:complete len:623 (+),score=45.57,tr	Gene.41627::F01_transcript_39870::g.41627::m.41627 Gene.41627::F01_transcript_39870::g.41627 ORF type:complete len:623 (+),score=45.57,tr [226-237]		0	1431.65	178574647	2	1.01	6.4695	60
[R].IGAATALEVR.[A]		2	3	1	Gene.258343::F01_transcript_13060::g.258343::m.258343 Gene.258343::F01_transcript_13060::g.258343 ORF type:complete len:622 (+),score=56.09,tr; Gene.255693::F01_transcript_11499::g.255693::m.255693 Gene.255693::F01_transcript_11499::g.255693 ORF type:complete len:586 (+),score=68.93,tr	Gene.258343::F01_transcript_13060::g.258343::m.258343 Gene.258343::F01_transcript_13060::g.258343 ORF type:complete len:622 (+),score=56.09,tr [151-160]; Gene.255693::F01_transcript_11499::g.255693::m.255693 Gene.255693::F01_transcript_11499::g.255693 ORF type:complete len:586 (+),score=68.93,tr [108-117]		0	1000.58	110266928	2	0.58	23.7857	71
[K].IGAAMYDVFK.[E]	1xOxidation [M5]	1	1	1	Gene.212006::F01_transcript_109127::g.212006::m.212006 Gene.212006::F01_transcript_109127::g.212006 ORF type:complete len:330 (+),score=63.49,tr	Gene.212006::F01_transcript_109127::g.212006::m.212006 Gene.212006::F01_transcript_109127::g.212006 ORF type:complete len:330 (+),score=63.49,tr [314-323]		0	1130.56	7118624	2	-0.61	31.3123	36
[K].IGAAMYDVFK.[E]		1	1	1	Gene.212006::F01_transcript_109127::g.212006::m.212006 Gene.212006::F01_transcript_109127::g.212006 ORF type:complete len:330 (+),score=63.49,tr	Gene.212006::F01_transcript_109127::g.212006::m.212006 Gene.212006::F01_transcript_109127::g.212006 ORF type:complete len:330 (+),score=63.49,tr [314-323]		0	1114.56	81975304	2	-0.36	40.1469	54
[R].LGAAHLGLGNFSEAISSYEK.[G]		1	1	1	Gene.257445::F01_transcript_12530::g.257445::m.257445 Gene.257445::F01_transcript_12530::g.257445 ORF type:complete len:591 (+),score=129.96,tr	Gene.257445::F01_transcript_12530::g.257445::m.257445 Gene.257445::F01_transcript_12530::g.257445 ORF type:complete len:591 (+),score=129.96,tr [76-95]		0	2064.04	8.08157e+06	3	-1.3	47.8508	26
[R].LGAAHLGLGNFPESISAYEK.[G]		1	1	1	Gene.67947::F01_transcript_50800::g.67947::m.67947 Gene.67947::F01_transcript_50800::g.67947 ORF type:complete len:576 (+),score=121.26,tr	Gene.67947::F01_transcript_50800::g.67947::m.67947 Gene.67947::F01_transcript_50800::g.67947 ORF type:complete len:576 (+),score=121.26,tr [76-95]		0	2074.06	10818318	3	-0.29	47.7376	32
[R].TMLGESLYPLVDQLER.[E]		2	11	1	Gene.251225::F01_transcript_8930::g.251225::m.251225 Gene.251225::F01_transcript_8930::g.251225 ORF type:complete len:672 (+),score=137.69,tr; Gene.251016::F01_transcript_8814::g.251016::m.251016 Gene.251016::F01_transcript_8814::g.251016 ORF type:complete len:663 (+),score=143.76,tr	Gene.251225::F01_transcript_8930::g.251225::m.251225 Gene.251225::F01_transcript_8930::g.251225 ORF type:complete len:672 (+),score=137.69,tr [583-598]; Gene.251016::F01_transcript_8814::g.251016::m.251016 Gene.251016::F01_transcript_8814::g.251016 ORF type:complete len:663 (+),score=143.76,tr [579-594]		0	1863.95	5603659	2	-0.66	52.3853	78
[K].TMLIGADSSHVNDR.[C]		1	1	1	Gene.61025::F01_transcript_47390::g.61025::m.61025 Gene.61025::F01_transcript_47390::g.61025 ORF type:complete len:248 (+),score=25.76,tr	Gene.61025::F01_transcript_47390::g.61025::m.61025 Gene.61025::F01_transcript_47390::g.61025 ORF type:complete len:248 (+),score=25.76,tr [169-182]		0	1515.72		3	-2.03	18.318	32
[R].TMNASECVAR.[G]	1xCarbamidomethyl [C7]	4	49	1	Gene.106809::F01_transcript_67228::g.106809::m.106809 Gene.106809::F01_transcript_67228::g.106809 ORF type:complete len:851 (+),score=195.44,tr; Gene.100505::F01_transcript_5056::g.100505::m.100505 Gene.100505::F01_transcript_5056::g.100505 ORF type:complete len:849 (+),score=191.12,tr; Gene.49135::F01_transcript_43526::g.49135::m.49135 Gene.49135::F01_transcript_43526::g.49135 ORF type:complete …	Gene.106809::F01_transcript_67228::g.106809::m.106809 Gene.106809::F01_transcript_67228::g.106809 ORF type:complete len:851 (+),score=195.44,tr [362-371]; Gene.100505::F01_transcript_5056::g.100505::m.100505 Gene.100505::F01_transcript_5056::g.100505 ORF type:complete len:849 (+),score=191.12,tr [362-371]; Gene.49135::F01_transcript_43526::g.49135::m.49135 Gene.49135::F01_transcript_43526::g.4913…		0	1138.5	29127104	2	2.59	9.8893	49
[K].IFVYDLVNQR.[I]		1	1	1	Gene.84043::F01_transcript_58049::g.84043::m.84043 Gene.84043::F01_transcript_58049::g.84043 ORF type:complete len:498 (+),score=59.76,tr	Gene.84043::F01_transcript_58049::g.84043::m.84043 Gene.84043::F01_transcript_58049::g.84043 ORF type:complete len:498 (+),score=59.76,tr [425-434]		0	1266.68	7.16594e+06	2	1.86	44.814	35
[K].LGANAILAVSLAVCK.[A]	1xCarbamidomethyl [C14]	5	19	1	Gene.8012::F01_transcript_17163::g.8012::m.8012 Gene.8012::F01_transcript_17163::g.8012 ORF type:complete len:461 (+),score=114.02,tr; Gene.164042::F01_transcript_92050::g.164042::m.164042 Gene.164042::F01_transcript_92050::g.164042 ORF type:complete len:298 (+),score=81.19,tr; Gene.39513::F01_transcript_38924::g.39513::m.39513 Gene.39513::F01_transcript_38924::g.39513 ORF type:complete len:196 (…	Gene.8012::F01_transcript_17163::g.8012::m.8012 Gene.8012::F01_transcript_17163::g.8012 ORF type:complete len:461 (+),score=114.02,tr [80-94]; Gene.164042::F01_transcript_92050::g.164042::m.164042 Gene.164042::F01_transcript_92050::g.164042 ORF type:complete len:298 (+),score=81.19,tr [111-125]; Gene.39513::F01_transcript_38924::g.39513::m.39513 Gene.39513::F01_transcript_38924::g.39513 ORF type:…		0	1499.86		2	-0.19	51.3322	34
[K].TMPGSLGHEEQDAK.[T]		1	1	2	Gene.209121::F01_transcript_108063::g.209121::m.209121 Gene.209121::F01_transcript_108063::g.209121 ORF type:complete len:402 (+),score=51.75,tr	Gene.209121::F01_transcript_108063::g.209121::m.209121 Gene.209121::F01_transcript_108063::g.209121 ORF type:complete len:402 (+),score=51.75,tr [124-137]		0	1499.68	2.71348e+07	2	-1.95	11.3888	35
[K].LFVPVTEPISSNAHHYNPFLSTDGK.[G]		1	1	1	Gene.138148::F01_transcript_81879::g.138148::m.138148 Gene.138148::F01_transcript_81879::g.138148 ORF type:complete len:674 (+),score=33.51,PD40	Gene.138148::F01_transcript_81879::g.138148::m.138148 Gene.138148::F01_transcript_81879::g.138148 ORF type:complete len:674 (+),score=33.51,PD40 [312-336]		0	2770.38	13491245	4	-2.23	47.904	29
[R].IFVPSGEPPEAAPK.[E]		1	3	1	Gene.236078::F01_transcript_118690::g.236078::m.236078 Gene.236078::F01_transcript_118690::g.236078 ORF type:complete len:613 (+),score=42.92,tr	Gene.236078::F01_transcript_118690::g.236078::m.236078 Gene.236078::F01_transcript_118690::g.236078 ORF type:complete len:613 (+),score=42.92,tr [379-392]		0	1438.76	18195466	2	-0.96	29.9658	16
[K].TMVPVPSDGK.[T]	1xOxidation [M2]	2	5	1	Gene.86591::F01_transcript_59133::g.86591::m.86591 Gene.86591::F01_transcript_59133::g.86591 ORF type:complete len:477 (+),score=25.94,tr; Gene.129165::F01_transcript_77606::g.129165::m.129165 Gene.129165::F01_transcript_77606::g.129165 ORF type:complete len:569 (+),score=35.24,tr	Gene.86591::F01_transcript_59133::g.86591::m.86591 Gene.86591::F01_transcript_59133::g.86591 ORF type:complete len:477 (+),score=25.94,tr [300-309]; Gene.129165::F01_transcript_77606::g.129165::m.129165 Gene.129165::F01_transcript_77606::g.129165 ORF type:complete len:569 (+),score=35.24,tr [392-401]		0	1046.52	5300053	2	-0.77	14.0594	22
[K].LFVGNLPYDIESEALAGLFDK.[A]		2	3	1	Gene.45245::F01_transcript_41589::g.45245::m.45245 Gene.45245::F01_transcript_41589::g.45245 ORF type:complete len:317 (+),score=67.69,tr; Gene.13946::F01_transcript_21064::g.13946::m.13946 Gene.13946::F01_transcript_21064::g.13946 ORF type:complete len:316 (+),score=67.82,tr	Gene.45245::F01_transcript_41589::g.45245::m.45245 Gene.45245::F01_transcript_41589::g.45245 ORF type:complete len:317 (+),score=67.69,tr [127-147]; Gene.13946::F01_transcript_21064::g.13946::m.13946 Gene.13946::F01_transcript_21064::g.13946 ORF type:complete len:316 (+),score=67.82,tr [126-146]		0	2311.19		2	-0.44	55.4242	99
[K].IFVGGIPTTVNEDEFK.[N]		1	1	1	Gene.207586::F01_transcript_107524::g.207586::m.207586 Gene.207586::F01_transcript_107524::g.207586 ORF type:complete len:400 (+),score=95.64,tr	Gene.207586::F01_transcript_107524::g.207586::m.207586 Gene.207586::F01_transcript_107524::g.207586 ORF type:complete len:400 (+),score=95.64,tr [171-186]		0	1765.9	21423206	2	-0.01	48.33	61
[K].IFVGGIPTSVNEDEFK.[N]		1	2	2	Gene.5823::F01_transcript_15646::g.5823::m.5823 Gene.5823::F01_transcript_15646::g.5823 ORF type:complete len:405 (+),score=86.38,tr	Gene.5823::F01_transcript_15646::g.5823::m.5823 Gene.5823::F01_transcript_15646::g.5823 ORF type:complete len:405 (+),score=86.38,tr [168-183]		0	1751.89	9.99247e+07	2	0.84	47.6029	59
[K].IFVGGIPSTVTEDDLER.[F]		1	1	1	Gene.262127::F01_transcript_90155::g.262127::m.262127 Gene.262127::F01_transcript_90155::g.262127 ORF type:complete len:389 (+),score=52.55,tr	Gene.262127::F01_transcript_90155::g.262127::m.262127 Gene.262127::F01_transcript_90155::g.262127 ORF type:complete len:389 (+),score=52.55,tr [107-123]		0	1847.94	9887803	2	1.32	47.44	52
[K].IFVGGLPPTLTEDEFR.[Q]		1	3	1	Gene.148456::F01_transcript_85329::g.148456::m.148456 Gene.148456::F01_transcript_85329::g.148456 ORF type:complete len:434 (+),score=98.86,tr	Gene.148456::F01_transcript_85329::g.148456::m.148456 Gene.148456::F01_transcript_85329::g.148456 ORF type:complete len:434 (+),score=98.86,tr [114-129]		0	1790.93	61430720	2	0.12	50.9572	45
[K].IFVGGLPPTLSEEEFR.[Q]		1	6	1	Gene.259289::F01_transcript_33251::g.259289::m.259289 Gene.259289::F01_transcript_33251::g.259289 ORF type:complete len:474 (+),score=96.10,tr	Gene.259289::F01_transcript_33251::g.259289::m.259289 Gene.259289::F01_transcript_33251::g.259289 ORF type:complete len:474 (+),score=96.10,tr [119-134]		0	1790.93	6.42515e+06	2	-1.86	50.4393	24
[K].TNAGILLPEK.[T]		1	1	2	Gene.24722::F01_transcript_28620::g.24722::m.24722 Gene.24722::F01_transcript_28620::g.24722 ORF type:complete len:98 (+),score=21.21,tr	Gene.24722::F01_transcript_28620::g.24722::m.24722 Gene.24722::F01_transcript_28620::g.24722 ORF type:complete len:98 (+),score=21.21,tr [23-32]		0	1055.61	675145728	2	1.05	27.2014	78
[K].IFVGGLASTVTEADFK.[N]		1	4	1	Gene.247087::F01_transcript_122933::g.247087::m.247087 Gene.247087::F01_transcript_122933::g.247087 ORF type:complete len:507 (+),score=76.92,tr	Gene.247087::F01_transcript_122933::g.247087::m.247087 Gene.247087::F01_transcript_122933::g.247087 ORF type:complete len:507 (+),score=76.92,tr [122-137]		0	1654.87		2	-2.26	49.5366	100
[K].IFVGGLASTVTDTDFK.[N]		1	16	1	Gene.194518::F01_transcript_103549::g.194518::m.194518 Gene.194518::F01_transcript_103549::g.194518 ORF type:complete len:544 (+),score=64.55,tr	Gene.194518::F01_transcript_103549::g.194518::m.194518 Gene.194518::F01_transcript_103549::g.194518 ORF type:complete len:544 (+),score=64.55,tr [173-188]		0	1670.86	9570675	2	-4.02	49.1056	40
[K].IFVDTDADVR.[L]		1	9	1	Gene.178871::F01_transcript_97633::g.178871::m.178871 Gene.178871::F01_transcript_97633::g.178871 ORF type:complete len:520 (+),score=70.40,tr	Gene.178871::F01_transcript_97633::g.178871::m.178871 Gene.178871::F01_transcript_97633::g.178871 ORF type:complete len:520 (+),score=70.40,tr [188-197]		0	1150.57	6.96091e+06	2	-3.16	25.8599	16
[K].LFTYDDVVER.[VL]		2	6	1	Gene.169567::F01_transcript_94106::g.169567::m.169567 Gene.169567::F01_transcript_94106::g.169567 ORF type:complete len:1122 (+),score=216.85,tr; Gene.22515::F01_transcript_2207::g.22515::m.22515 Gene.22515::F01_transcript_2207::g.22515 ORF type:complete len:1107 (+),score=208.21,tr	Gene.169567::F01_transcript_94106::g.169567::m.169567 Gene.169567::F01_transcript_94106::g.169567 ORF type:complete len:1122 (+),score=216.85,tr [828-837]; Gene.22515::F01_transcript_2207::g.22515::m.22515 Gene.22515::F01_transcript_2207::g.22515 ORF type:complete len:1107 (+),score=208.21,tr [813-822]		0	1256.62	5.28047e+06	2	2.84	35.55	26
[R].TMVINVEYNQLDPLLR.[A]		3	7	2	Gene.105498::F01_transcript_66673::g.105498::m.105498 Gene.105498::F01_transcript_66673::g.105498 ORF type:complete len:625 (+),score=127.02,tr; Gene.255818::F01_transcript_11562::g.255818::m.255818 Gene.255818::F01_transcript_11562::g.255818 ORF type:complete len:624 (+),score=125.16,tr; Gene.102819::F01_transcript_65430::g.102819::m.102819 Gene.102819::F01_transcript_65430::g.102819 ORF type:co…	Gene.105498::F01_transcript_66673::g.105498::m.105498 Gene.105498::F01_transcript_66673::g.105498 ORF type:complete len:625 (+),score=127.02,tr [342-357]; Gene.255818::F01_transcript_11562::g.255818::m.255818 Gene.255818::F01_transcript_11562::g.255818 ORF type:complete len:624 (+),score=125.16,tr [341-356]; Gene.102819::F01_transcript_65430::g.102819::m.102819 Gene.102819::F01_transcript_65430::…		0	1918.01	3.01682e+07	2	-1.44	51.6339	68
[K].IGANEPSQLSIDSNAQGLAR.[Y]		1	1	4	Gene.9830::F01_transcript_18367::g.9830::m.9830 Gene.9830::F01_transcript_18367::g.9830 ORF type:complete len:359 (+),score=39.35,tr	Gene.9830::F01_transcript_18367::g.9830::m.9830 Gene.9830::F01_transcript_18367::g.9830 ORF type:complete len:359 (+),score=39.35,tr [149-168]		0	2041.03	9.83037e+08	2	-0.45	33.2112	91
[R].LGANLDCIK.[N]	1xCarbamidomethyl [C7]	1	2	1	Gene.256312::F01_transcript_11846::g.256312::m.256312 Gene.256312::F01_transcript_11846::g.256312 ORF type:complete len:631 (+),score=104.14,tr	Gene.256312::F01_transcript_11846::g.256312::m.256312 Gene.256312::F01_transcript_11846::g.256312 ORF type:complete len:631 (+),score=104.14,tr [305-313]		0	1003.52	13044300	2	0.67	23.389	51
[R].LGANSLLDIVVFGR.[A]		2	11	2	Gene.255911::F01_transcript_11607::g.255911::m.255911 Gene.255911::F01_transcript_11607::g.255911 ORF type:complete len:633 (+),score=96.25,tr; Gene.254812::F01_transcript_10979::g.254812::m.254812 Gene.254812::F01_transcript_10979::g.254812 ORF type:complete len:633 (+),score=105.38,tr	Gene.255911::F01_transcript_11607::g.255911::m.255911 Gene.255911::F01_transcript_11607::g.255911 ORF type:complete len:633 (+),score=96.25,tr [440-453]; Gene.254812::F01_transcript_10979::g.254812::m.254812 Gene.254812::F01_transcript_10979::g.254812 ORF type:complete len:633 (+),score=105.38,tr [440-453]		0	1473.84		2	-0.62	54.0524	120
[K].IGDVVAYSGNPLGSYAEEQILPANIVVTVPSSIDYNTAASVMLK.[G]		1	2	2	Gene.12166::F01_transcript_19870::g.12166::m.12166 Gene.12166::F01_transcript_19870::g.12166 ORF type:complete len:378 (+),score=40.31,tr	Gene.12166::F01_transcript_19870::g.12166::m.12166 Gene.12166::F01_transcript_19870::g.12166 ORF type:complete len:378 (+),score=40.31,tr [132-175]		0	4566.33		4	1.45	55.0446	108
[R].LGDTDLYAEIEK.[D]		2	3	1	Gene.145087::F01_transcript_5759::g.145087::m.145087 Gene.145087::F01_transcript_5759::g.145087 ORF type:complete len:837 (+),score=155.70,tr; Gene.79702::F01_transcript_56152::g.79702::m.79702 Gene.79702::F01_transcript_56152::g.79702 ORF type:complete len:837 (+),score=155.85,tr	Gene.145087::F01_transcript_5759::g.145087::m.145087 Gene.145087::F01_transcript_5759::g.145087 ORF type:complete len:837 (+),score=155.70,tr [288-299]; Gene.79702::F01_transcript_56152::g.79702::m.79702 Gene.79702::F01_transcript_56152::g.79702 ORF type:complete len:837 (+),score=155.85,tr [288-299]		0	1366.67	31304806	2	2.22	36.7915	63
[R].IGDTAMLAAVK.[L]		1	1	1	Gene.211160::F01_transcript_108829::g.211160::m.211160 Gene.211160::F01_transcript_108829::g.211160 ORF type:complete len:304 (+),score=44.04,tr	Gene.211160::F01_transcript_108829::g.211160::m.211160 Gene.211160::F01_transcript_108829::g.211160 ORF type:complete len:304 (+),score=44.04,tr [66-76]		0	1089.6	5983153	2	-1.05	31.4898	43
[K].IGDTAGTIDNIVQCK.[L]	1xCarbamidomethyl [C14]	3	4	1	Gene.254924::F01_transcript_11047::g.254924::m.254924 Gene.254924::F01_transcript_11047::g.254924 ORF type:complete len:609 (+),score=107.27,tr; Gene.202472::F01_transcript_105468::g.202472::m.202472 Gene.202472::F01_transcript_105468::g.202472 ORF type:complete len:630 (+),score=114.60,tr; Gene.133307::F01_transcript_79542::g.133307::m.133307 Gene.133307::F01_transcript_79542::g.133307 ORF type:…	Gene.254924::F01_transcript_11047::g.254924::m.254924 Gene.254924::F01_transcript_11047::g.254924 ORF type:complete len:609 (+),score=107.27,tr [149-163]; Gene.202472::F01_transcript_105468::g.202472::m.202472 Gene.202472::F01_transcript_105468::g.202472 ORF type:complete len:630 (+),score=114.60,tr [149-163]; Gene.133307::F01_transcript_79542::g.133307::m.133307 Gene.133307::F01_transcript_79542…		0	1604.79	26513018	2	-1.45	33.1532	80
[R].LGDSIAVNGTCLTVSR.[F]	1xCarbamidomethyl [C11]	1	2	1	Gene.14205::F01_transcript_21226::g.14205::m.14205 Gene.14205::F01_transcript_21226::g.14205 ORF type:complete len:264 (+),score=3.38,Lum_binding	Gene.14205::F01_transcript_21226::g.14205::m.14205 Gene.14205::F01_transcript_21226::g.14205 ORF type:complete len:264 (+),score=3.38,Lum_binding [69-84]		0	1662.85	10451873	2	3.08	35.9778	53
[R].LGDRPLFVLVK.[A]		1	4	1	Gene.15111::F01_transcript_21897::g.15111::m.15111 Gene.15111::F01_transcript_21897::g.15111 ORF type:complete len:182 (+),score=24.86,tr	Gene.15111::F01_transcript_21897::g.15111::m.15111 Gene.15111::F01_transcript_21897::g.15111 ORF type:complete len:182 (+),score=24.86,tr [169-179]		0	1256.77	5.19684e+06	3	-0.63	41.2058	17
[K].IGDQVCALLSGGGYAEK.[V]	1xCarbamidomethyl [C6]	2	2	2	Gene.256594::F01_transcript_12001::g.256594::m.256594 Gene.256594::F01_transcript_12001::g.256594 ORF type:complete len:165 (+),score=18.78,tr; Gene.13447::F01_transcript_20734::g.13447::m.13447 Gene.13447::F01_transcript_20734::g.13447 ORF type:complete len:165 (+),score=18.87,tr	Gene.256594::F01_transcript_12001::g.256594::m.256594 Gene.256594::F01_transcript_12001::g.256594 ORF type:complete len:165 (+),score=18.78,tr [81-97]; Gene.13447::F01_transcript_20734::g.13447::m.13447 Gene.13447::F01_transcript_20734::g.13447 ORF type:complete len:165 (+),score=18.87,tr [81-97]		0	1737.85	617137600	2	-1.42	42.6101	110
[R].LGDNLSAHTNELVALFSR.[L]		2	8	2	Gene.111314::F01_transcript_69352::g.111314::m.111314 Gene.111314::F01_transcript_69352::g.111314 ORF type:complete len:810 (+),score=107.75,tr; Gene.138975::F01_transcript_82288::g.138975::m.138975 Gene.138975::F01_transcript_82288::g.138975 ORF type:complete len:827 (+),score=112.88,tr	Gene.111314::F01_transcript_69352::g.111314::m.111314 Gene.111314::F01_transcript_69352::g.111314 ORF type:complete len:810 (+),score=107.75,tr [16-33]; Gene.138975::F01_transcript_82288::g.138975::m.138975 Gene.138975::F01_transcript_82288::g.138975 ORF type:complete len:827 (+),score=112.88,tr [16-33]		0	1957.01	47026419	2	0.91	50.465	91
[K].TMDSTSLTAEKLELAEVHLLPSGSVK.[Y]		1	1	1	Gene.167374::F01_transcript_93243::g.167374::m.167374 Gene.167374::F01_transcript_93243::g.167374 ORF type:complete len:103 (+),score=8.96,tr	Gene.167374::F01_transcript_93243::g.167374::m.167374 Gene.167374::F01_transcript_93243::g.167374 ORF type:complete len:103 (+),score=8.96,tr [51-76]		1	2756.44	7001747	4	-0.18	49.4384	39
[K].TMDSTSLTAEKLELAQVHLLPSGSVK.[Y]		2	7	1	Gene.118532::F01_transcript_72693::g.118532::m.118532 Gene.118532::F01_transcript_72693::g.118532 ORF type:complete len:262 (+),score=18.25,tr; Gene.150037::F01_transcript_85961::g.150037::m.150037 Gene.150037::F01_transcript_85961::g.150037 ORF type:complete len:252 (+),score=23.29,tr	Gene.118532::F01_transcript_72693::g.118532::m.118532 Gene.118532::F01_transcript_72693::g.118532 ORF type:complete len:262 (+),score=18.25,tr [175-200]; Gene.150037::F01_transcript_85961::g.150037::m.150037 Gene.150037::F01_transcript_85961::g.150037 ORF type:complete len:252 (+),score=23.29,tr [199-224]		1	2755.45		3	0.38	48.8071	76
[K].TMEINPENSIMDELR.[K]	1xOxidation [M2]	1	16	1	Gene.252990::F01_transcript_9902::g.252990::m.252990 Gene.252990::F01_transcript_9902::g.252990 ORF type:complete len:701 (+),score=164.83,tr	Gene.252990::F01_transcript_9902::g.252990::m.252990 Gene.252990::F01_transcript_9902::g.252990 ORF type:complete len:701 (+),score=164.83,tr [605-619]		0	1807.82	6.08803e+06	2	-2.95	45.7314	34
[K].LGDIVPADAR.[L]		1	79	1	Gene.176737::F01_transcript_96807::g.176737::m.176737 Gene.176737::F01_transcript_96807::g.176737 ORF type:complete len:955 (+),score=82.90,tr	Gene.176737::F01_transcript_96807::g.176737::m.176737 Gene.176737::F01_transcript_96807::g.176737 ORF type:complete len:955 (+),score=82.90,tr [160-169]		0	1026.56	5.48781e+06	2	-2.54	22.7483	31
[R].LGDLIGVVK.[A]		1	1	1	Gene.105085::F01_transcript_66437::g.105085::m.105085 Gene.105085::F01_transcript_66437::g.105085 ORF type:complete len:494 (+),score=54.30,tr	Gene.105085::F01_transcript_66437::g.105085::m.105085 Gene.105085::F01_transcript_66437::g.105085 ORF type:complete len:494 (+),score=54.30,tr [327-335]		0	913.572	11100381	2	-0.19	35.4117	32
[K].LGDLHQTQIFAK.[I]		2	10	2	Gene.258623::F01_transcript_13248::g.258623::m.258623 Gene.258623::F01_transcript_13248::g.258623 ORF type:complete len:553 (+),score=98.90,tr; Gene.258502::F01_transcript_13155::g.258502::m.258502 Gene.258502::F01_transcript_13155::g.258502 ORF type:complete len:528 (+),score=105.12,tr	Gene.258623::F01_transcript_13248::g.258623::m.258623 Gene.258623::F01_transcript_13248::g.258623 ORF type:complete len:553 (+),score=98.90,tr [217-228]; Gene.258502::F01_transcript_13155::g.258502::m.258502 Gene.258502::F01_transcript_13155::g.258502 ORF type:complete len:528 (+),score=105.12,tr [245-256]		0	1370.74	135967988	2	2.62	26.2565	45
[R].LGDLFYR.[L]		2	11	1	Gene.254601::F01_transcript_10866::g.254601::m.254601 Gene.254601::F01_transcript_10866::g.254601 ORF type:complete len:681 (+),score=125.08,tr; Gene.253474::F01_transcript_10215::g.253474::m.253474 Gene.253474::F01_transcript_10215::g.253474 ORF type:complete len:622 (+),score=117.65,tr	Gene.254601::F01_transcript_10866::g.254601::m.254601 Gene.254601::F01_transcript_10866::g.254601 ORF type:complete len:681 (+),score=125.08,tr [576-582]; Gene.253474::F01_transcript_10215::g.253474::m.253474 Gene.253474::F01_transcript_10215::g.253474 ORF type:complete len:622 (+),score=117.65,tr [576-582]		0	883.467	35507640	2	1.36	32.1095	50
[K].LGDKEYQLFR.[D]		1	1	2	Gene.24722::F01_transcript_28620::g.24722::m.24722 Gene.24722::F01_transcript_28620::g.24722 ORF type:complete len:98 (+),score=21.21,tr	Gene.24722::F01_transcript_28620::g.24722::m.24722 Gene.24722::F01_transcript_28620::g.24722 ORF type:complete len:98 (+),score=21.21,tr [78-87]		1	1268.66	2.37375e+07	2	0.2	26.8698	18
[K].TMEINPENSIMDELRK.[R]		1	16	1	Gene.252990::F01_transcript_9902::g.252990::m.252990 Gene.252990::F01_transcript_9902::g.252990 ORF type:complete len:701 (+),score=164.83,tr	Gene.252990::F01_transcript_9902::g.252990::m.252990 Gene.252990::F01_transcript_9902::g.252990 ORF type:complete len:701 (+),score=164.83,tr [605-620]		1	1919.92		2	0.94	45.0608	45
[K].LGAPYVAGK.[D]		1	1	1	Gene.255693::F01_transcript_11499::g.255693::m.255693 Gene.255693::F01_transcript_11499::g.255693 ORF type:complete len:586 (+),score=68.93,tr	Gene.255693::F01_transcript_11499::g.255693::m.255693 Gene.255693::F01_transcript_11499::g.255693 ORF type:complete len:586 (+),score=68.93,tr [171-179]		0	875.499	19172256	2	-1.54	17.0524	31
[R].TMEMMYTDITEALQAK.[G]	1xOxidation [M]	3	8	3	Gene.171355::F01_transcript_94818::g.171355::m.171355 Gene.171355::F01_transcript_94818::g.171355 ORF type:complete len:811 (+),score=61.13,tr; Gene.199419::F01_transcript_7619::g.199419::m.199419 Gene.199419::F01_transcript_7619::g.199419 ORF type:complete len:811 (+),score=55.16,tr; Gene.198849::F01_transcript_7316::g.198849::m.198849 Gene.198849::F01_transcript_7316::g.198849 ORF type:complete…	Gene.171355::F01_transcript_94818::g.171355::m.171355 Gene.171355::F01_transcript_94818::g.171355 ORF type:complete len:811 (+),score=61.13,tr [594-609]; Gene.199419::F01_transcript_7619::g.199419::m.199419 Gene.199419::F01_transcript_7619::g.199419 ORF type:complete len:811 (+),score=55.16,tr [594-609]; Gene.198849::F01_transcript_7316::g.198849::m.198849 Gene.198849::F01_transcript_7316::g.1988…		0	1891.85	23919171	2	-1.44	49.8155	92
[R].TMEMMYTDITEALQAK.[G]		3	8	1	Gene.171355::F01_transcript_94818::g.171355::m.171355 Gene.171355::F01_transcript_94818::g.171355 ORF type:complete len:811 (+),score=61.13,tr; Gene.199419::F01_transcript_7619::g.199419::m.199419 Gene.199419::F01_transcript_7619::g.199419 ORF type:complete len:811 (+),score=55.16,tr; Gene.198849::F01_transcript_7316::g.198849::m.198849 Gene.198849::F01_transcript_7316::g.198849 ORF type:complete…	Gene.171355::F01_transcript_94818::g.171355::m.171355 Gene.171355::F01_transcript_94818::g.171355 ORF type:complete len:811 (+),score=61.13,tr [594-609]; Gene.199419::F01_transcript_7619::g.199419::m.199419 Gene.199419::F01_transcript_7619::g.199419 ORF type:complete len:811 (+),score=55.16,tr [594-609]; Gene.198849::F01_transcript_7316::g.198849::m.198849 Gene.198849::F01_transcript_7316::g.1988…		0	1875.85	126368536	2	-0.19	51.8163	89
[R].IGAVHSVVFAGFSAESLAQR.[I]		2	8	1	Gene.89038::F01_transcript_60186::g.89038::m.89038 Gene.89038::F01_transcript_60186::g.89038 ORF type:complete len:774 (+),score=87.70,tr; Gene.237078::F01_transcript_119053::g.237078::m.237078 Gene.237078::F01_transcript_119053::g.237078 ORF type:complete len:774 (+),score=93.42,tr	Gene.89038::F01_transcript_60186::g.89038::m.89038 Gene.89038::F01_transcript_60186::g.89038 ORF type:complete len:774 (+),score=87.70,tr [275-294]; Gene.237078::F01_transcript_119053::g.237078::m.237078 Gene.237078::F01_transcript_119053::g.237078 ORF type:complete len:774 (+),score=93.42,tr [275-294]		0	2046.08	5950464	3	3.13	47.2274	16
[K].LGAVPGGLSTDSDVAR.[R]		1	4	1	Gene.194479::F01_transcript_103542::g.194479::m.194479 Gene.194479::F01_transcript_103542::g.194479 ORF type:complete len:811 (+),score=196.65,tr	Gene.194479::F01_transcript_103542::g.194479::m.194479 Gene.194479::F01_transcript_103542::g.194479 ORF type:complete len:811 (+),score=196.65,tr [34-49]		0	1514.78	36117972	2	-1.11	28.8942	33
[K].IGCEVYNLGTGK.[G]	1xCarbamidomethyl [C3]	2	10	1	Gene.159701::F01_transcript_90149::g.159701::m.159701 Gene.159701::F01_transcript_90149::g.159701 ORF type:complete len:378 (+),score=62.17,tr; Gene.205448::F01_transcript_106657::g.205448::m.205448 Gene.205448::F01_transcript_106657::g.205448 ORF type:complete len:350 (+),score=59.67,tr	Gene.159701::F01_transcript_90149::g.159701::m.159701 Gene.159701::F01_transcript_90149::g.159701 ORF type:complete len:378 (+),score=62.17,tr [266-277]; Gene.205448::F01_transcript_106657::g.205448::m.205448 Gene.205448::F01_transcript_106657::g.205448 ORF type:complete len:350 (+),score=59.67,tr [260-271]		0	1310.64	19659024	2	-2.05	25.2436	43
[K].IFTNSWEIPAVFK.[W]		1	2	1	Gene.5024::F01_transcript_15114::g.5024::m.5024 Gene.5024::F01_transcript_15114::g.5024 ORF type:complete len:415 (+),score=72.62,tr	Gene.5024::F01_transcript_15114::g.5024::m.5024 Gene.5024::F01_transcript_15114::g.5024 ORF type:complete len:415 (+),score=72.62,tr [324-336]		0	1551.82	5.5967e+06	2	1.97	52.0394	62
[K].LGCIEDSGNHK.[R]	1xCarbamidomethyl [C3]	1	5	2	Gene.198420::F01_transcript_7130::g.198420::m.198420 Gene.198420::F01_transcript_7130::g.198420 ORF type:complete len:794 (+),score=171.40,tr	Gene.198420::F01_transcript_7130::g.198420::m.198420 Gene.198420::F01_transcript_7130::g.198420 ORF type:complete len:794 (+),score=171.40,tr [496-506]		0	1229.56	27774373	2	-0.5	8.3646	49
[R].IGCSNEMPPLLAADGFR.[F]	1xCarbamidomethyl [C3]; 1xOxidation [M7]	1	3	1	Gene.110804::F01_transcript_69091::g.110804::m.110804 Gene.110804::F01_transcript_69091::g.110804 ORF type:complete len:429 (+),score=21.13,tr	Gene.110804::F01_transcript_69091::g.110804::m.110804 Gene.110804::F01_transcript_69091::g.110804 ORF type:complete len:429 (+),score=21.13,tr [46-62]		0	1863.87	4429604	2	-3.11	43.0287	73
[K].TMEINPENSIMEELRK.[R]		1	7	1	Gene.254540::F01_transcript_10823::g.254540::m.254540 Gene.254540::F01_transcript_10823::g.254540 ORF type:complete len:701 (+),score=160.64,tr	Gene.254540::F01_transcript_10823::g.254540::m.254540 Gene.254540::F01_transcript_10823::g.254540 ORF type:complete len:701 (+),score=160.64,tr [605-620]		1	1933.94	3.64563e+06	3	-0.19	46.0971	22
[R].IGDEPINPR.[W]		2	2	1	Gene.198596::F01_transcript_7203::g.198596::m.198596 Gene.198596::F01_transcript_7203::g.198596 ORF type:complete len:812 (+),score=80.16,tr; Gene.103386::F01_transcript_65669::g.103386::m.103386 Gene.103386::F01_transcript_65669::g.103386 ORF type:complete len:786 (+),score=44.19,tr	Gene.198596::F01_transcript_7203::g.198596::m.198596 Gene.198596::F01_transcript_7203::g.198596 ORF type:complete len:812 (+),score=80.16,tr [69-77]; Gene.103386::F01_transcript_65669::g.103386::m.103386 Gene.103386::F01_transcript_65669::g.103386 ORF type:complete len:786 (+),score=44.19,tr [42-50]		0	1010.53	12397494	2	1.81	14.5769	54
[K].TMEINPENSIMEELR.[K]		1	7	1	Gene.254540::F01_transcript_10823::g.254540::m.254540 Gene.254540::F01_transcript_10823::g.254540 ORF type:complete len:701 (+),score=160.64,tr	Gene.254540::F01_transcript_10823::g.254540::m.254540 Gene.254540::F01_transcript_10823::g.254540 ORF type:complete len:701 (+),score=160.64,tr [605-619]		0	1805.84	10079338	2	1.65	49.7258	71
[K].LGDETMEVVEEK.[TE]		2	3	1	Gene.194592::F01_transcript_103579::g.194592::m.194592 Gene.194592::F01_transcript_103579::g.194592 ORF type:complete len:286 (+),score=91.34,tr; Gene.40528::F01_transcript_39407::g.40528::m.40528	Gene.194592::F01_transcript_103579::g.194592::m.194592 Gene.194592::F01_transcript_103579::g.194592 ORF type:complete len:286 (+),score=91.34,tr [178-189]; Gene.40528::F01_transcript_39407::g.40528::m.40528 [26-37]		0	1378.64	49681048	2	-0.33	25.7363	80
[K].LGDETMEVVEEK.[TE]	1xOxidation [M6]	2	3	1	Gene.194592::F01_transcript_103579::g.194592::m.194592 Gene.194592::F01_transcript_103579::g.194592 ORF type:complete len:286 (+),score=91.34,tr; Gene.40528::F01_transcript_39407::g.40528::m.40528	Gene.194592::F01_transcript_103579::g.194592::m.194592 Gene.194592::F01_transcript_103579::g.194592 ORF type:complete len:286 (+),score=91.34,tr [178-189]; Gene.40528::F01_transcript_39407::g.40528::m.40528 [26-37]		0	1394.64	3.44208e+06	2	0.7	16.4332	64
[R].IGCSNEMPPLLAADGFR.[F]	1xCarbamidomethyl [C3]	1	3	1	Gene.110804::F01_transcript_69091::g.110804::m.110804 Gene.110804::F01_transcript_69091::g.110804 ORF type:complete len:429 (+),score=21.13,tr	Gene.110804::F01_transcript_69091::g.110804::m.110804 Gene.110804::F01_transcript_69091::g.110804 ORF type:complete len:429 (+),score=21.13,tr [46-62]		0	1847.88	24351442	2	-1.19	50.0281	84
[R].LFTAGIAAFYEGYYANK.[G]		4	15	1	Gene.96905::F01_transcript_64029::g.96905::m.96905 Gene.96905::F01_transcript_64029::g.96905 ORF type:complete len:465 (+),score=84.55,tr; Gene.7576::F01_transcript_16875::g.7576::m.7576 Gene.7576::F01_transcript_16875::g.7576 ORF type:complete len:435 (+),score=81.14,tr; Gene.144258::F01_transcript_84650::g.144258::m.144258 Gene.144258::F01_transcript_84650::g.144258 ORF type:complete len:306 (+…	Gene.96905::F01_transcript_64029::g.96905::m.96905 Gene.96905::F01_transcript_64029::g.96905 ORF type:complete len:465 (+),score=84.55,tr [232-248]; Gene.7576::F01_transcript_16875::g.7576::m.7576 Gene.7576::F01_transcript_16875::g.7576 ORF type:complete len:435 (+),score=81.14,tr [202-218]; Gene.144258::F01_transcript_84650::g.144258::m.144258 Gene.144258::F01_transcript_84650::g.144258 ORF type…		0	1898.93	15122281	2	0.69	51.7266	78
[R].TNANLLQLLEEEVAQLCDK.[Q]	1xCarbamidomethyl [C17]	1	1	1	Gene.84137::F01_transcript_58098::g.84137::m.84137 Gene.84137::F01_transcript_58098::g.84137 ORF type:complete len:188 (+),score=21.98,tr	Gene.84137::F01_transcript_58098::g.84137::m.84137 Gene.84137::F01_transcript_58098::g.84137 ORF type:complete len:188 (+),score=21.98,tr [164-182]		0	2201.11	3.75388e+06	3	-1.54	55.6196	20
[K].IFSSPSGLNYPSFGISFSSDTDVVTYGR.[E]		1	2	2	Gene.34688::F01_transcript_36814::g.34688::m.34688 Gene.34688::F01_transcript_36814::g.34688 ORF type:complete len:768 (+),score=-1.24,tr	Gene.34688::F01_transcript_36814::g.34688::m.34688 Gene.34688::F01_transcript_36814::g.34688 ORF type:complete len:768 (+),score=-1.24,tr [637-664]		0	3000.43	24110788	2	1.44	52.5582	138
[K].LFIGGTSWETDEEK.[L]		1	2	1	Gene.5974::F01_transcript_15750::g.5974::m.5974 Gene.5974::F01_transcript_15750::g.5974 ORF type:complete len:447 (+),score=89.38,tr	Gene.5974::F01_transcript_15750::g.5974::m.5974 Gene.5974::F01_transcript_15750::g.5974 ORF type:complete len:447 (+),score=89.38,tr [8-21]		0	1611.75	7.84261e+06	2	1.3	40.0998	28
[K].LFIGGLSYDTDDQSLR.[E]		1	1	1	Gene.15671::F01_transcript_22364::g.15671::m.15671 Gene.15671::F01_transcript_22364::g.15671 ORF type:complete len:233 (+),score=62.76,tr	Gene.15671::F01_transcript_22364::g.15671::m.15671 Gene.15671::F01_transcript_22364::g.15671 ORF type:complete len:233 (+),score=62.76,tr [33-48]		0	1799.88	5929005	2	0.82	47.9176	81
[K].LFIGGISWETTEEK.[L]		2	6	1	Gene.93667::F01_transcript_62504::g.93667::m.93667 Gene.93667::F01_transcript_62504::g.93667 ORF type:complete len:451 (+),score=107.72,tr; Gene.259289::F01_transcript_33251::g.259289::m.259289 Gene.259289::F01_transcript_33251::g.259289 ORF type:complete len:474 (+),score=96.10,tr	Gene.93667::F01_transcript_62504::g.93667::m.93667 Gene.93667::F01_transcript_62504::g.93667 ORF type:complete len:451 (+),score=107.72,tr [8-21]; Gene.259289::F01_transcript_33251::g.259289::m.259289 Gene.259289::F01_transcript_33251::g.259289 ORF type:complete len:474 (+),score=96.10,tr [8-21]		0	1609.81	29841036	2	-2.34	49.4259	60
[K].LFIGGISWETDEER.[L]		1	1	1	Gene.148456::F01_transcript_85329::g.148456::m.148456 Gene.148456::F01_transcript_85329::g.148456 ORF type:complete len:434 (+),score=98.86,tr	Gene.148456::F01_transcript_85329::g.148456::m.148456 Gene.148456::F01_transcript_85329::g.148456 ORF type:complete len:434 (+),score=98.86,tr [8-21]		0	1651.8	17428134	2	-1.35	49.6141	39
[K].TNMVMVFGEITTK.[A]	1xOxidation [M5]	4	15	1	Gene.7951::F01_transcript_17128::g.7951::m.7951 Gene.7951::F01_transcript_17128::g.7951 ORF type:complete len:397 (+),score=1.16,tr; Gene.214621::F01_transcript_110087::g.214621::m.214621 Gene.214621::F01_transcript_110087::g.214621 ORF type:complete len:397 (+),score=4.74,tr; Gene.76571::F01_transcript_54692::g.76571::m.76571 Gene.76571::F01_transcript_54692::g.76571 ORF type:complete len:449 (+…	Gene.7951::F01_transcript_17128::g.7951::m.7951 Gene.7951::F01_transcript_17128::g.7951 ORF type:complete len:397 (+),score=1.16,tr [51-63]; Gene.214621::F01_transcript_110087::g.214621::m.214621 Gene.214621::F01_transcript_110087::g.214621 ORF type:complete len:397 (+),score=4.74,tr [51-63]; Gene.76571::F01_transcript_54692::g.76571::m.76571 Gene.76571::F01_transcript_54692::g.76571 ORF type:com…		0	1486.73	15874320	2	2.26	47.5564	52
[K].TNMVMVFGEITTK.[A]	2xOxidation [M3; M5]	4	15	1	Gene.7951::F01_transcript_17128::g.7951::m.7951 Gene.7951::F01_transcript_17128::g.7951 ORF type:complete len:397 (+),score=1.16,tr; Gene.214621::F01_transcript_110087::g.214621::m.214621 Gene.214621::F01_transcript_110087::g.214621 ORF type:complete len:397 (+),score=4.74,tr; Gene.76571::F01_transcript_54692::g.76571::m.76571 Gene.76571::F01_transcript_54692::g.76571 ORF type:complete len:449 (+…	Gene.7951::F01_transcript_17128::g.7951::m.7951 Gene.7951::F01_transcript_17128::g.7951 ORF type:complete len:397 (+),score=1.16,tr [51-63]; Gene.214621::F01_transcript_110087::g.214621::m.214621 Gene.214621::F01_transcript_110087::g.214621 ORF type:complete len:397 (+),score=4.74,tr [51-63]; Gene.76571::F01_transcript_54692::g.76571::m.76571 Gene.76571::F01_transcript_54692::g.76571 ORF type:com…		0	1502.72	4.54343e+06	2	2.53	34.2842	42
[K].IFLFDVDVPGNMTYK.[E]		1	1	1	Gene.13152::F01_transcript_20539::g.13152::m.13152 Gene.13152::F01_transcript_20539::g.13152 ORF type:complete len:327 (+),score=51.07,tr	Gene.13152::F01_transcript_20539::g.13152::m.13152 Gene.13152::F01_transcript_20539::g.13152 ORF type:complete len:327 (+),score=51.07,tr [159-173]		0	1758.88	45757900	2	-0.83	52.7172	57
[R].TNTLLVPLGDDFR.[Y]		2	3	1	Gene.22919::F01_transcript_2387::g.22919::m.22919 Gene.22919::F01_transcript_2387::g.22919 ORF type:complete len:1148 (+),score=153.20,tr; Gene.22991::F01_transcript_2418::g.22991::m.22991 Gene.22991::F01_transcript_2418::g.22991 ORF type:complete len:1160 (+),score=152.74,tr	Gene.22919::F01_transcript_2387::g.22919::m.22919 Gene.22919::F01_transcript_2387::g.22919 ORF type:complete len:1148 (+),score=153.20,tr [386-398]; Gene.22991::F01_transcript_2418::g.22991::m.22991 Gene.22991::F01_transcript_2418::g.22991 ORF type:complete len:1160 (+),score=152.74,tr [382-394]		0	1460.77	19642772	2	-1.19	49.8686	60
[K].LFLEEIAR.[D]		1	7	1	Gene.10344::F01_transcript_18681::g.10344::m.10344 Gene.10344::F01_transcript_18681::g.10344 ORF type:complete len:394 (+),score=76.35,tr	Gene.10344::F01_transcript_18681::g.10344::m.10344 Gene.10344::F01_transcript_18681::g.10344 ORF type:complete len:394 (+),score=76.35,tr [164-171]		0	990.562	20663626	2	2.18	41.4318	24
[K].TNVIGTLNMLGLAK.[R]		4	14	1	Gene.219989::F01_transcript_112151::g.219989::m.219989 Gene.219989::F01_transcript_112151::g.219989 ORF type:complete len:346 (+),score=52.34,tr; Gene.213582::F01_transcript_109707::g.213582::m.213582 Gene.213582::F01_transcript_109707::g.213582 ORF type:complete len:347 (+),score=47.05,tr; Gene.116099::F01_transcript_71583::g.116099::m.116099 Gene.116099::F01_transcript_71583::g.116099 ORF type:…	Gene.219989::F01_transcript_112151::g.219989::m.219989 Gene.219989::F01_transcript_112151::g.219989 ORF type:complete len:346 (+),score=52.34,tr [121-134]; Gene.213582::F01_transcript_109707::g.213582::m.213582 Gene.213582::F01_transcript_109707::g.213582 ORF type:complete len:347 (+),score=47.05,tr [121-134]; Gene.116099::F01_transcript_71583::g.116099::m.116099 Gene.116099::F01_transcript_71583…		0	1444.82	97604504	2	-1.06	51.3091	74
[K].TNVIGTLNMLGLAK.[R]	1xOxidation [M9]	4	14	1	Gene.219989::F01_transcript_112151::g.219989::m.219989 Gene.219989::F01_transcript_112151::g.219989 ORF type:complete len:346 (+),score=52.34,tr; Gene.213582::F01_transcript_109707::g.213582::m.213582 Gene.213582::F01_transcript_109707::g.213582 ORF type:complete len:347 (+),score=47.05,tr; Gene.116099::F01_transcript_71583::g.116099::m.116099 Gene.116099::F01_transcript_71583::g.116099 ORF type:…	Gene.219989::F01_transcript_112151::g.219989::m.219989 Gene.219989::F01_transcript_112151::g.219989 ORF type:complete len:346 (+),score=52.34,tr [121-134]; Gene.213582::F01_transcript_109707::g.213582::m.213582 Gene.213582::F01_transcript_109707::g.213582 ORF type:complete len:347 (+),score=47.05,tr [121-134]; Gene.116099::F01_transcript_71583::g.116099::m.116099 Gene.116099::F01_transcript_71583…		0	1460.81	7099411	2	-2.25	49.141	80
[R].TNVPSIWAVGDVTNR.[M]		1	5	1	Gene.207014::F01_transcript_107288::g.207014::m.207014 Gene.207014::F01_transcript_107288::g.207014 ORF type:complete len:492 (+),score=93.40,tr	Gene.207014::F01_transcript_107288::g.207014::m.207014 Gene.207014::F01_transcript_107288::g.207014 ORF type:complete len:492 (+),score=93.40,tr [320-334]		0	1628.84	66154676	3	0.74	46.8885	49
[K].TNVPVVEVVYGGLASVDLQK.[A]		1	18	1	Gene.106809::F01_transcript_67228::g.106809::m.106809 Gene.106809::F01_transcript_67228::g.106809 ORF type:complete len:851 (+),score=195.44,tr	Gene.106809::F01_transcript_67228::g.106809::m.106809 Gene.106809::F01_transcript_67228::g.106809 ORF type:complete len:851 (+),score=195.44,tr [581-600]		0	2087.14	7.0057e+06	3	-1.68	52.9459	47
[RK].LFHETTATALAYGIYK.[T]		4	42	1	Gene.106809::F01_transcript_67228::g.106809::m.106809 Gene.106809::F01_transcript_67228::g.106809 ORF type:complete len:851 (+),score=195.44,tr; Gene.100505::F01_transcript_5056::g.100505::m.100505 Gene.100505::F01_transcript_5056::g.100505 ORF type:complete len:849 (+),score=191.12,tr; Gene.49135::F01_transcript_43526::g.49135::m.49135 Gene.49135::F01_transcript_43526::g.49135 ORF type:complete …	Gene.106809::F01_transcript_67228::g.106809::m.106809 Gene.106809::F01_transcript_67228::g.106809 ORF type:complete len:851 (+),score=195.44,tr [170-185]; Gene.100505::F01_transcript_5056::g.100505::m.100505 Gene.100505::F01_transcript_5056::g.100505 ORF type:complete len:849 (+),score=191.12,tr [170-185]; Gene.49135::F01_transcript_43526::g.49135::m.49135 Gene.49135::F01_transcript_43526::g.4913…		0	1798.94	23325372	3	0.61	39.8181	3
[R].LFHEAGLPDGVLNVISGFGPTAGAALASHMDVDK.[L]	1xOxidation [M30]	3	8	1	Gene.2570::F01_transcript_13646::g.2570::m.2570 Gene.2570::F01_transcript_13646::g.2570 ORF type:complete len:570 (+),score=95.74,tr; Gene.2916::F01_transcript_13879::g.2916::m.2916 Gene.2916::F01_transcript_13879::g.2916 ORF type:complete len:538 (+),score=95.49,tr; Gene.259209::F01_transcript_13622::g.259209::m.259209 Gene.259209::F01_transcript_13622::g.259209 ORF type:complete len:563 (+),sco…	Gene.2570::F01_transcript_13646::g.2570::m.2570 Gene.2570::F01_transcript_13646::g.2570 ORF type:complete len:570 (+),score=95.74,tr [275-308]; Gene.2916::F01_transcript_13879::g.2916::m.2916 Gene.2916::F01_transcript_13879::g.2916 ORF type:complete len:538 (+),score=95.49,tr [243-276]; Gene.259209::F01_transcript_13622::g.259209::m.259209 Gene.259209::F01_transcript_13622::g.259209 ORF type:comp…		0	3422.7	10007613	4	1.16	52.5746	46
[R].LFHEAGLPDGVLNVISGFGPTAGAALASHMDVDK.[L]		3	8	2	Gene.2570::F01_transcript_13646::g.2570::m.2570 Gene.2570::F01_transcript_13646::g.2570 ORF type:complete len:570 (+),score=95.74,tr; Gene.2916::F01_transcript_13879::g.2916::m.2916 Gene.2916::F01_transcript_13879::g.2916 ORF type:complete len:538 (+),score=95.49,tr; Gene.259209::F01_transcript_13622::g.259209::m.259209 Gene.259209::F01_transcript_13622::g.259209 ORF type:complete len:563 (+),sco…	Gene.2570::F01_transcript_13646::g.2570::m.2570 Gene.2570::F01_transcript_13646::g.2570 ORF type:complete len:570 (+),score=95.74,tr [275-308]; Gene.2916::F01_transcript_13879::g.2916::m.2916 Gene.2916::F01_transcript_13879::g.2916 ORF type:complete len:538 (+),score=95.49,tr [243-276]; Gene.259209::F01_transcript_13622::g.259209::m.259209 Gene.259209::F01_transcript_13622::g.259209 ORF type:comp…		0	3406.71	191939409	3	-1.45	53.5147	104
[K].LFGVTTLDVVR.[A]		7	8	5	Gene.11349::F01_transcript_19311::g.11349::m.11349 Gene.11349::F01_transcript_19311::g.11349 ORF type:complete len:347 (+),score=69.55,tr; Gene.26120::F01_transcript_32897::g.26120::m.26120 Gene.26120::F01_transcript_32897::g.26120 ORF type:complete len:413 (+),score=53.79,tr; Gene.130767::F01_transcript_78313::g.130767::m.130767 Gene.130767::F01_transcript_78313::g.130767 ORF type:complete len:4…	Gene.11349::F01_transcript_19311::g.11349::m.11349 Gene.11349::F01_transcript_19311::g.11349 ORF type:complete len:347 (+),score=69.55,tr [174-184]; Gene.26120::F01_transcript_32897::g.26120::m.26120 Gene.26120::F01_transcript_32897::g.26120 ORF type:complete len:413 (+),score=53.79,tr [233-243]; Gene.130767::F01_transcript_78313::g.130767::m.130767 Gene.130767::F01_transcript_78313::g.130767 ORF…		0	1219.7	1.91e+09	2	-1.59	49.2506	50
[K].TNYLIVDSK.[T]		1	3	1	Gene.18164::F01_transcript_24681::g.18164::m.18164 Gene.18164::F01_transcript_24681::g.18164 ORF type:complete len:129 (+),score=17.47,tr	Gene.18164::F01_transcript_24681::g.18164::m.18164 Gene.18164::F01_transcript_24681::g.18164 ORF type:complete len:129 (+),score=17.47,tr [41-49]		0	1052.56	23671904	2	3.99	25.1807	47
[K].LFEYHGEITK.[V]		1	4	1	Gene.22427::F01_transcript_2163::g.22427::m.22427 Gene.22427::F01_transcript_2163::g.22427 ORF type:complete len:475 (+),score=134.63,tr	Gene.22427::F01_transcript_2163::g.22427::m.22427 Gene.22427::F01_transcript_2163::g.22427 ORF type:complete len:475 (+),score=134.63,tr [306-315]		0	1236.63	15758178	3	-0.66	21.9885	11
[R].LFEYLEENDLNFPVIHHLEFPEGIHR.[D]		1	2	2	Gene.198624::F01_transcript_7213::g.198624::m.198624 Gene.198624::F01_transcript_7213::g.198624 ORF type:complete len:747 (+),score=126.05,tr	Gene.198624::F01_transcript_7213::g.198624::m.198624 Gene.198624::F01_transcript_7213::g.198624 ORF type:complete len:747 (+),score=126.05,tr [567-592]		0	3207.59	13775272	4	-0.71	51.8117	44
[R].LFEYLEENK.[L]		1	3	1	Gene.200281::F01_transcript_8085::g.200281::m.200281 Gene.200281::F01_transcript_8085::g.200281 ORF type:complete len:747 (+),score=135.12,tr	Gene.200281::F01_transcript_8085::g.200281::m.200281 Gene.200281::F01_transcript_8085::g.200281 ORF type:complete len:747 (+),score=135.12,tr [567-575]		0	1184.58	157846752	2	1.79	34.325	43
[R].LFEYLEENKLNFPVIHHLEFPK.[G]		1	3	3	Gene.200281::F01_transcript_8085::g.200281::m.200281 Gene.200281::F01_transcript_8085::g.200281 ORF type:complete len:747 (+),score=135.12,tr	Gene.200281::F01_transcript_8085::g.200281::m.200281 Gene.200281::F01_transcript_8085::g.200281 ORF type:complete len:747 (+),score=135.12,tr [567-588]		1	2756.44	4.07965e+07	3	-0.81	50.9205	52
[K].IFFIAWSPDTSR.[V]		2	5	1	Gene.17241::F01_transcript_23760::g.17241::m.17241 Gene.17241::F01_transcript_23760::g.17241 ORF type:complete len:140 (+),score=28.26,tr; Gene.17501::F01_transcript_24042::g.17501::m.17501 Gene.17501::F01_transcript_24042::g.17501 ORF type:complete len:140 (+),score=28.30,tr	Gene.17241::F01_transcript_23760::g.17241::m.17241 Gene.17241::F01_transcript_23760::g.17241 ORF type:complete len:140 (+),score=28.26,tr [85-96]; Gene.17501::F01_transcript_24042::g.17501::m.17501 Gene.17501::F01_transcript_24042::g.17501 ORF type:complete len:140 (+),score=28.30,tr [85-96]		0	1439.73	40934252	2	0.74	51.7417	51
[K].TNMVMVFGEITTK.[A]		4	15	1	Gene.7951::F01_transcript_17128::g.7951::m.7951 Gene.7951::F01_transcript_17128::g.7951 ORF type:complete len:397 (+),score=1.16,tr; Gene.214621::F01_transcript_110087::g.214621::m.214621 Gene.214621::F01_transcript_110087::g.214621 ORF type:complete len:397 (+),score=4.74,tr; Gene.76571::F01_transcript_54692::g.76571::m.76571 Gene.76571::F01_transcript_54692::g.76571 ORF type:complete len:449 (+…	Gene.7951::F01_transcript_17128::g.7951::m.7951 Gene.7951::F01_transcript_17128::g.7951 ORF type:complete len:397 (+),score=1.16,tr [51-63]; Gene.214621::F01_transcript_110087::g.214621::m.214621 Gene.214621::F01_transcript_110087::g.214621 ORF type:complete len:397 (+),score=4.74,tr [51-63]; Gene.76571::F01_transcript_54692::g.76571::m.76571 Gene.76571::F01_transcript_54692::g.76571 ORF type:com…		0	1470.73	214709296	2	0.15	49.7374	40
[R].TNYEKPQSYGGGEEER.[Y]		1	5	1	Gene.122302::F01_transcript_74488::g.122302::m.122302 Gene.122302::F01_transcript_74488::g.122302 ORF type:complete len:414 (+),score=32.93,tr	Gene.122302::F01_transcript_74488::g.122302::m.122302 Gene.122302::F01_transcript_74488::g.122302 ORF type:complete len:414 (+),score=32.93,tr [319-334]		0	1843.81	8424215	3	2.05	10.2564	38
[R].IFGHEASGIVESVGEGVDHLKPGDHVLPVFTGECGECR.[H]	2xCarbamidomethyl [C34; C37]	2	2	3	Gene.46403::F01_transcript_42147::g.46403::m.46403 Gene.46403::F01_transcript_42147::g.46403 ORF type:complete len:381 (+),score=60.64,tr; Gene.8470::F01_transcript_17480::g.8470::m.8470 Gene.8470::F01_transcript_17480::g.8470 ORF type:complete len:381 (+),score=59.00,tr	Gene.46403::F01_transcript_42147::g.46403::m.46403 Gene.46403::F01_transcript_42147::g.46403 ORF type:complete len:381 (+),score=60.64,tr [67-104]; Gene.8470::F01_transcript_17480::g.8470::m.8470 Gene.8470::F01_transcript_17480::g.8470 ORF type:complete len:381 (+),score=59.00,tr [67-104]		0	4090.94	250664896	5	-0.75	49.6773	27
[K].IFGPGNQYVTAAK.[M]		1	4	1	Gene.115814::F01_transcript_71415::g.115814::m.115814 Gene.115814::F01_transcript_71415::g.115814 ORF type:complete len:436 (+),score=81.67,tr	Gene.115814::F01_transcript_71415::g.115814::m.115814 Gene.115814::F01_transcript_71415::g.115814 ORF type:complete len:436 (+),score=81.67,tr [204-216]		0	1365.72	70294592	2	5.44	27.7925	58
[K].TNWDAVIDAEAR.[R]		1	1	1	Gene.85393::F01_transcript_58639::g.85393::m.85393	Gene.85393::F01_transcript_58639::g.85393::m.85393 [113-124]		0	1360.65	9491721	2	-4.45	38.4604	36
[R].IFGQPVGIIGNNGILFTESALK.[G]		2	3	2	Gene.29105::F01_transcript_34333::g.29105::m.29105 Gene.29105::F01_transcript_34333::g.29105 ORF type:complete len:272 (+),score=48.28,tr; Gene.241571::F01_transcript_120838::g.241571::m.241571 Gene.241571::F01_transcript_120838::g.241571 ORF type:complete len:577 (+),score=109.14,tr	Gene.29105::F01_transcript_34333::g.29105::m.29105 Gene.29105::F01_transcript_34333::g.29105 ORF type:complete len:272 (+),score=48.28,tr [70-91]; Gene.241571::F01_transcript_120838::g.241571::m.241571 Gene.241571::F01_transcript_120838::g.241571 ORF type:complete len:577 (+),score=109.14,tr [375-396]		0	2288.26		2	-0.94	53.1059	82
[K].LFGSGQYEDALSK.[Y]		2	3	1	Gene.33748::F01_transcript_36398::g.33748::m.33748 Gene.33748::F01_transcript_36398::g.33748 ORF type:complete len:208 (+),score=59.59,tr; Gene.189967::F01_transcript_101965::g.189967::m.189967 Gene.189967::F01_transcript_101965::g.189967 ORF type:complete len:233 (+),score=64.64,tr	Gene.33748::F01_transcript_36398::g.33748::m.33748 Gene.33748::F01_transcript_36398::g.33748 ORF type:complete len:208 (+),score=59.59,tr [68-80]; Gene.189967::F01_transcript_101965::g.189967::m.189967 Gene.189967::F01_transcript_101965::g.189967 ORF type:complete len:233 (+),score=64.64,tr [70-82]		0	1414.68	19149904	2	-1.31	32.6388	29
[K].LFGVTMLDVVR.[A]	1xOxidation [M6]	1	1	2	Gene.9507::F01_transcript_18151::g.9507::m.9507 Gene.9507::F01_transcript_18151::g.9507 ORF type:complete len:348 (+),score=72.38,tr	Gene.9507::F01_transcript_18151::g.9507::m.9507 Gene.9507::F01_transcript_18151::g.9507 ORF type:complete len:348 (+),score=72.38,tr [175-185]		0	1265.69	65781840	2	-0.22	48.1871	41
[R].IFGHEASGIVESFGEGVDHLKPGDHVLPVFTGECGECR.[H]	2xCarbamidomethyl [C34; C37]	1	1	2	Gene.243470::F01_transcript_121573::g.243470::m.243470 Gene.243470::F01_transcript_121573::g.243470 ORF type:complete len:381 (+),score=59.13,tr	Gene.243470::F01_transcript_121573::g.243470::m.243470 Gene.243470::F01_transcript_121573::g.243470 ORF type:complete len:381 (+),score=59.13,tr [67-104]		0	4138.94	178561148	4	-0.46	49.9912	54
[K].LFESVYDETDGGDGYVSVEVSPR.[L]		2	3	2	Gene.6296::F01_transcript_15967::g.6296::m.6296 Gene.6296::F01_transcript_15967::g.6296 ORF type:complete len:342 (+),score=60.36,TAL_FSA; Gene.196410::F01_transcript_104271::g.196410::m.196410 Gene.196410::F01_transcript_104271::g.196410 ORF type:complete len:320 (+),score=55.24,TAL_FSA	Gene.6296::F01_transcript_15967::g.6296::m.6296 Gene.6296::F01_transcript_15967::g.6296 ORF type:complete len:342 (+),score=60.36,TAL_FSA [164-186]; Gene.196410::F01_transcript_104271::g.196410::m.196410 Gene.196410::F01_transcript_104271::g.196410 ORF type:complete len:320 (+),score=55.24,TAL_FSA [41-63]		0	2520.14	27794186	2	-0.82	48.1333	172
[K].TNMALIVGVYDEPMTAGQCNIIVER.[L]	1xCarbamidomethyl [C19]	1	2	2	Gene.18989::F01_transcript_25491::g.18989::m.18989 Gene.18989::F01_transcript_25491::g.18989 ORF type:complete len:132 (+),score=23.92,tr	Gene.18989::F01_transcript_25491::g.18989::m.18989 Gene.18989::F01_transcript_25491::g.18989 ORF type:complete len:132 (+),score=23.92,tr [97-121]		0	2794.36	19587030	2	2.88	51.5674	105
[K].LFINGEFVDSVSGR.[T]		1	1	1	Gene.201929::F01_transcript_105271::g.201929::m.201929 Gene.201929::F01_transcript_105271::g.201929 ORF type:complete len:518 (+),score=87.86,tr	Gene.201929::F01_transcript_105271::g.201929::m.201929 Gene.201929::F01_transcript_105271::g.201929 ORF type:complete len:518 (+),score=87.86,tr [20-33]		0	1539.78	3406179	2	1.36	45.8453	43
[K].TNDLAGDGTTTSVVLAQGLIAEGVK.[V]		3	23	2	Gene.253267::F01_transcript_10096::g.253267::m.253267 Gene.253267::F01_transcript_10096::g.253267 ORF type:complete len:612 (+),score=169.35,tr; Gene.47801::F01_transcript_42816::g.47801::m.47801 Gene.47801::F01_transcript_42816::g.47801 ORF type:complete len:609 (+),score=164.38,tr; Gene.254534::F01_transcript_10820::g.254534::m.254534 Gene.254534::F01_transcript_10820::g.254534 ORF type:complet…	Gene.253267::F01_transcript_10096::g.253267::m.253267 Gene.253267::F01_transcript_10096::g.253267 ORF type:complete len:612 (+),score=169.35,tr [147-171]; Gene.47801::F01_transcript_42816::g.47801::m.47801 Gene.47801::F01_transcript_42816::g.47801 ORF type:complete len:609 (+),score=164.38,tr [144-168]; Gene.254534::F01_transcript_10820::g.254534::m.254534 Gene.254534::F01_transcript_10820::g.254…		0	2430.27	43782812	2	-1.69	51.2773	136
[K].TNDSAGDGTTTASVLAR.[E]		2	6	3	Gene.197195::F01_transcript_104533::g.197195::m.197195 Gene.197195::F01_transcript_104533::g.197195 ORF type:complete len:606 (+),score=158.21,tr; Gene.111969::F01_transcript_69676::g.111969::m.111969 Gene.111969::F01_transcript_69676::g.111969 ORF type:complete len:618 (+),score=146.76,tr	Gene.197195::F01_transcript_104533::g.197195::m.197195 Gene.197195::F01_transcript_104533::g.197195 ORF type:complete len:606 (+),score=158.21,tr [119-135]; Gene.111969::F01_transcript_69676::g.111969::m.111969 Gene.111969::F01_transcript_69676::g.111969 ORF type:complete len:618 (+),score=146.76,tr [119-135]		0	1636.78	1.77617e+08	2	-1.2	18.5669	103
[K].IFSETVTSVDFTK.[K]		2	4	1	Gene.9342::F01_transcript_18032::g.9342::m.9342 Gene.9342::F01_transcript_18032::g.9342 ORF type:complete len:379 (+),score=64.49,tr; Gene.42230::F01_transcript_40153::g.42230::m.42230 Gene.42230::F01_transcript_40153::g.42230 ORF type:complete len:368 (+),score=62.07,tr	Gene.9342::F01_transcript_18032::g.9342::m.9342 Gene.9342::F01_transcript_18032::g.9342 ORF type:complete len:379 (+),score=64.49,tr [87-99]; Gene.42230::F01_transcript_40153::g.42230::m.42230 Gene.42230::F01_transcript_40153::g.42230 ORF type:complete len:368 (+),score=62.07,tr [126-138]		0	1473.75	344704480	2	-0.52	39.5334	80
[R].TNETTGVYAK.[K]		1	2	1	Gene.80395::F01_transcript_56460::g.80395::m.80395 Gene.80395::F01_transcript_56460::g.80395 ORF type:complete len:171 (+),score=36.60,tr	Gene.80395::F01_transcript_56460::g.80395::m.80395 Gene.80395::F01_transcript_56460::g.80395 ORF type:complete len:171 (+),score=36.60,tr [75-84]		0	1083.53	5669891	2	-1.03	8.7348	70
[K].LFSEAPSAEHLTVFYNK.[S]		1	2	2	Gene.199047::F01_transcript_7409::g.199047::m.199047 Gene.199047::F01_transcript_7409::g.199047 ORF type:complete len:772 (+),score=124.97,tr	Gene.199047::F01_transcript_7409::g.199047::m.199047 Gene.199047::F01_transcript_7409::g.199047 ORF type:complete len:772 (+),score=124.97,tr [678-694]		0	1952.98	191847026	2	-1.18	41.096	86
[K].LFSDLLTSTAVIK.[T]		2	2	2	Gene.112716::F01_transcript_70049::g.112716::m.112716 Gene.112716::F01_transcript_70049::g.112716 ORF type:complete len:408 (+),score=90.95,tr; Gene.26370::F01_transcript_33035::g.26370::m.26370 Gene.26370::F01_transcript_33035::g.26370 ORF type:complete len:405 (+),score=84.39,tr	Gene.112716::F01_transcript_70049::g.112716::m.112716 Gene.112716::F01_transcript_70049::g.112716 ORF type:complete len:408 (+),score=90.95,tr [196-208]; Gene.26370::F01_transcript_33035::g.26370::m.26370 Gene.26370::F01_transcript_33035::g.26370 ORF type:complete len:405 (+),score=84.39,tr [193-205]		0	1407.81	77118376	2	3.13	50.9468	75
[R].TNFCHPILVR.[L]	1xCarbamidomethyl [C4]	2	3	2	Gene.263464::F01_transcript_112382::g.263464::m.263464 Gene.263464::F01_transcript_112382::g.263464 ORF type:complete len:395 (+),score=68.02,tr; Gene.7598::F01_transcript_16893::g.7598::m.7598 Gene.7598::F01_transcript_16893::g.7598 ORF type:complete len:354 (+),score=60.39,tr	Gene.263464::F01_transcript_112382::g.263464::m.263464 Gene.263464::F01_transcript_112382::g.263464 ORF type:complete len:395 (+),score=68.02,tr [91-100]; Gene.7598::F01_transcript_16893::g.7598::m.7598 Gene.7598::F01_transcript_16893::g.7598 ORF type:complete len:354 (+),score=60.39,tr [102-111]		0	1256.66	381647364	2	1.32	23.2888	42
[R].LFQVEYAMEAVK.[Q]	1xOxidation [M8]	3	3	1	Gene.14831::F01_transcript_21712::g.14831::m.14831 Gene.14831::F01_transcript_21712::g.14831 ORF type:complete len:269 (+),score=46.21,tr; Gene.98456::F01_transcript_64673::g.98456::m.98456 Gene.98456::F01_transcript_64673::g.98456 ORF type:complete len:261 (+),score=32.82,tr; Gene.14179::F01_transcript_21213::g.14179::m.14179 Gene.14179::F01_transcript_21213::g.14179 ORF type:complete len:272 (+…	Gene.14831::F01_transcript_21712::g.14831::m.14831 Gene.14831::F01_transcript_21712::g.14831 ORF type:complete len:269 (+),score=46.21,tr [19-30]; Gene.98456::F01_transcript_64673::g.98456::m.98456 Gene.98456::F01_transcript_64673::g.98456 ORF type:complete len:261 (+),score=32.82,tr [19-30]; Gene.14179::F01_transcript_21213::g.14179::m.14179 Gene.14179::F01_transcript_21213::g.14179 ORF type:com…		0	1443.72	71447432	2	-1.63	36.3869	32
[R].LFQVEYAMEAVK.[Q]		3	3	2	Gene.14831::F01_transcript_21712::g.14831::m.14831 Gene.14831::F01_transcript_21712::g.14831 ORF type:complete len:269 (+),score=46.21,tr; Gene.98456::F01_transcript_64673::g.98456::m.98456 Gene.98456::F01_transcript_64673::g.98456 ORF type:complete len:261 (+),score=32.82,tr; Gene.14179::F01_transcript_21213::g.14179::m.14179 Gene.14179::F01_transcript_21213::g.14179 ORF type:complete len:272 (+…	Gene.14831::F01_transcript_21712::g.14831::m.14831 Gene.14831::F01_transcript_21712::g.14831 ORF type:complete len:269 (+),score=46.21,tr [19-30]; Gene.98456::F01_transcript_64673::g.98456::m.98456 Gene.98456::F01_transcript_64673::g.98456 ORF type:complete len:261 (+),score=32.82,tr [19-30]; Gene.14179::F01_transcript_21213::g.14179::m.14179 Gene.14179::F01_transcript_21213::g.14179 ORF type:com…		0	1427.72	671837956	3	-2.35	47.5152	37
[R].LFQVEYAIEAIK.[L]		1	1	2	Gene.15634::F01_transcript_22332::g.15634::m.15634 Gene.15634::F01_transcript_22332::g.15634 ORF type:complete len:238 (+),score=42.16,tr	Gene.15634::F01_transcript_22332::g.15634::m.15634 Gene.15634::F01_transcript_22332::g.15634 ORF type:complete len:238 (+),score=42.16,tr [21-32]		0	1423.78	498147462	3	-0.9	50.8366	66
[K].TNFLIVDSK.[T]		1	1	1	Gene.19176::F01_transcript_25681::g.19176::m.19176 Gene.19176::F01_transcript_25681::g.19176 ORF type:complete len:129 (+),score=17.46,tr	Gene.19176::F01_transcript_25681::g.19176::m.19176 Gene.19176::F01_transcript_25681::g.19176 ORF type:complete len:129 (+),score=17.46,tr [41-49]		0	1036.57	28131846	2	-0.38	32.8549	6
[K].IFQIVLDK.[N]		1	1	1	Gene.137485::F01_transcript_81589::g.137485::m.137485 Gene.137485::F01_transcript_81589::g.137485 ORF type:complete len:348 (+),score=26.95,tr	Gene.137485::F01_transcript_81589::g.137485::m.137485 Gene.137485::F01_transcript_81589::g.137485 ORF type:complete len:348 (+),score=26.95,tr [141-148]		0	975.587	18916396	2	1.55	40.7265	14
[K].IFQGPELWAK.[L]		1	3	2	Gene.175242::F01_transcript_96260::g.175242::m.175242 Gene.175242::F01_transcript_96260::g.175242 ORF type:complete len:415 (+),score=79.57,tr	Gene.175242::F01_transcript_96260::g.175242::m.175242 Gene.175242::F01_transcript_96260::g.175242 ORF type:complete len:415 (+),score=79.57,tr [130-139]		0	1188.64	40205868	2	-1.34	41.0897	33
[R].LFQFGIDGCK.[E]	1xCarbamidomethyl [C9]	2	2	1	Gene.223996::F01_transcript_113884::g.223996::m.223996 Gene.223996::F01_transcript_113884::g.223996 ORF type:complete len:117 (+),score=14.07,tr; Gene.262842::F01_transcript_102012::g.262842::m.262842 Gene.262842::F01_transcript_102012::g.262842 ORF type:complete len:215 (+),score=23.91,tr	Gene.223996::F01_transcript_113884::g.223996::m.223996 Gene.223996::F01_transcript_113884::g.223996 ORF type:complete len:117 (+),score=14.07,tr [11-20]; Gene.262842::F01_transcript_102012::g.262842::m.262842 Gene.262842::F01_transcript_102012::g.262842 ORF type:complete len:215 (+),score=23.91,tr [109-118]		0	1184.58	71400904	2	0.49	39.8868	35
[K].LFPVILLPK.[E]		3	6	1	Gene.9714::F01_transcript_18290::g.9714::m.9714 Gene.9714::F01_transcript_18290::g.9714 ORF type:complete len:368 (+),score=81.29,tr; Gene.9939::F01_transcript_18430::g.9939::m.9939 Gene.9939::F01_transcript_18430::g.9939 ORF type:complete len:341 (+),score=72.12,tr; Gene.119199::F01_transcript_72998::g.119199::m.119199 Gene.119199::F01_transcript_72998::g.119199 ORF type:complete len:301 (+),sco…	Gene.9714::F01_transcript_18290::g.9714::m.9714 Gene.9714::F01_transcript_18290::g.9714 ORF type:complete len:368 (+),score=81.29,tr [276-284]; Gene.9939::F01_transcript_18430::g.9939::m.9939 Gene.9939::F01_transcript_18430::g.9939 ORF type:complete len:341 (+),score=72.12,tr [276-284]; Gene.119199::F01_transcript_72998::g.119199::m.119199 Gene.119199::F01_transcript_72998::g.119199 ORF type:comp…		0	1039.69	97014616	2	0.39	52.1914	41
[K].TNGHNYVVLR.[D]		1	3	1	Gene.3249::F01_transcript_14085::g.3249::m.3249 Gene.3249::F01_transcript_14085::g.3249 ORF type:complete len:529 (+),score=162.58,tr	Gene.3249::F01_transcript_14085::g.3249::m.3249 Gene.3249::F01_transcript_14085::g.3249 ORF type:complete len:529 (+),score=162.58,tr [517-526]		0	1172.62	6418709	3	-0.76	13.4816	28
[R].LFPLLASAYAFR.[F]		5	14	1	Gene.127932::F01_transcript_77042::g.127932::m.127932 Gene.127932::F01_transcript_77042::g.127932 ORF type:complete len:665 (+),score=91.24,tr; Gene.235074::F01_transcript_118319::g.235074::m.235074 Gene.235074::F01_transcript_118319::g.235074 ORF type:complete len:471 (+),score=81.83,tr; Gene.78000::F01_transcript_55353::g.78000::m.78000 Gene.78000::F01_transcript_55353::g.78000 ORF type:complet…	Gene.127932::F01_transcript_77042::g.127932::m.127932 Gene.127932::F01_transcript_77042::g.127932 ORF type:complete len:665 (+),score=91.24,tr [334-345]; Gene.235074::F01_transcript_118319::g.235074::m.235074 Gene.235074::F01_transcript_118319::g.235074 ORF type:complete len:471 (+),score=81.83,tr [314-325]; Gene.78000::F01_transcript_55353::g.78000::m.78000 Gene.78000::F01_transcript_55353::g.78…		0	1368.77	64844416	2	-1.38	53.0973	36
[R].TNLSALAVDSPVNLER.[A]		1	2	1	Gene.14205::F01_transcript_21226::g.14205::m.14205 Gene.14205::F01_transcript_21226::g.14205 ORF type:complete len:264 (+),score=3.38,Lum_binding	Gene.14205::F01_transcript_21226::g.14205::m.14205 Gene.14205::F01_transcript_21226::g.14205 ORF type:complete len:264 (+),score=3.38,Lum_binding [102-117]		0	1698.9	11306479	2	4.78	46.0776	65
[K].LFIQTIDPDHEDKFDFDPLDVTK.[T]		5	15	3	Gene.64462::F01_transcript_49260::g.64462::m.64462 Gene.64462::F01_transcript_49260::g.64462 ORF type:complete len:423 (+),score=56.27,tr; Gene.5287::F01_transcript_15293::g.5287::m.5287 Gene.5287::F01_transcript_15293::g.5287 ORF type:complete len:523 (+),score=69.51,tr; Gene.4427::F01_transcript_14756::g.4427::m.4427 Gene.4427::F01_transcript_14756::g.4427 ORF type:complete len:524 (+),score=60…	Gene.64462::F01_transcript_49260::g.64462::m.64462 Gene.64462::F01_transcript_49260::g.64462 ORF type:complete len:423 (+),score=56.27,tr [253-275]; Gene.5287::F01_transcript_15293::g.5287::m.5287 Gene.5287::F01_transcript_15293::g.5287 ORF type:complete len:523 (+),score=69.51,tr [269-291]; Gene.4427::F01_transcript_14756::g.4427::m.4427 Gene.4427::F01_transcript_14756::g.4427 ORF type:complete …		1	2748.34	836913526	2	1.54	51.2983	80
[R].LFISNPDLVAR.[F]		2	2	1	Gene.94455::F01_transcript_62866::g.94455::m.94455 Gene.94455::F01_transcript_62866::g.94455 ORF type:complete len:388 (+),score=27.57,tr; Gene.82926::F01_transcript_57590::g.82926::m.82926 Gene.82926::F01_transcript_57590::g.82926 ORF type:complete len:386 (+),score=29.69,tr	Gene.94455::F01_transcript_62866::g.94455::m.94455 Gene.94455::F01_transcript_62866::g.94455 ORF type:complete len:388 (+),score=27.57,tr [321-331]; Gene.82926::F01_transcript_57590::g.82926::m.82926 Gene.82926::F01_transcript_57590::g.82926 ORF type:complete len:386 (+),score=29.69,tr [337-347]		0	1244.7	29508022	2	3.83	40.5332	29
[K].LFLVTLGEK.[G]		1	1	1	Gene.12916::F01_transcript_20378::g.12916::m.12916 Gene.12916::F01_transcript_20378::g.12916 ORF type:complete len:352 (+),score=38.36,tr	Gene.12916::F01_transcript_20378::g.12916::m.12916 Gene.12916::F01_transcript_20378::g.12916 ORF type:complete len:352 (+),score=38.36,tr [232-240]		0	1019.61	3016719	2	-1.36	46.3137	32
[R].LFLWDSLPR.[N]		1	2	1	Gene.256521::F01_transcript_11957::g.256521::m.256521 Gene.256521::F01_transcript_11957::g.256521 ORF type:complete len:590 (+),score=103.75,tr	Gene.256521::F01_transcript_11957::g.256521::m.256521 Gene.256521::F01_transcript_11957::g.256521 ORF type:complete len:590 (+),score=103.75,tr [564-572]		0	1146.63	7.65623e+06	2	0.9	51.6573	39
[K].TNLEACMIK.[D]	1xCarbamidomethyl [C6]	1	4	1	Gene.51966::F01_transcript_2829::g.51966::m.51966 Gene.51966::F01_transcript_2829::g.51966 ORF type:complete len:1113 (+),score=146.49,Glyco_hydro_2_C	Gene.51966::F01_transcript_2829::g.51966::m.51966 Gene.51966::F01_transcript_2829::g.51966 ORF type:complete len:1113 (+),score=146.49,Glyco_hydro_2_C [427-435]		0	1079.52	74023168	2	0.12	23.1613	52
[K].IFLHMEEVR.[R]		1	4	1	Gene.12004::F01_transcript_19761::g.12004::m.12004	Gene.12004::F01_transcript_19761::g.12004::m.12004 [101-109]		0	1173.61	4.73865e+06	3	-2.7	28.6476	30
[R].IFMDEPSYVDLHWGMFIPAIK.[G]		3	9	1	Gene.127932::F01_transcript_77042::g.127932::m.127932 Gene.127932::F01_transcript_77042::g.127932 ORF type:complete len:665 (+),score=91.24,tr; Gene.78000::F01_transcript_55353::g.78000::m.78000 Gene.78000::F01_transcript_55353::g.78000 ORF type:complete len:665 (+),score=95.92,tr; Gene.197205::F01_transcript_104539::g.197205::m.197205 Gene.197205::F01_transcript_104539::g.197205 ORF type:complet…	Gene.127932::F01_transcript_77042::g.127932::m.127932 Gene.127932::F01_transcript_77042::g.127932 ORF type:complete len:665 (+),score=91.24,tr [91-111]; Gene.78000::F01_transcript_55353::g.78000::m.78000 Gene.78000::F01_transcript_55353::g.78000 ORF type:complete len:665 (+),score=95.92,tr [91-111]; Gene.197205::F01_transcript_104539::g.197205::m.197205 Gene.197205::F01_transcript_104539::g.19720…		0	2509.23	44217020	3	2.37	53.9231	42
[K].LFNAVAAEDLIIK.[N]		1	2	1	Gene.11125::F01_transcript_19163::g.11125::m.11125 Gene.11125::F01_transcript_19163::g.11125 ORF type:complete len:372 (+),score=38.93,tr	Gene.11125::F01_transcript_19163::g.11125::m.11125 Gene.11125::F01_transcript_19163::g.11125 ORF type:complete len:372 (+),score=38.93,tr [175-187]		0	1416.81	267011552	2	-0.57	50.6785	84
[R].TNHIMFTMGTDFK.[Y]	1xOxidation [M8]	1	1	1	Gene.263677::F01_transcript_113861::g.263677::m.263677 Gene.263677::F01_transcript_113861::g.263677 ORF type:complete len:1048 (+),score=171.27,tr	Gene.263677::F01_transcript_113861::g.263677::m.263677 Gene.263677::F01_transcript_113861::g.263677 ORF type:complete len:1048 (+),score=171.27,tr [141-153]		0	1558.7	4.53643e+06	3	-1.77	27.3484	16
[K].LFPALAEGQQIIRPLENPIK.[S]		2	2	2	Gene.104969::F01_transcript_66394::g.104969::m.104969 Gene.104969::F01_transcript_66394::g.104969 ORF type:complete len:586 (+),score=81.17,tr; Gene.214686::F01_transcript_110103::g.214686::m.214686 Gene.214686::F01_transcript_110103::g.214686 ORF type:complete len:103 (+),score=15.05,tr	Gene.104969::F01_transcript_66394::g.104969::m.104969 Gene.104969::F01_transcript_66394::g.104969 ORF type:complete len:586 (+),score=81.17,tr [382-401]; Gene.214686::F01_transcript_110103::g.214686::m.214686 Gene.214686::F01_transcript_110103::g.214686 ORF type:complete len:103 (+),score=15.05,tr [63-82]		0	2247.29	206993327	2	0.1	51.0652	93
[K].LFPDEISADQSK.[A]		1	2	1	Gene.256153::F01_transcript_11751::g.256153::m.256153 Gene.256153::F01_transcript_11751::g.256153 ORF type:complete len:566 (+),score=110.70,tr	Gene.256153::F01_transcript_11751::g.256153::m.256153 Gene.256153::F01_transcript_11751::g.256153 ORF type:complete len:566 (+),score=110.70,tr [467-478]		0	1349.66	62472056	2	-1.87	29.1445	33
[K].IFPGVAHGWSVR.[Y]		2	2	2	Gene.16742::F01_transcript_23308::g.16742::m.16742 Gene.16742::F01_transcript_23308::g.16742 ORF type:complete len:241 (+),score=45.44,tr; Gene.16792::F01_transcript_23364::g.16792::m.16792 Gene.16792::F01_transcript_23364::g.16792 ORF type:complete len:241 (+),score=44.04,tr	Gene.16742::F01_transcript_23308::g.16742::m.16742 Gene.16742::F01_transcript_23308::g.16742 ORF type:complete len:241 (+),score=45.44,tr [201-212]; Gene.16792::F01_transcript_23364::g.16792::m.16792 Gene.16792::F01_transcript_23364::g.16792 ORF type:complete len:241 (+),score=44.04,tr [201-212]		0	1325.71	7206656	3	-1.32	33.6348	33
[R].TNHIMFTMGTDFK.[Y]		1	1	2	Gene.263677::F01_transcript_113861::g.263677::m.263677 Gene.263677::F01_transcript_113861::g.263677 ORF type:complete len:1048 (+),score=171.27,tr	Gene.263677::F01_transcript_113861::g.263677::m.263677 Gene.263677::F01_transcript_113861::g.263677 ORF type:complete len:1048 (+),score=171.27,tr [141-153]		0	1542.71	80067264	2	-3.57	36.7829	41
[R].IFNASVALGVPVHR.[L]		2	2	1	Gene.8453::F01_transcript_17473::g.8453::m.8453 Gene.8453::F01_transcript_17473::g.8453 ORF type:complete len:377 (+),score=58.02,tr; Gene.185773::F01_transcript_100348::g.185773::m.185773 Gene.185773::F01_transcript_100348::g.185773 ORF type:complete len:377 (+),score=61.79,tr	Gene.8453::F01_transcript_17473::g.8453::m.8453 Gene.8453::F01_transcript_17473::g.8453 ORF type:complete len:377 (+),score=58.02,tr [180-193]; Gene.185773::F01_transcript_100348::g.185773::m.185773 Gene.185773::F01_transcript_100348::g.185773 ORF type:complete len:377 (+),score=61.79,tr [180-193]		0	1479.84	7.18144e+06	3	0.51	39.0794	52
[K].IEDVESFFGQHAK.[V]		1	2	1	Gene.44575::F01_transcript_41283::g.44575::m.44575 Gene.44575::F01_transcript_41283::g.44575 ORF type:complete len:344 (+),score=102.59,tr	Gene.44575::F01_transcript_41283::g.44575::m.44575 Gene.44575::F01_transcript_41283::g.44575 ORF type:complete len:344 (+),score=102.59,tr [79-91]		0	1506.72	5885890	3	1.03	36.5075	30
[K].LLDCESCQVGIR.[H]	2xCarbamidomethyl [C4; C7]	1	4	1	Gene.51966::F01_transcript_2829::g.51966::m.51966 Gene.51966::F01_transcript_2829::g.51966 ORF type:complete len:1113 (+),score=146.49,Glyco_hydro_2_C	Gene.51966::F01_transcript_2829::g.51966::m.51966 Gene.51966::F01_transcript_2829::g.51966 ORF type:complete len:1113 (+),score=146.49,Glyco_hydro_2_C [383-394]		0	1449.68	120773720	2	2.84	25.9932	68
[R].LIDDMVAYALK.[S]	1xOxidation [M5]	4	7	2	Gene.7932::F01_transcript_17117::g.7932::m.7932 Gene.7932::F01_transcript_17117::g.7932 ORF type:complete len:409 (+),score=64.28,tr; Gene.7453::F01_transcript_16803::g.7453::m.7453 Gene.7453::F01_transcript_16803::g.7453 ORF type:complete len:409 (+),score=65.26,tr; Gene.207231::F01_transcript_107371::g.207231::m.207231 Gene.207231::F01_transcript_107371::g.207231 ORF type:complete len:430 (+),s…	Gene.7932::F01_transcript_17117::g.7932::m.7932 Gene.7932::F01_transcript_17117::g.7932 ORF type:complete len:409 (+),score=64.28,tr [250-260]; Gene.7453::F01_transcript_16803::g.7453::m.7453 Gene.7453::F01_transcript_16803::g.7453 ORF type:complete len:409 (+),score=65.26,tr [250-260]; Gene.207231::F01_transcript_107371::g.207231::m.207231 Gene.207231::F01_transcript_107371::g.207231 ORF type:co…		0	1267.66	1.12663e+07	2	3.24	36.9606	39
[R].IMTDGFNSCK.[SN]	1xCarbamidomethyl [C9]	1	4	1	Gene.258803::F01_transcript_13376::g.258803::m.258803 Gene.258803::F01_transcript_13376::g.258803 ORF type:complete len:482 (+),score=80.24,tr	Gene.258803::F01_transcript_13376::g.258803::m.258803 Gene.258803::F01_transcript_13376::g.258803 ORF type:complete len:482 (+),score=80.24,tr [369-378]		0	1172.51	4227630	2	2.43	17.4632	42
[K].TEVIYEESASPATFK.[D]		2	3	1	Gene.256920::F01_transcript_12195::g.256920::m.256920 Gene.256920::F01_transcript_12195::g.256920 ORF type:complete len:494 (+),score=48.90,tr; Gene.67280::F01_transcript_50493::g.67280::m.67280 Gene.67280::F01_transcript_50493::g.67280 ORF type:complete len:293 (+),score=39.11,tr	Gene.256920::F01_transcript_12195::g.256920::m.256920 Gene.256920::F01_transcript_12195::g.256920 ORF type:complete len:494 (+),score=48.90,tr [464-478]; Gene.67280::F01_transcript_50493::g.67280::m.67280 Gene.67280::F01_transcript_50493::g.67280 ORF type:complete len:293 (+),score=39.11,tr [144-158]		0	1671.81	8.33755e+06	2	4.23	31.9994	83
[R].IMSYYGDSPR.[G]		3	5	1	Gene.86967::F01_transcript_59302::g.86967::m.86967 Gene.86967::F01_transcript_59302::g.86967 ORF type:complete len:747 (+),score=133.17,tr; Gene.198624::F01_transcript_7213::g.198624::m.198624 Gene.198624::F01_transcript_7213::g.198624 ORF type:complete len:747 (+),score=126.05,tr; Gene.200281::F01_transcript_8085::g.200281::m.200281 Gene.200281::F01_transcript_8085::g.200281 ORF type:complete le…	Gene.86967::F01_transcript_59302::g.86967::m.86967 Gene.86967::F01_transcript_59302::g.86967 ORF type:complete len:747 (+),score=133.17,tr [251-260]; Gene.198624::F01_transcript_7213::g.198624::m.198624 Gene.198624::F01_transcript_7213::g.198624 ORF type:complete len:747 (+),score=126.05,tr [251-260]; Gene.200281::F01_transcript_8085::g.200281::m.200281 Gene.200281::F01_transcript_8085::g.200281 …		0	1188.54	223630640	2	-4.67	18.7764	60
[R].LMSGYYLAAR.[Q]		1	1	1	Gene.263677::F01_transcript_113861::g.263677::m.263677 Gene.263677::F01_transcript_113861::g.263677 ORF type:complete len:1048 (+),score=171.27,tr	Gene.263677::F01_transcript_113861::g.263677::m.263677 Gene.263677::F01_transcript_113861::g.263677 ORF type:complete len:1048 (+),score=171.27,tr [232-241]		0	1144.58	57609828	2	-0.84	30.3961	63
[R].IMSGPAGGNTTLLGEPKPPPCR.[D]	1xCarbamidomethyl [C21]	1	4	1	Gene.41129::F01_transcript_39658::g.41129::m.41129 Gene.41129::F01_transcript_39658::g.41129 ORF type:complete len:277 (+),score=39.65,tr	Gene.41129::F01_transcript_39658::g.41129::m.41129 Gene.41129::F01_transcript_39658::g.41129 ORF type:complete len:277 (+),score=39.65,tr [238-259]		0	2250.14		3	2.28	31.0973	42
[K].IMSANGLSENVYEIASK.[S]		2	8	1	Gene.161986::F01_transcript_91223::g.161986::m.161986 Gene.161986::F01_transcript_91223::g.161986 ORF type:complete len:888 (+),score=156.84,tr; Gene.98612::F01_transcript_4105::g.98612::m.98612 Gene.98612::F01_transcript_4105::g.98612 ORF type:complete len:980 (+),score=158.33,tr	Gene.161986::F01_transcript_91223::g.161986::m.161986 Gene.161986::F01_transcript_91223::g.161986 ORF type:complete len:888 (+),score=156.84,tr [867-883]; Gene.98612::F01_transcript_4105::g.98612::m.98612 Gene.98612::F01_transcript_4105::g.98612 ORF type:complete len:980 (+),score=158.33,tr [959-975]		0	1825.9	7.57713e+06	2	-0.18	43.129	115
[K].IMRPQEVYTGVWLR.[H]		1	7	1	Gene.258913::F01_transcript_13453::g.258913::m.258913 Gene.258913::F01_transcript_13453::g.258913 ORF type:complete len:510 (+),score=65.00,tr	Gene.258913::F01_transcript_13453::g.258913::m.258913 Gene.258913::F01_transcript_13453::g.258913 ORF type:complete len:510 (+),score=65.00,tr [461-474]		0	1747.93	14393197	3	1.87	42.0045	15
[K].IMQSQTLSDASK.[Q]		3	7	1	Gene.194479::F01_transcript_103542::g.194479::m.194479 Gene.194479::F01_transcript_103542::g.194479 ORF type:complete len:811 (+),score=196.65,tr; Gene.69165::F01_transcript_51270::g.69165::m.69165 Gene.69165::F01_transcript_51270::g.69165 ORF type:complete len:361 (+),score=97.60,tr; Gene.146549::F01_transcript_6497::g.146549::m.146549 Gene.146549::F01_transcript_6497::g.146549 ORF type:complete…	Gene.194479::F01_transcript_103542::g.194479::m.194479 Gene.194479::F01_transcript_103542::g.194479 ORF type:complete len:811 (+),score=196.65,tr [676-687]; Gene.69165::F01_transcript_51270::g.69165::m.69165 Gene.69165::F01_transcript_51270::g.69165 ORF type:complete len:361 (+),score=97.60,tr [231-242]; Gene.146549::F01_transcript_6497::g.146549::m.146549 Gene.146549::F01_transcript_6497::g.1465…		0	1308.65	66101076	2	2.16	13.5013	89
[K].LMPESALTVPK.[D]		1	1	1	Gene.107831::F01_transcript_67661::g.107831::m.107831 Gene.107831::F01_transcript_67661::g.107831 ORF type:complete len:248 (+),score=64.34,RWD	Gene.107831::F01_transcript_67661::g.107831::m.107831 Gene.107831::F01_transcript_67661::g.107831 ORF type:complete len:248 (+),score=64.34,RWD [176-186]		0	1185.65	5.38105e+06	2	-4.07	33.3439	16
[R].LMPEPTCVALVYAQK.[Q]	1xCarbamidomethyl [C7]	1	1	1	Gene.28765::F01_transcript_34153::g.28765::m.28765 Gene.28765::F01_transcript_34153::g.28765 ORF type:complete len:577 (+),score=37.29,tr	Gene.28765::F01_transcript_34153::g.28765::m.28765 Gene.28765::F01_transcript_34153::g.28765 ORF type:complete len:577 (+),score=37.29,tr [198-212]		0	1719.88	25331576	2	0.26	45.8383	55
[R].LMNIISESVK.[L]	1xOxidation [M2]	1	2	1	Gene.8283::F01_transcript_17357::g.8283::m.8283 Gene.8283::F01_transcript_17357::g.8283 ORF type:complete len:336 (+),score=52.38,tr	Gene.8283::F01_transcript_17357::g.8283::m.8283 Gene.8283::F01_transcript_17357::g.8283 ORF type:complete len:336 (+),score=52.38,tr [127-136]		0	1149.62	16998480	2	1.76	26.8835	43
[R].LMNIISESVK.[L]		1	2	1	Gene.8283::F01_transcript_17357::g.8283::m.8283 Gene.8283::F01_transcript_17357::g.8283 ORF type:complete len:336 (+),score=52.38,tr	Gene.8283::F01_transcript_17357::g.8283::m.8283 Gene.8283::F01_transcript_17357::g.8283 ORF type:complete len:336 (+),score=52.38,tr [127-136]		0	1133.62	180933088	2	1.39	35.0469	53
[R].TEYLSPSMFYFYK.[K]		1	1	1	Gene.170508::F01_transcript_94487::g.170508::m.170508 Gene.170508::F01_transcript_94487::g.170508 ORF type:complete len:504 (+),score=86.59,tr	Gene.170508::F01_transcript_94487::g.170508::m.170508 Gene.170508::F01_transcript_94487::g.170508 ORF type:complete len:504 (+),score=86.59,tr [24-36]		0	1675.77	13648340	2	-4.21	51.3708	61
[K].LMNAYCDR.[NQ]	1xCarbamidomethyl [C6]	2	4	1	Gene.19531::F01_transcript_26082::g.19531::m.19531 Gene.19531::F01_transcript_26082::g.19531 ORF type:complete len:102 (+),score=22.48,tr; Gene.24376::F01_transcript_28130::g.24376::m.24376 Gene.24376::F01_transcript_28130::g.24376 ORF type:complete len:97 (+),score=25.51,tr	Gene.19531::F01_transcript_26082::g.19531::m.19531 Gene.19531::F01_transcript_26082::g.19531 ORF type:complete len:102 (+),score=22.48,tr [43-50]; Gene.24376::F01_transcript_28130::g.24376::m.24376 Gene.24376::F01_transcript_28130::g.24376 ORF type:complete len:97 (+),score=25.51,tr [42-49]		0	1042.44	79498912	2	0.74	13.0136	37
[K].LMVDTGLEAYR.[F]		1	1	1	Gene.52545::F01_transcript_3061::g.52545::m.52545 Gene.52545::F01_transcript_3061::g.52545 ORF type:complete len:122 (+),score=25.69,tr	Gene.52545::F01_transcript_3061::g.52545::m.52545 Gene.52545::F01_transcript_3061::g.52545 ORF type:complete len:122 (+),score=25.69,tr [23-33]		0	1267.64	410533984	2	-0.61	35.4918	95
[R].LMIVSDLDHTMVDHHDPENLSLLR.[FI]		1	5	2	Gene.5933::F01_transcript_15722::g.5933::m.5933 Gene.5933::F01_transcript_15722::g.5933 ORF type:complete len:425 (+),score=75.33,tr	Gene.5933::F01_transcript_15722::g.5933::m.5933 Gene.5933::F01_transcript_15722::g.5933 ORF type:complete len:425 (+),score=75.33,tr [10-33]		0	2800.38	7.30338e+06	4	-0.1	48.9571	9
[K].LMLSLVADYQK.[N]		2	9	1	Gene.161986::F01_transcript_91223::g.161986::m.161986 Gene.161986::F01_transcript_91223::g.161986 ORF type:complete len:888 (+),score=156.84,tr; Gene.98612::F01_transcript_4105::g.98612::m.98612 Gene.98612::F01_transcript_4105::g.98612 ORF type:complete len:980 (+),score=158.33,tr	Gene.161986::F01_transcript_91223::g.161986::m.161986 Gene.161986::F01_transcript_91223::g.161986 ORF type:complete len:888 (+),score=156.84,tr [591-601]; Gene.98612::F01_transcript_4105::g.98612::m.98612 Gene.98612::F01_transcript_4105::g.98612 ORF type:complete len:980 (+),score=158.33,tr [683-693]		0	1280.69	7.23381e+06	2	-1.58	45.9673	9
[R].IMLHQPLGGASGQAIDVEIQAK.[E]	1xOxidation [M2]	1	3	1	Gene.14401::F01_transcript_21375::g.14401::m.14401 Gene.14401::F01_transcript_21375::g.14401 ORF type:complete len:308 (+),score=47.95,tr	Gene.14401::F01_transcript_21375::g.14401::m.14401 Gene.14401::F01_transcript_21375::g.14401 ORF type:complete len:308 (+),score=47.95,tr [195-216]		0	2292.2	2.21619e+06	3	1.57	39.0403	26
[R].IMIHQPLGGAQGGQTDIDIQANEMLHHK.[A]	1xOxidation [M2]	1	2	1	Gene.181594::F01_transcript_98706::g.181594::m.181594 Gene.181594::F01_transcript_98706::g.181594 ORF type:complete len:291 (+),score=37.82,tr	Gene.181594::F01_transcript_98706::g.181594::m.181594 Gene.181594::F01_transcript_98706::g.181594 ORF type:complete len:291 (+),score=37.82,tr [197-224]		0	3068.5	2615339	5	0.83	36.9951	9
[K].TEYVSCPSCGR.[T]	2xCarbamidomethyl [C6; C9]	3	6	1	Gene.86967::F01_transcript_59302::g.86967::m.86967 Gene.86967::F01_transcript_59302::g.86967 ORF type:complete len:747 (+),score=133.17,tr; Gene.198624::F01_transcript_7213::g.198624::m.198624 Gene.198624::F01_transcript_7213::g.198624 ORF type:complete len:747 (+),score=126.05,tr; Gene.200281::F01_transcript_8085::g.200281::m.200281 Gene.200281::F01_transcript_8085::g.200281 ORF type:complete le…	Gene.86967::F01_transcript_59302::g.86967::m.86967 Gene.86967::F01_transcript_59302::g.86967 ORF type:complete len:747 (+),score=133.17,tr [645-655]; Gene.198624::F01_transcript_7213::g.198624::m.198624 Gene.198624::F01_transcript_7213::g.198624 ORF type:complete len:747 (+),score=126.05,tr [645-655]; Gene.200281::F01_transcript_8085::g.200281::m.200281 Gene.200281::F01_transcript_8085::g.200281 …		0	1315.54	233403872	2	-1.46	11.6788	30
[K].TFACPSPYVCSK.[L]	2xCarbamidomethyl [C4; C10]	1	1	1	Gene.22991::F01_transcript_2418::g.22991::m.22991 Gene.22991::F01_transcript_2418::g.22991 ORF type:complete len:1160 (+),score=152.74,tr	Gene.22991::F01_transcript_2418::g.22991::m.22991 Gene.22991::F01_transcript_2418::g.22991 ORF type:complete len:1160 (+),score=152.74,tr [719-730]		0	1416.63	6.31014e+06	2	1.26	23.8873	30
[K].LMLAHAASAQGISVIENICGK.[D]	1xCarbamidomethyl [C19]; 1xOxidation [M2]	3	4	1	Gene.246810::F01_transcript_122824::g.246810::m.246810 Gene.246810::F01_transcript_122824::g.246810 ORF type:complete len:604 (+),score=81.34,tr; Gene.255283::F01_transcript_11260::g.255283::m.255283 Gene.255283::F01_transcript_11260::g.255283 ORF type:complete len:564 (+),score=89.67,tr; Gene.173384::F01_transcript_95557::g.173384::m.173384 Gene.173384::F01_transcript_95557::g.173384 ORF type:co…	Gene.246810::F01_transcript_122824::g.246810::m.246810 Gene.246810::F01_transcript_122824::g.246810 ORF type:complete len:604 (+),score=81.34,tr [399-419]; Gene.255283::F01_transcript_11260::g.255283::m.255283 Gene.255283::F01_transcript_11260::g.255283 ORF type:complete len:564 (+),score=89.67,tr [402-422]; Gene.173384::F01_transcript_95557::g.173384::m.173384 Gene.173384::F01_transcript_95557::…		0	2199.13	7.58078e+06	3	0.63	44.3276	42
[K].LMLAHAASAQGISVIENICGK.[D]	1xCarbamidomethyl [C19]	3	4	1	Gene.246810::F01_transcript_122824::g.246810::m.246810 Gene.246810::F01_transcript_122824::g.246810 ORF type:complete len:604 (+),score=81.34,tr; Gene.255283::F01_transcript_11260::g.255283::m.255283 Gene.255283::F01_transcript_11260::g.255283 ORF type:complete len:564 (+),score=89.67,tr; Gene.173384::F01_transcript_95557::g.173384::m.173384 Gene.173384::F01_transcript_95557::g.173384 ORF type:co…	Gene.246810::F01_transcript_122824::g.246810::m.246810 Gene.246810::F01_transcript_122824::g.246810 ORF type:complete len:604 (+),score=81.34,tr [399-419]; Gene.255283::F01_transcript_11260::g.255283::m.255283 Gene.255283::F01_transcript_11260::g.255283 ORF type:complete len:564 (+),score=89.67,tr [402-422]; Gene.173384::F01_transcript_95557::g.173384::m.173384 Gene.173384::F01_transcript_95557::…		0	2183.13	49317328	3	-3.51	46.9851	57
[R].IMGLDLPSGGHLTHGYYTANGK.[K]	1xOxidation [M2]	4	11	1	Gene.5552::F01_transcript_15472::g.5552::m.5552 Gene.5552::F01_transcript_15472::g.5552 ORF type:complete len:472 (+),score=70.97,tr; Gene.143249::F01_transcript_84246::g.143249::m.143249 Gene.143249::F01_transcript_84246::g.143249 ORF type:complete len:523 (+),score=90.55,tr; Gene.115320::F01_transcript_71192::g.115320::m.115320 Gene.115320::F01_transcript_71192::g.115320 ORF type:complete len:5…	Gene.5552::F01_transcript_15472::g.5552::m.5552 Gene.5552::F01_transcript_15472::g.5552 ORF type:complete len:472 (+),score=70.97,tr [124-145]; Gene.143249::F01_transcript_84246::g.143249::m.143249 Gene.143249::F01_transcript_84246::g.143249 ORF type:complete len:523 (+),score=90.55,tr [175-196]; Gene.115320::F01_transcript_71192::g.115320::m.115320 Gene.115320::F01_transcript_71192::g.115320 ORF…		0	2318.12	30792818	3	5.95	32.2753	57
[R].IMGLDLPSGGHLTHGYYTANGK.[K]		4	11	3	Gene.5552::F01_transcript_15472::g.5552::m.5552 Gene.5552::F01_transcript_15472::g.5552 ORF type:complete len:472 (+),score=70.97,tr; Gene.143249::F01_transcript_84246::g.143249::m.143249 Gene.143249::F01_transcript_84246::g.143249 ORF type:complete len:523 (+),score=90.55,tr; Gene.115320::F01_transcript_71192::g.115320::m.115320 Gene.115320::F01_transcript_71192::g.115320 ORF type:complete len:5…	Gene.5552::F01_transcript_15472::g.5552::m.5552 Gene.5552::F01_transcript_15472::g.5552 ORF type:complete len:472 (+),score=70.97,tr [124-145]; Gene.143249::F01_transcript_84246::g.143249::m.143249 Gene.143249::F01_transcript_84246::g.143249 ORF type:complete len:523 (+),score=90.55,tr [175-196]; Gene.115320::F01_transcript_71192::g.115320::m.115320 Gene.115320::F01_transcript_71192::g.115320 ORF…		0	2302.13	1207015354	2	0.53	37.8184	94
[R].LMGGENTGPINIGNPGEFTMMELAENVK.[E]		1	2	2	Gene.213582::F01_transcript_109707::g.213582::m.213582 Gene.213582::F01_transcript_109707::g.213582 ORF type:complete len:347 (+),score=47.05,tr	Gene.213582::F01_transcript_109707::g.213582::m.213582 Gene.213582::F01_transcript_109707::g.213582 ORF type:complete len:347 (+),score=47.05,tr [255-282]		0	2963.39	21832934	2	0.11	53.2099	70
[K].LMGCYVVGSAGTDEK.[V]	1xCarbamidomethyl [C4]	1	5	1	Gene.10004::F01_transcript_18476::g.10004::m.10004 Gene.10004::F01_transcript_18476::g.10004 ORF type:complete len:347 (+),score=49.43,tr	Gene.10004::F01_transcript_18476::g.10004::m.10004 Gene.10004::F01_transcript_18476::g.10004 ORF type:complete len:347 (+),score=49.43,tr [179-193]		0	1586.72	12370132	2	-0.22	26.4579	92
[R].LMFEDECILVDEKDQVVGHESK.[Y]	1xCarbamidomethyl [C7]	1	1	1	Gene.13935::F01_transcript_21058::g.13935::m.13935 Gene.13935::F01_transcript_21058::g.13935 ORF type:complete len:238 (+),score=52.68,tr	Gene.13935::F01_transcript_21058::g.13935::m.13935 Gene.13935::F01_transcript_21058::g.13935 ORF type:complete len:238 (+),score=52.68,tr [20-41]		1	2620.23		3	2.95	43.0643	30
[K].TFCIPHGGGGPGMGPIGVK.[K]	1xCarbamidomethyl [C3]	2	2	1	Gene.232306::F01_transcript_117283::g.232306::m.232306 Gene.232306::F01_transcript_117283::g.232306 ORF type:complete len:864 (+),score=125.77,tr; Gene.52910::F01_transcript_3202::g.52910::m.52910 Gene.52910::F01_transcript_3202::g.52910 ORF type:complete len:326 (+),score=57.17,tr	Gene.232306::F01_transcript_117283::g.232306::m.232306 Gene.232306::F01_transcript_117283::g.232306 ORF type:complete len:864 (+),score=125.77,tr [768-786]; Gene.52910::F01_transcript_3202::g.52910::m.52910 Gene.52910::F01_transcript_3202::g.52910 ORF type:complete len:326 (+),score=57.17,tr [60-78]		0	1838.9	11908989	3	0.5	37.4498	27
[R].LMESSVHVGK.[I]	1xOxidation [M2]	1	1	1	Gene.12768::F01_transcript_20280::g.12768::m.12768 Gene.12768::F01_transcript_20280::g.12768 ORF type:complete len:105 (+),score=22.29,ADH_zinc_N_2	Gene.12768::F01_transcript_20280::g.12768::m.12768 Gene.12768::F01_transcript_20280::g.12768 ORF type:complete len:105 (+),score=22.29,ADH_zinc_N_2 [90-99]		0	1102.56	17784346	2	3.61	9.335	51
[K].LMIVDDEYIIIGSANINQR.[S]		1	2	2	Gene.171355::F01_transcript_94818::g.171355::m.171355 Gene.171355::F01_transcript_94818::g.171355 ORF type:complete len:811 (+),score=61.13,tr	Gene.171355::F01_transcript_94818::g.171355::m.171355 Gene.171355::F01_transcript_94818::g.171355 ORF type:complete len:811 (+),score=61.13,tr [664-682]		0	2177.13	22268361	2	-0.48	51.672	106
[K].LMVDTGLEAYR.[F]	1xOxidation [M2]	1	1	2	Gene.52545::F01_transcript_3061::g.52545::m.52545 Gene.52545::F01_transcript_3061::g.52545 ORF type:complete len:122 (+),score=25.69,tr	Gene.52545::F01_transcript_3061::g.52545::m.52545 Gene.52545::F01_transcript_3061::g.52545 ORF type:complete len:122 (+),score=25.69,tr [23-33]		0	1283.63	29365112	2	0.7	31.3387	42
[K].TEVGYSQGLTHQPTYEEICSGTTNHAEVVR.[V]	1xCarbamidomethyl [C19]	1	1	2	Gene.108534::F01_transcript_68021::g.108534::m.108534 Gene.108534::F01_transcript_68021::g.108534 ORF type:complete len:257 (+),score=19.06,tr	Gene.108534::F01_transcript_68021::g.108534::m.108534 Gene.108534::F01_transcript_68021::g.108534 ORF type:complete len:257 (+),score=19.06,tr [115-144]		0	3363.55	25226728	3	-3.44	31.3741	68
[K].TETEPPLPVSNEEPKVEEEEVTESK.[E]		1	1	2	Gene.150206::F01_transcript_86037::g.150206::m.150206	Gene.150206::F01_transcript_86037::g.150206::m.150206 [37-61]		1	2826.34	80648776	2	-1.08	33.3106	78
[R].INHLATSIVALSQGIPFFHAGDEILR.[S]		2	4	2	Gene.196687::F01_transcript_104365::g.196687::m.196687 Gene.196687::F01_transcript_104365::g.196687 ORF type:complete len:965 (+),score=156.73,tr; Gene.99253::F01_transcript_4436::g.99253::m.99253 Gene.99253::F01_transcript_4436::g.99253 ORF type:complete len:968 (+),score=152.68,tr	Gene.196687::F01_transcript_104365::g.196687::m.196687 Gene.196687::F01_transcript_104365::g.196687 ORF type:complete len:965 (+),score=156.73,tr [674-699]; Gene.99253::F01_transcript_4436::g.99253::m.99253 Gene.99253::F01_transcript_4436::g.99253 ORF type:complete len:968 (+),score=152.68,tr [678-703]		0	2819.52	156283804	3	-0.21	53.3219	61
[K].LNHGELVEK.[A]		2	2	2	Gene.5178::F01_transcript_15203::g.5178::m.5178 Gene.5178::F01_transcript_15203::g.5178 ORF type:complete len:305 (+),score=71.32,tr; Gene.5097::F01_transcript_15147::g.5097::m.5097 Gene.5097::F01_transcript_15147::g.5097 ORF type:complete len:507 (+),score=94.68,tr	Gene.5178::F01_transcript_15203::g.5178::m.5178 Gene.5178::F01_transcript_15203::g.5178 ORF type:complete len:305 (+),score=71.32,tr [253-261]; Gene.5097::F01_transcript_15147::g.5097::m.5097 Gene.5097::F01_transcript_15147::g.5097 ORF type:complete len:507 (+),score=94.68,tr [411-419]		0	1038.56	135494500	2	-4.4	8.5297	37
[K].LNGYIVSDCDSVDVLYNDQHYTK.[T]	1xCarbamidomethyl [C9]	1	1	1	Gene.174193::F01_transcript_95864::g.174193::m.174193 Gene.174193::F01_transcript_95864::g.174193 ORF type:complete len:770 (+),score=26.98,tr	Gene.174193::F01_transcript_95864::g.174193::m.174193 Gene.174193::F01_transcript_95864::g.174193 ORF type:complete len:770 (+),score=26.98,tr [288-310]		0	2718.24	14227007	3	0.63	42.4898	73
[K].LNGYGYDNLILR.[V]		1	5	1	Gene.13990::F01_transcript_21092::g.13990::m.13990 Gene.13990::F01_transcript_21092::g.13990 ORF type:complete len:294 (+),score=41.33,tr	Gene.13990::F01_transcript_21092::g.13990::m.13990 Gene.13990::F01_transcript_21092::g.13990 ORF type:complete len:294 (+),score=41.33,tr [273-284]		0	1410.74		2	-0.95	42.6034	17
[R].LNGGDPETDKDLK.[K]		1	4	2	Gene.16371::F01_transcript_22990::g.16371::m.16371 Gene.16371::F01_transcript_22990::g.16371 ORF type:complete len:201 (+),score=44.55,tr	Gene.16371::F01_transcript_22990::g.16371::m.16371 Gene.16371::F01_transcript_22990::g.16371 ORF type:complete len:201 (+),score=44.55,tr [52-64]		1	1401.69	40257494	2	2.69	9.7126	74
[R].LNGGDPETDK.[D]		1	4	1	Gene.16371::F01_transcript_22990::g.16371::m.16371 Gene.16371::F01_transcript_22990::g.16371 ORF type:complete len:201 (+),score=44.55,tr	Gene.16371::F01_transcript_22990::g.16371::m.16371 Gene.16371::F01_transcript_22990::g.16371 ORF type:complete len:201 (+),score=44.55,tr [52-61]		0	1045.48	18691170	2	0.13	7.4014	34
[R].LNGAAQDGLSSLR.[S]		1	2	1	Gene.13585::F01_transcript_20826::g.13585::m.13585 Gene.13585::F01_transcript_20826::g.13585 ORF type:complete len:292 (+),score=40.82,Sec20	Gene.13585::F01_transcript_20826::g.13585::m.13585 Gene.13585::F01_transcript_20826::g.13585 ORF type:complete len:292 (+),score=40.82,Sec20 [48-60]		0	1301.68		2	-7.29	23.5312	31
[R].TENADLFFGVLGGLGQFGIITR.[A]		1	3	1	Gene.79190::F01_transcript_55893::g.79190::m.79190 Gene.79190::F01_transcript_55893::g.79190 ORF type:complete len:529 (+),score=29.72,tr	Gene.79190::F01_transcript_55893::g.79190::m.79190 Gene.79190::F01_transcript_55893::g.79190 ORF type:complete len:529 (+),score=29.72,tr [190-211]		0	2325.22		3	1.56	55.5783	5
[K].LNFPVIHHLEFPK.[G]		1	3	4	Gene.200281::F01_transcript_8085::g.200281::m.200281 Gene.200281::F01_transcript_8085::g.200281 ORF type:complete len:747 (+),score=135.12,tr	Gene.200281::F01_transcript_8085::g.200281::m.200281 Gene.200281::F01_transcript_8085::g.200281 ORF type:complete len:747 (+),score=135.12,tr [576-588]		0	1590.88	185833857	3	0.43	44.3708	18
[R].LNFDVDVIESDWGQGANLDALASK.[L]		1	1	2	Gene.9030::F01_transcript_17813::g.9030::m.9030 Gene.9030::F01_transcript_17813::g.9030 ORF type:complete len:402 (+),score=64.97,tr	Gene.9030::F01_transcript_17813::g.9030::m.9030 Gene.9030::F01_transcript_17813::g.9030 ORF type:complete len:402 (+),score=64.97,tr [106-129]		0	2577.25	5750474	2	1	52.9432	126
[K].LNFDDNAAYR.[Q]		2	4	2	Gene.259793::F01_transcript_43149::g.259793::m.259793 Gene.259793::F01_transcript_43149::g.259793 ORF type:complete len:292 (+),score=69.13,tr; Gene.138285::F01_transcript_81959::g.138285::m.138285 Gene.138285::F01_transcript_81959::g.138285 ORF type:complete len:338 (+),score=86.49,tr	Gene.259793::F01_transcript_43149::g.259793::m.259793 Gene.259793::F01_transcript_43149::g.259793 ORF type:complete len:292 (+),score=69.13,tr [120-129]; Gene.138285::F01_transcript_81959::g.138285::m.138285 Gene.138285::F01_transcript_81959::g.138285 ORF type:complete len:338 (+),score=86.49,tr [251-260]		0	1198.55	1508362275	2	0.12	23.8591	32
[KR].INFAVFPSLQGGPHNHQIGALAVALK.[Q]		5	18	2	Gene.5552::F01_transcript_15472::g.5552::m.5552 Gene.5552::F01_transcript_15472::g.5552 ORF type:complete len:472 (+),score=70.97,tr; Gene.86531::F01_transcript_59108::g.86531::m.86531 Gene.86531::F01_transcript_59108::g.86531 ORF type:complete len:336 (+),score=54.16,tr; Gene.143249::F01_transcript_84246::g.143249::m.143249 Gene.143249::F01_transcript_84246::g.143249 ORF type:complete len:523 (+…	Gene.5552::F01_transcript_15472::g.5552::m.5552 Gene.5552::F01_transcript_15472::g.5552 ORF type:complete len:472 (+),score=70.97,tr [279-304]; Gene.86531::F01_transcript_59108::g.86531::m.86531 Gene.86531::F01_transcript_59108::g.86531 ORF type:complete len:336 (+),score=54.16,tr [143-168]; Gene.143249::F01_transcript_84246::g.143249::m.143249 Gene.143249::F01_transcript_84246::g.143249 ORF type…		0	2699.48	77511360	3	0.72	50.5926	1
[K].LNEVGHQGLR.[E]		1	2	1	Gene.229245::F01_transcript_116051::g.229245::m.229245 Gene.229245::F01_transcript_116051::g.229245 ORF type:complete len:540 (+),score=97.54,tr	Gene.229245::F01_transcript_116051::g.229245::m.229245 Gene.229245::F01_transcript_116051::g.229245 ORF type:complete len:540 (+),score=97.54,tr [321-330]		0	1122.6	6.43418e+06	3	-0.29	9.337	20
[K].LNETLEMLEK.[K]		2	3	1	Gene.55171::F01_transcript_44881::g.55171::m.55171 Gene.55171::F01_transcript_44881::g.55171 ORF type:complete len:86 (+),score=28.45,tr; Gene.16241::F01_transcript_22879::g.16241::m.16241 Gene.16241::F01_transcript_22879::g.16241 ORF type:complete len:219 (+),score=71.90,tr	Gene.55171::F01_transcript_44881::g.55171::m.55171 Gene.55171::F01_transcript_44881::g.55171 ORF type:complete len:86 (+),score=28.45,tr [22-31]; Gene.16241::F01_transcript_22879::g.16241::m.16241 Gene.16241::F01_transcript_22879::g.16241 ORF type:complete len:219 (+),score=71.90,tr [22-31]		0	1219.62	16341315	2	0.87	34.2955	45
[K].INELNEWLGSIHAEK.[E]		2	3	3	Gene.89923::F01_transcript_60601::g.89923::m.89923; Gene.59887::F01_transcript_46894::g.59887::m.59887	Gene.89923::F01_transcript_60601::g.89923::m.89923 [902-916]; Gene.59887::F01_transcript_46894::g.59887::m.59887 [902-916]		0	1752.89	3.30132e+07	3	0.52	47.1835	53
[K].LNELETALNTVLIEK.[E]		2	3	2	Gene.89923::F01_transcript_60601::g.89923::m.89923; Gene.59887::F01_transcript_46894::g.59887::m.59887	Gene.89923::F01_transcript_60601::g.89923::m.89923 [1056-1070]; Gene.59887::F01_transcript_46894::g.59887::m.59887 [1056-1070]		0	1699.95	18053408	2	-0.41	52.2877	35
[K].INDWVSLQESFEK.[L]		1	2	1	Gene.51089::F01_transcript_44419::g.51089::m.51089 Gene.51089::F01_transcript_44419::g.51089 ORF type:complete len:937 (+),score=170.27,tr	Gene.51089::F01_transcript_44419::g.51089::m.51089 Gene.51089::F01_transcript_44419::g.51089 ORF type:complete len:937 (+),score=170.27,tr [84-96]		0	1594.77	8129944	2	-3.94	47.6551	67
[K].TETEPPLPVSNEEPK.[V]		1	2	1	Gene.150206::F01_transcript_86037::g.150206::m.150206	Gene.150206::F01_transcript_86037::g.150206::m.150206 [37-51]		0	1666.82	84312192	2	0.68	26.6872	31
[K].LMYDLPIVTDVHESSQCEAVGR.[V]	1xCarbamidomethyl [C17]	1	2	1	Gene.219767::F01_transcript_112069::g.219767::m.219767 Gene.219767::F01_transcript_112069::g.219767 ORF type:complete len:296 (+),score=62.52,tr	Gene.219767::F01_transcript_112069::g.219767::m.219767 Gene.219767::F01_transcript_112069::g.219767 ORF type:complete len:296 (+),score=62.52,tr [84-105]		0	2519.19	49704660	3	1.23	48.3132	44
[K].TETEAPLTVSEEKPK.[V]		1	1	2	Gene.18463::F01_transcript_24945::g.18463::m.18463	Gene.18463::F01_transcript_24945::g.18463::m.18463 [36-50]		0	1658.85	171467024	2	1.91	16.0675	54
[K].LNAGYLFPEINR.[R]		1	1	2	Gene.26505::F01_transcript_33102::g.26505::m.26505 Gene.26505::F01_transcript_33102::g.26505 ORF type:complete len:465 (+),score=62.38,tr	Gene.26505::F01_transcript_33102::g.26505::m.26505 Gene.26505::F01_transcript_33102::g.26505 ORF type:complete len:465 (+),score=62.38,tr [71-82]		0	1406.74	2.26872e+08	2	-1.09	47.9577	53
[K].TETDLHTK.[R]		1	1	2	Gene.110399::F01_transcript_68887::g.110399::m.110399 Gene.110399::F01_transcript_68887::g.110399 ORF type:complete len:410 (+),score=92.52,PUB	Gene.110399::F01_transcript_68887::g.110399::m.110399 Gene.110399::F01_transcript_68887::g.110399 ORF type:complete len:410 (+),score=92.52,PUB [56-63]		0	944.468	3.6716e+06	3	-0.51	2.6798	19
[K].TESELVEAVDR.[D]		1	3	1	Gene.141443::F01_transcript_83410::g.141443::m.141443 Gene.141443::F01_transcript_83410::g.141443 ORF type:complete len:539 (+),score=79.03,tr	Gene.141443::F01_transcript_83410::g.141443::m.141443 Gene.141443::F01_transcript_83410::g.141443 ORF type:complete len:539 (+),score=79.03,tr [428-438]		0	1247.61	1.90064e+06	2	4.2	24.7506	61
[R].LMESSVHVGK.[I]		1	1	1	Gene.12768::F01_transcript_20280::g.12768::m.12768 Gene.12768::F01_transcript_20280::g.12768 ORF type:complete len:105 (+),score=22.29,ADH_zinc_N_2	Gene.12768::F01_transcript_20280::g.12768::m.12768 Gene.12768::F01_transcript_20280::g.12768 ORF type:complete len:105 (+),score=22.29,ADH_zinc_N_2 [90-99]		0	1086.56	181099968	2	-0.79	12.5667	13
[K].TEQCFNIGVNGR.[F]	1xCarbamidomethyl [C4]	1	1	1	Gene.226494::F01_transcript_114940::g.226494::m.226494 Gene.226494::F01_transcript_114940::g.226494 ORF type:complete len:1409 (+),score=243.60,tr	Gene.226494::F01_transcript_114940::g.226494::m.226494 Gene.226494::F01_transcript_114940::g.226494 ORF type:complete len:1409 (+),score=243.60,tr [120-131]		0	1394.65	12820505	2	-2.02	24.3489	73
[K].TEQAFYQDWAVHSFR.[I]		2	12	2	Gene.157139::F01_transcript_89011::g.157139::m.157139 Gene.157139::F01_transcript_89011::g.157139 ORF type:complete len:638 (+),score=128.29,tr; Gene.199809::F01_transcript_7820::g.199809::m.199809 Gene.199809::F01_transcript_7820::g.199809 ORF type:complete len:791 (+),score=151.11,tr	Gene.157139::F01_transcript_89011::g.157139::m.157139 Gene.157139::F01_transcript_89011::g.157139 ORF type:complete len:638 (+),score=128.29,tr [490-504]; Gene.199809::F01_transcript_7820::g.199809::m.199809 Gene.199809::F01_transcript_7820::g.199809 ORF type:complete len:791 (+),score=151.11,tr [618-632]		0	1884.87	191964698	2	-0.38	42.1906	98
[K].LNDHFPLVIWQTGSGTQSNMNANEVIANR.[A]		2	3	2	Gene.3178::F01_transcript_14027::g.3178::m.3178 Gene.3178::F01_transcript_14027::g.3178 ORF type:complete len:499 (+),score=84.97,tr; Gene.258548::F01_transcript_13196::g.258548::m.258548 Gene.258548::F01_transcript_13196::g.258548 ORF type:complete len:499 (+),score=89.45,tr	Gene.3178::F01_transcript_14027::g.3178::m.3178 Gene.3178::F01_transcript_14027::g.3178 ORF type:complete len:499 (+),score=84.97,tr [120-148]; Gene.258548::F01_transcript_13196::g.258548::m.258548 Gene.258548::F01_transcript_13196::g.258548 ORF type:complete len:499 (+),score=89.45,tr [120-148]		0	3226.57	167298068	3	0.03	50.3025	131
[K].LNDHFPLVIWQTGSGTQSNMNANEVIANR.[A]	1xOxidation [M20]	2	3	2	Gene.3178::F01_transcript_14027::g.3178::m.3178 Gene.3178::F01_transcript_14027::g.3178 ORF type:complete len:499 (+),score=84.97,tr; Gene.258548::F01_transcript_13196::g.258548::m.258548 Gene.258548::F01_transcript_13196::g.258548 ORF type:complete len:499 (+),score=89.45,tr	Gene.3178::F01_transcript_14027::g.3178::m.3178 Gene.3178::F01_transcript_14027::g.3178 ORF type:complete len:499 (+),score=84.97,tr [120-148]; Gene.258548::F01_transcript_13196::g.258548::m.258548 Gene.258548::F01_transcript_13196::g.258548 ORF type:complete len:499 (+),score=89.45,tr [120-148]		0	3242.56	13980372	3	-0.4	49.5794	117
[R].INDLDVTMVYPEPWCMPR.[L]	1xCarbamidomethyl [C15]	4	12	1	Gene.96905::F01_transcript_64029::g.96905::m.96905 Gene.96905::F01_transcript_64029::g.96905 ORF type:complete len:465 (+),score=84.55,tr; Gene.7576::F01_transcript_16875::g.7576::m.7576 Gene.7576::F01_transcript_16875::g.7576 ORF type:complete len:435 (+),score=81.14,tr; Gene.144258::F01_transcript_84650::g.144258::m.144258 Gene.144258::F01_transcript_84650::g.144258 ORF type:complete len:306 (+…	Gene.96905::F01_transcript_64029::g.96905::m.96905 Gene.96905::F01_transcript_64029::g.96905 ORF type:complete len:465 (+),score=84.55,tr [214-231]; Gene.7576::F01_transcript_16875::g.7576::m.7576 Gene.7576::F01_transcript_16875::g.7576 ORF type:complete len:435 (+),score=81.14,tr [184-201]; Gene.144258::F01_transcript_84650::g.144258::m.144258 Gene.144258::F01_transcript_84650::g.144258 ORF type…		0	2236.02	5680022	2	-2.65	51.9485	72
[R].TENLDTWYLGQETYVR.[V]		1	1	1	Gene.138164::F01_transcript_81891::g.138164::m.138164 Gene.138164::F01_transcript_81891::g.138164 ORF type:complete len:593 (+),score=82.90,tr	Gene.138164::F01_transcript_81891::g.138164::m.138164 Gene.138164::F01_transcript_81891::g.138164 ORF type:complete len:593 (+),score=82.90,tr [511-526]		0	1987.94	8540640	2	-4.35	47.8946	97
[R].LNDPSSGVPPVTCVVSDCITGFTLEIAK.[E]	2xCarbamidomethyl [C13; C18]	4	8	2	Gene.110804::F01_transcript_69091::g.110804::m.110804 Gene.110804::F01_transcript_69091::g.110804 ORF type:complete len:429 (+),score=21.13,tr; Gene.158789::F01_transcript_89768::g.158789::m.158789 Gene.158789::F01_transcript_89768::g.158789 ORF type:complete len:245 (+),score=17.50,tr; Gene.94083::F01_transcript_62668::g.94083::m.94083 Gene.94083::F01_transcript_62668::g.94083 ORF type:complete …	Gene.110804::F01_transcript_69091::g.110804::m.110804 Gene.110804::F01_transcript_69091::g.110804 ORF type:complete len:429 (+),score=21.13,tr [104-131]; Gene.158789::F01_transcript_89768::g.158789::m.158789 Gene.158789::F01_transcript_89768::g.158789 ORF type:complete len:245 (+),score=17.50,tr [104-131]; Gene.94083::F01_transcript_62668::g.94083::m.94083 Gene.94083::F01_transcript_62668::g.9408…		0	2976.47	46652711	2	0.08	54.2802	61
[R].INDASVQSDMK.[L]		3	36	1	Gene.262849::F01_transcript_102227::g.262849::m.262849 Gene.262849::F01_transcript_102227::g.262849 ORF type:complete len:651 (+),score=88.92,tr; Gene.249156::F01_transcript_123762::g.249156::m.249156 Gene.249156::F01_transcript_123762::g.249156 ORF type:complete len:650 (+),score=113.26,tr; Gene.256844::F01_transcript_12152::g.256844::m.256844 Gene.256844::F01_transcript_12152::g.256844 ORF type…	Gene.262849::F01_transcript_102227::g.262849::m.262849 Gene.262849::F01_transcript_102227::g.262849 ORF type:complete len:651 (+),score=88.92,tr [81-91]; Gene.249156::F01_transcript_123762::g.249156::m.249156 Gene.249156::F01_transcript_123762::g.249156 ORF type:complete len:650 (+),score=113.26,tr [81-91]; Gene.256844::F01_transcript_12152::g.256844::m.256844 Gene.256844::F01_transcript_12152::g…		0	1207.56	65366016	2	-1.54	12.7127	71
[K].LMENEKNEVIVVDNFFTGSK.[D]		1	2	1	Gene.213582::F01_transcript_109707::g.213582::m.213582 Gene.213582::F01_transcript_109707::g.213582 ORF type:complete len:347 (+),score=47.05,tr	Gene.213582::F01_transcript_109707::g.213582::m.213582 Gene.213582::F01_transcript_109707::g.213582 ORF type:complete len:347 (+),score=47.05,tr [50-69]		1	2313.14		3	3.5	49.3077	58
[R].LMENEKNEVIVADNYFTGSK.[D]		1	2	2	Gene.219989::F01_transcript_112151::g.219989::m.219989 Gene.219989::F01_transcript_112151::g.219989 ORF type:complete len:346 (+),score=52.34,tr	Gene.219989::F01_transcript_112151::g.219989::m.219989 Gene.219989::F01_transcript_112151::g.219989 ORF type:complete len:346 (+),score=52.34,tr [50-69]		1	2301.11	41232254	2	-0.74	38.6274	94
[R].LMENDKNEVIVADNYFTGSK.[D]		1	4	2	Gene.206707::F01_transcript_107189::g.206707::m.206707 Gene.206707::F01_transcript_107189::g.206707 ORF type:complete len:289 (+),score=39.57,tr	Gene.206707::F01_transcript_107189::g.206707::m.206707 Gene.206707::F01_transcript_107189::g.206707 ORF type:complete len:289 (+),score=39.57,tr [50-69]		1	2287.09	39716336	2	1.4	38.3246	120
[K].ILVYGATFGGELEDAR.[N]		1	3	2	Gene.207014::F01_transcript_107288::g.207014::m.207014 Gene.207014::F01_transcript_107288::g.207014 ORF type:complete len:492 (+),score=93.40,tr	Gene.207014::F01_transcript_107288::g.207014::m.207014 Gene.207014::F01_transcript_107288::g.207014 ORF type:complete len:492 (+),score=93.40,tr [75-90]		0	1710.87	414028722	2	2.04	47.4239	99
[K].LLVWVGDEILPR.[E]		1	2	1	Gene.2991::F01_transcript_13926::g.2991::m.2991 Gene.2991::F01_transcript_13926::g.2991 ORF type:complete len:559 (+),score=97.91,tr	Gene.2991::F01_transcript_13926::g.2991::m.2991 Gene.2991::F01_transcript_13926::g.2991 ORF type:complete len:559 (+),score=97.91,tr [264-275]		0	1409.82	10416706	2	-0.43	52.2103	67
[K].TFPALFNLFR.[Q]		1	5	1	Gene.258516::F01_transcript_13176::g.258516::m.258516 Gene.258516::F01_transcript_13176::g.258516 ORF type:complete len:528 (+),score=103.05,tr	Gene.258516::F01_transcript_13176::g.258516::m.258516 Gene.258516::F01_transcript_13176::g.258516 ORF type:complete len:528 (+),score=103.05,tr [58-67]		0	1225.67	2289500	2	-1.42	54.1326	32
[K].LIVVVFPSFGER.[Y]		2	4	1	Gene.72273::F01_transcript_52695::g.72273::m.72273 Gene.72273::F01_transcript_52695::g.72273 ORF type:complete len:324 (+),score=77.26,tr; Gene.10557::F01_transcript_18807::g.10557::m.10557 Gene.10557::F01_transcript_18807::g.10557 ORF type:complete len:324 (+),score=75.29,tr	Gene.72273::F01_transcript_52695::g.72273::m.72273 Gene.72273::F01_transcript_52695::g.72273 ORF type:complete len:324 (+),score=77.26,tr [293-304]; Gene.10557::F01_transcript_18807::g.10557::m.10557 Gene.10557::F01_transcript_18807::g.10557 ORF type:complete len:324 (+),score=75.29,tr [293-304]		0	1362.78	12834126	2	-0.27	52.3502	51
[R].LLVVEIDEERNPISGS.[-]		1	3	1	Gene.8027::F01_transcript_17176::g.8027::m.8027 Gene.8027::F01_transcript_17176::g.8027 ORF type:complete len:414 (+),score=57.83,tr	Gene.8027::F01_transcript_17176::g.8027::m.8027 Gene.8027::F01_transcript_17176::g.8027 ORF type:complete len:414 (+),score=57.83,tr [398-413]		1	1769.93		2	3.14	46.8972	15
[R].ILVVDPMLATGGTIVAAIELLK.[D]	1xOxidation [M7]	1	2	1	Gene.102758::F01_transcript_65403::g.102758::m.102758 Gene.102758::F01_transcript_65403::g.102758 ORF type:complete len:278 (+),score=41.80,tr	Gene.102758::F01_transcript_65403::g.102758::m.102758 Gene.102758::F01_transcript_65403::g.102758 ORF type:complete len:278 (+),score=41.80,tr [194-215]		0	2253.31		3	-0.81	55.6638	75
[R].ILVTLLGVLR.[Q]		2	2	1	Gene.9492::F01_transcript_18138::g.9492::m.9492 Gene.9492::F01_transcript_18138::g.9492 ORF type:complete len:443 (+),score=76.93,tr; Gene.164268::F01_transcript_92114::g.164268::m.164268 Gene.164268::F01_transcript_92114::g.164268 ORF type:complete len:402 (+),score=99.97,tr	Gene.9492::F01_transcript_18138::g.9492::m.9492 Gene.9492::F01_transcript_18138::g.9492 ORF type:complete len:443 (+),score=76.93,tr [366-375]; Gene.164268::F01_transcript_92114::g.164268::m.164268 Gene.164268::F01_transcript_92114::g.164268 ORF type:complete len:402 (+),score=99.97,tr [366-375]		0	1096.75	5183472	2	0.82	52.9565	65
[K].TFQGPPHGIQVER.[D]		1	7	1	Gene.204945::F01_transcript_106445::g.204945::m.204945 Gene.204945::F01_transcript_106445::g.204945 ORF type:complete len:488 (+),score=36.69,tr	Gene.204945::F01_transcript_106445::g.204945::m.204945 Gene.204945::F01_transcript_106445::g.204945 ORF type:complete len:488 (+),score=36.69,tr [154-166]		0	1465.75	14656377	3	-1.54	21.1186	21
[R].ILVTGGAGFIGSHLVDR.[L]		3	12	1	Gene.219989::F01_transcript_112151::g.219989::m.219989 Gene.219989::F01_transcript_112151::g.219989 ORF type:complete len:346 (+),score=52.34,tr; Gene.116099::F01_transcript_71583::g.116099::m.116099 Gene.116099::F01_transcript_71583::g.116099 ORF type:complete len:345 (+),score=47.31,tr; Gene.206707::F01_transcript_107189::g.206707::m.206707 Gene.206707::F01_transcript_107189::g.206707 ORF type:…	Gene.219989::F01_transcript_112151::g.219989::m.219989 Gene.219989::F01_transcript_112151::g.219989 ORF type:complete len:346 (+),score=52.34,tr [33-49]; Gene.116099::F01_transcript_71583::g.116099::m.116099 Gene.116099::F01_transcript_71583::g.116099 ORF type:complete len:345 (+),score=47.31,tr [33-49]; Gene.206707::F01_transcript_107189::g.206707::m.206707 Gene.206707::F01_transcript_107189::g.…		0	1711.95	234687104	3	-0.45	43.8788	74
[R].LLVSHEAPVTGGFGAEISSSIAER.[C]		1	1	1	Gene.133609::F01_transcript_79714::g.133609::m.133609 Gene.133609::F01_transcript_79714::g.133609 ORF type:complete len:362 (+),score=58.11,tr	Gene.133609::F01_transcript_79714::g.133609::m.133609 Gene.133609::F01_transcript_79714::g.133609 ORF type:complete len:362 (+),score=58.11,tr [294-317]		0	2427.25	8469388	3	-1.08	45.0937	18
[R].ILVSGGAGFIGSHLVDK.[L]		1	2	1	Gene.213582::F01_transcript_109707::g.213582::m.213582 Gene.213582::F01_transcript_109707::g.213582 ORF type:complete len:347 (+),score=47.05,tr	Gene.213582::F01_transcript_109707::g.213582::m.213582 Gene.213582::F01_transcript_109707::g.213582 ORF type:complete len:347 (+),score=47.05,tr [33-49]		0	1669.93	15861839	2	0.14	41.1197	94
[R].ILVQEGIYEK.[F]		1	1	1	Gene.256922::F01_transcript_12199::g.256922::m.256922 Gene.256922::F01_transcript_12199::g.256922 ORF type:complete len:518 (+),score=92.56,tr	Gene.256922::F01_transcript_12199::g.256922::m.256922 Gene.256922::F01_transcript_12199::g.256922 ORF type:complete len:518 (+),score=92.56,tr [327-336]		0	1191.66	40495940	2	-1.07	26.7289	56
[R].TFSGSGADMDVVVSSVR.[A]		1	1	1	Gene.74092::F01_transcript_53548::g.74092::m.74092 Gene.74092::F01_transcript_53548::g.74092 ORF type:complete len:590 (+),score=80.13,tr	Gene.74092::F01_transcript_53548::g.74092::m.74092 Gene.74092::F01_transcript_53548::g.74092 ORF type:complete len:590 (+),score=80.13,tr [553-569]		0	1713.81	4.13784e+06	2	3.91	39.0804	126
[K].TFSQYGEISSAVVMR.[E]		1	7	1	Gene.251225::F01_transcript_8930::g.251225::m.251225 Gene.251225::F01_transcript_8930::g.251225 ORF type:complete len:672 (+),score=137.69,tr	Gene.251225::F01_transcript_8930::g.251225::m.251225 Gene.251225::F01_transcript_8930::g.251225 ORF type:complete len:672 (+),score=137.69,tr [236-250]		0	1674.82	11476204	2	-1.23	41.4642	110
[R].LLVPSDQIGCIIGK.[G]	1xCarbamidomethyl [C10]	1	2	1	Gene.257044::F01_transcript_12288::g.257044::m.257044 Gene.257044::F01_transcript_12288::g.257044 ORF type:complete len:545 (+),score=114.25,tr	Gene.257044::F01_transcript_12288::g.257044::m.257044 Gene.257044::F01_transcript_12288::g.257044 ORF type:complete len:545 (+),score=114.25,tr [143-156]		0	1512.85	6.77004e+06	2	-1	49.2167	82
[K].TFSYAGFEQQPK.[K]		2	3	1	Gene.229419::F01_transcript_116121::g.229419::m.229419 Gene.229419::F01_transcript_116121::g.229419 ORF type:complete len:558 (+),score=126.07,tr; Gene.184190::F01_transcript_99715::g.184190::m.184190 Gene.184190::F01_transcript_99715::g.184190 ORF type:complete len:563 (+),score=130.79,tr	Gene.229419::F01_transcript_116121::g.229419::m.229419 Gene.229419::F01_transcript_116121::g.229419 ORF type:complete len:558 (+),score=126.07,tr [222-233]; Gene.184190::F01_transcript_99715::g.184190::m.184190 Gene.184190::F01_transcript_99715::g.184190 ORF type:complete len:563 (+),score=130.79,tr [222-233]		0	1402.66	4424220	2	-3.93	30.1041	30
[K].TFTEQAETLLK.[E]		1	1	1	Gene.21538::F01_transcript_1801::g.21538::m.21538 Gene.21538::F01_transcript_1801::g.21538 ORF type:complete len:508 (+),score=39.59,tr	Gene.21538::F01_transcript_1801::g.21538::m.21538 Gene.21538::F01_transcript_1801::g.21538 ORF type:complete len:508 (+),score=39.59,tr [481-491]		0	1280.67	4512561	2	-1.52	37.4399	28
[R].LLVAEMYVQGWDYPLHLGVTEAGEGEDGR.[M]		3	5	1	Gene.86967::F01_transcript_59302::g.86967::m.86967 Gene.86967::F01_transcript_59302::g.86967 ORF type:complete len:747 (+),score=133.17,tr; Gene.198624::F01_transcript_7213::g.198624::m.198624 Gene.198624::F01_transcript_7213::g.198624 ORF type:complete len:747 (+),score=126.05,tr; Gene.200281::F01_transcript_8085::g.200281::m.200281 Gene.200281::F01_transcript_8085::g.200281 ORF type:complete le…	Gene.86967::F01_transcript_59302::g.86967::m.86967 Gene.86967::F01_transcript_59302::g.86967 ORF type:complete len:747 (+),score=133.17,tr [299-327]; Gene.198624::F01_transcript_7213::g.198624::m.198624 Gene.198624::F01_transcript_7213::g.198624 ORF type:complete len:747 (+),score=126.05,tr [299-327]; Gene.200281::F01_transcript_8085::g.200281::m.200281 Gene.200281::F01_transcript_8085::g.200281 …		0	3204.53		3	-0.92	52.7807	69
[R].TFYCLEMTK.[N]	1xCarbamidomethyl [C4]	1	4	1	Gene.79190::F01_transcript_55893::g.79190::m.79190 Gene.79190::F01_transcript_55893::g.79190 ORF type:complete len:529 (+),score=29.72,tr	Gene.79190::F01_transcript_55893::g.79190::m.79190 Gene.79190::F01_transcript_55893::g.79190 ORF type:complete len:529 (+),score=29.72,tr [289-297]		0	1192.54	5734758	2	-0.55	33.1426	47
[K].ILVANTAMDTDK.[V]		1	5	1	Gene.258387::F01_transcript_13092::g.258387::m.258387 Gene.258387::F01_transcript_13092::g.258387 ORF type:complete len:566 (+),score=133.77,tr	Gene.258387::F01_transcript_13092::g.258387::m.258387 Gene.258387::F01_transcript_13092::g.258387 ORF type:complete len:566 (+),score=133.77,tr [232-243]		0	1291.66	8751516	2	1.28	23.3714	68
[R].LIVANVGDSR.[A]		2	3	2	Gene.11423::F01_transcript_19363::g.11423::m.11423 Gene.11423::F01_transcript_19363::g.11423 ORF type:complete len:287 (+),score=62.81,tr; Gene.138123::F01_transcript_81865::g.138123::m.138123 Gene.138123::F01_transcript_81865::g.138123 ORF type:complete len:371 (+),score=77.73,tr	Gene.11423::F01_transcript_19363::g.11423::m.11423 Gene.11423::F01_transcript_19363::g.11423 ORF type:complete len:287 (+),score=62.81,tr [138-147]; Gene.138123::F01_transcript_81865::g.138123::m.138123 Gene.138123::F01_transcript_81865::g.138123 ORF type:complete len:371 (+),score=77.73,tr [138-147]		0	1043.58	14009687	2	1.65	22.362	38
[R].ILVATDLVGR.[G]		1	7	1	Gene.172975::F01_transcript_95391::g.172975::m.172975 Gene.172975::F01_transcript_95391::g.172975 ORF type:complete len:451 (+),score=84.39,tr	Gene.172975::F01_transcript_95391::g.172975::m.172975 Gene.172975::F01_transcript_95391::g.172975 ORF type:complete len:451 (+),score=84.39,tr [342-351]		0	1056.64	10797884	2	-0.01	37.0821	19
[K].TFWGFSAFQNPTEGAEGSW.[-]		1	3	1	Gene.15268::F01_transcript_22018::g.15268::m.15268 Gene.15268::F01_transcript_22018::g.15268 ORF type:complete len:245 (+),score=34.42,tr	Gene.15268::F01_transcript_22018::g.15268::m.15268 Gene.15268::F01_transcript_22018::g.15268 ORF type:complete len:245 (+),score=34.42,tr [226-244]		0	2118.92	8914345	2	-0.79	54.427	4
[K].TFLVATNCHPQTIDICK.[T]	2xCarbamidomethyl [C8; C16]	1	1	2	Gene.232306::F01_transcript_117283::g.232306::m.232306 Gene.232306::F01_transcript_117283::g.232306 ORF type:complete len:864 (+),score=125.77,tr	Gene.232306::F01_transcript_117283::g.232306::m.232306 Gene.232306::F01_transcript_117283::g.232306 ORF type:complete len:864 (+),score=125.77,tr [231-247]		0	2017.98	26019340	2	1.3	35.3207	90
[R].TFVDHGMANGR.[L]		2	4	2	Gene.5565::F01_transcript_15479::g.5565::m.5565 Gene.5565::F01_transcript_15479::g.5565 ORF type:complete len:487 (+),score=74.74,tr; Gene.4637::F01_transcript_14876::g.4637::m.4637 Gene.4637::F01_transcript_14876::g.4637 ORF type:complete len:480 (+),score=79.92,tr	Gene.5565::F01_transcript_15479::g.5565::m.5565 Gene.5565::F01_transcript_15479::g.5565 ORF type:complete len:487 (+),score=74.74,tr [68-78]; Gene.4637::F01_transcript_14876::g.4637::m.4637 Gene.4637::F01_transcript_14876::g.4637 ORF type:complete len:480 (+),score=79.92,tr [61-71]		0	1204.55	13264952	2	-2.32	11.1045	30
[R].TFTVVDIADGK.[V]		1	2	1	Gene.90943::F01_transcript_61068::g.90943::m.90943 Gene.90943::F01_transcript_61068::g.90943 ORF type:complete len:322 (+),score=59.66,Metallophos	Gene.90943::F01_transcript_61068::g.90943::m.90943 Gene.90943::F01_transcript_61068::g.90943 ORF type:complete len:322 (+),score=59.66,Metallophos [264-274]		0	1165.61	6617268	2	-1.9	38.0596	20
[K].TFTTAETMLNAR.[T]	1xOxidation [M8]	2	5	1	Gene.3233::F01_transcript_14074::g.3233::m.3233 Gene.3233::F01_transcript_14074::g.3233 ORF type:complete len:537 (+),score=90.26,tr; Gene.257916::F01_transcript_12806::g.257916::m.257916 Gene.257916::F01_transcript_12806::g.257916 ORF type:complete len:568 (+),score=100.17,tr	Gene.3233::F01_transcript_14074::g.3233::m.3233 Gene.3233::F01_transcript_14074::g.3233 ORF type:complete len:537 (+),score=90.26,tr [183-194]; Gene.257916::F01_transcript_12806::g.257916::m.257916 Gene.257916::F01_transcript_12806::g.257916 ORF type:complete len:568 (+),score=100.17,tr [214-225]		0	1371.66	59820468	2	0.43	21.8416	57
[K].LLVEFENAK.[V]		1	5	1	Gene.197195::F01_transcript_104533::g.197195::m.197195 Gene.197195::F01_transcript_104533::g.197195 ORF type:complete len:606 (+),score=158.21,tr	Gene.197195::F01_transcript_104533::g.197195::m.197195 Gene.197195::F01_transcript_104533::g.197195 ORF type:complete len:606 (+),score=158.21,tr [249-257]		0	1062.58	151079216	2	-2.12	32.1362	32
[K].TFTTAETMLNAR.[T]		2	5	2	Gene.3233::F01_transcript_14074::g.3233::m.3233 Gene.3233::F01_transcript_14074::g.3233 ORF type:complete len:537 (+),score=90.26,tr; Gene.257916::F01_transcript_12806::g.257916::m.257916 Gene.257916::F01_transcript_12806::g.257916 ORF type:complete len:568 (+),score=100.17,tr	Gene.3233::F01_transcript_14074::g.3233::m.3233 Gene.3233::F01_transcript_14074::g.3233 ORF type:complete len:537 (+),score=90.26,tr [183-194]; Gene.257916::F01_transcript_12806::g.257916::m.257916 Gene.257916::F01_transcript_12806::g.257916 ORF type:complete len:568 (+),score=100.17,tr [214-225]		0	1355.66	554462400	2	-5.02	32.0179	70
[K].LLVHLVEMELNK.[R]		1	3	1	Gene.119076::F01_transcript_72941::g.119076::m.119076 Gene.119076::F01_transcript_72941::g.119076 ORF type:complete len:618 (+),score=105.84,tr	Gene.119076::F01_transcript_72941::g.119076::m.119076 Gene.119076::F01_transcript_72941::g.119076 ORF type:complete len:618 (+),score=105.84,tr [398-409]		0	1437.81	2.09935e+06	3	-1.7	45.1155	19
[K].TFTPGEALDVSDVPKEEQAPK.[V]		1	1	1	Gene.121371::F01_transcript_74040::g.121371::m.121371 Gene.121371::F01_transcript_74040::g.121371 ORF type:complete len:285 (+),score=58.53,tr	Gene.121371::F01_transcript_74040::g.121371::m.121371 Gene.121371::F01_transcript_74040::g.121371 ORF type:complete len:285 (+),score=58.53,tr [178-198]		1	2258.12	5.416e+06	3	0.08	35.8325	43
[K].LLVECNFPSICIHSGMSQEER.[L]	2xCarbamidomethyl [C5; C11]	1	6	1	Gene.172975::F01_transcript_95391::g.172975::m.172975 Gene.172975::F01_transcript_95391::g.172975 ORF type:complete len:451 (+),score=84.39,tr	Gene.172975::F01_transcript_95391::g.172975::m.172975 Gene.172975::F01_transcript_95391::g.172975 ORF type:complete len:451 (+),score=84.39,tr [308-328]		0	2506.15	4434798	3	-3.68	45.6032	61
[R].TEITEAAMEMGPEK.[L]		1	1	1	Gene.17595::F01_transcript_24122::g.17595::m.17595 Gene.17595::F01_transcript_24122::g.17595 ORF type:complete len:205 (+),score=38.19,YbaB_DNA_bd	Gene.17595::F01_transcript_24122::g.17595::m.17595 Gene.17595::F01_transcript_24122::g.17595 ORF type:complete len:205 (+),score=38.19,YbaB_DNA_bd [140-153]		0	1536.69	5.66654e+06	2	0.58	31.5306	86
[K].LIWDGFSDVSDADLVAEQLIWAAVDPNAK.[N]		1	1	2	Gene.58437::F01_transcript_46217::g.58437::m.58437 Gene.58437::F01_transcript_46217::g.58437 ORF type:complete len:414 (+),score=44.35,tr	Gene.58437::F01_transcript_46217::g.58437::m.58437 Gene.58437::F01_transcript_46217::g.58437 ORF type:complete len:414 (+),score=44.35,tr [249-277]		0	3158.57	2.49773e+07	3	-0.07	56.0841	93
[K].LLYEGWLVK.[H]		2	5	1	Gene.62944::F01_transcript_48406::g.62944::m.62944 Gene.62944::F01_transcript_48406::g.62944 ORF type:complete len:476 (+),score=31.95,tr; Gene.6883::F01_transcript_16427::g.6883::m.6883 Gene.6883::F01_transcript_16427::g.6883 ORF type:complete len:481 (+),score=56.15,tr	Gene.62944::F01_transcript_48406::g.62944::m.62944 Gene.62944::F01_transcript_48406::g.62944 ORF type:complete len:476 (+),score=31.95,tr [52-60]; Gene.6883::F01_transcript_16427::g.6883::m.6883 Gene.6883::F01_transcript_16427::g.6883 ORF type:complete len:481 (+),score=56.15,tr [51-59]		0	1120.64	11607477	2	0.29	48.2066	39
[K].IMEIDEHIGCAMSGLIADAR.[T]	1xCarbamidomethyl [C10]; 1xOxidation [M]	1	1	3	Gene.15634::F01_transcript_22332::g.15634::m.15634 Gene.15634::F01_transcript_22332::g.15634 ORF type:complete len:238 (+),score=42.16,tr	Gene.15634::F01_transcript_22332::g.15634::m.15634 Gene.15634::F01_transcript_22332::g.15634 ORF type:complete len:238 (+),score=42.16,tr [67-86]		0	2218.03	26117677	2	2.64	48.7119	102
[K].IMEIDEHIGCAMSGLIADAR.[T]	1xCarbamidomethyl [C10]	1	1	2	Gene.15634::F01_transcript_22332::g.15634::m.15634 Gene.15634::F01_transcript_22332::g.15634 ORF type:complete len:238 (+),score=42.16,tr	Gene.15634::F01_transcript_22332::g.15634::m.15634 Gene.15634::F01_transcript_22332::g.15634 ORF type:complete len:238 (+),score=42.16,tr [67-86]		0	2202.04	520587464	2	0.35	50.296	106
[R].LMEGSSLFCPR.[RL]	1xCarbamidomethyl [C9]	1	9	1	Gene.176313::F01_transcript_96665::g.176313::m.176313 Gene.176313::F01_transcript_96665::g.176313 ORF type:complete len:702 (+),score=82.02,tr	Gene.176313::F01_transcript_96665::g.176313::m.176313 Gene.176313::F01_transcript_96665::g.176313 ORF type:complete len:702 (+),score=82.02,tr [68-78]		0	1296.61	16376179	2	-1.44	35.8939	55
[K].TFDMIQEISESENKEDYKK.[F]		1	6	1	Gene.198420::F01_transcript_7130::g.198420::m.198420 Gene.198420::F01_transcript_7130::g.198420 ORF type:complete len:794 (+),score=171.40,tr	Gene.198420::F01_transcript_7130::g.198420::m.198420 Gene.198420::F01_transcript_7130::g.198420 ORF type:complete len:794 (+),score=171.40,tr [467-485]		2	2334.08		3	-1.2	36.8353	11
[R].LMEGENTGPINIGNPGEFTMMELAETVK.[E]		2	9	1	Gene.219989::F01_transcript_112151::g.219989::m.219989 Gene.219989::F01_transcript_112151::g.219989 ORF type:complete len:346 (+),score=52.34,tr; Gene.206707::F01_transcript_107189::g.206707::m.206707 Gene.206707::F01_transcript_107189::g.206707 ORF type:complete len:289 (+),score=39.57,tr	Gene.219989::F01_transcript_112151::g.219989::m.219989 Gene.219989::F01_transcript_112151::g.219989 ORF type:complete len:346 (+),score=52.34,tr [255-282]; Gene.206707::F01_transcript_107189::g.206707::m.206707 Gene.206707::F01_transcript_107189::g.206707 ORF type:complete len:289 (+),score=39.57,tr [255-282]		0	3022.42		2	-2.8	53.7258	140
[R].LMEGEEGDEMR.[V]		1	2	1	Gene.202624::F01_transcript_105518::g.202624::m.202624 Gene.202624::F01_transcript_105518::g.202624 ORF type:complete len:475 (+),score=-0.64,tr	Gene.202624::F01_transcript_105518::g.202624::m.202624 Gene.202624::F01_transcript_105518::g.202624 ORF type:complete len:475 (+),score=-0.64,tr [427-437]		0	1295.52		2	1.97	14.6801	56
[K].IMEGDYVIGLK.[Q]		1	5	1	Gene.257280::F01_transcript_12430::g.257280::m.257280 Gene.257280::F01_transcript_12430::g.257280 ORF type:complete len:512 (+),score=78.73,tr	Gene.257280::F01_transcript_12430::g.257280::m.257280 Gene.257280::F01_transcript_12430::g.257280 ORF type:complete len:512 (+),score=78.73,tr [137-147]		0	1237.65	3.33581e+06	2	-1.66	39.3513	19
[K].LMDIDSEHLGIPEAEYHAIVR.[M]	1xOxidation [M2]	1	1	2	Gene.226092::F01_transcript_114764::g.226092::m.226092 Gene.226092::F01_transcript_114764::g.226092 ORF type:complete len:212 (+),score=44.86,tr	Gene.226092::F01_transcript_114764::g.226092::m.226092 Gene.226092::F01_transcript_114764::g.226092 ORF type:complete len:212 (+),score=44.86,tr [65-85]		0	2424.19	9400647	3	-2.35	42.3669	38
[K].LMDIDSEHLGIPEAEYHAIVR.[M]		1	1	1	Gene.226092::F01_transcript_114764::g.226092::m.226092 Gene.226092::F01_transcript_114764::g.226092 ORF type:complete len:212 (+),score=44.86,tr	Gene.226092::F01_transcript_114764::g.226092::m.226092 Gene.226092::F01_transcript_114764::g.226092 ORF type:complete len:212 (+),score=44.86,tr [65-85]		0	2408.19	73878200	4	-1.29	47.5914	23
[K].LMDDTAEAK.[A]		1	7	1	Gene.16853::F01_transcript_23416::g.16853::m.16853 Gene.16853::F01_transcript_23416::g.16853 ORF type:complete len:223 (+),score=71.21,tr	Gene.16853::F01_transcript_23416::g.16853::m.16853 Gene.16853::F01_transcript_23416::g.16853 ORF type:complete len:223 (+),score=71.21,tr [124-132]		0	993.456	7345291	2	-3.44	9.7759	37
[R].TFGVDGHGIDSLAK.[L]		1	5	2	Gene.10020::F01_transcript_18489::g.10020::m.10020 Gene.10020::F01_transcript_18489::g.10020 ORF type:complete len:373 (+),score=39.00,DUF1338	Gene.10020::F01_transcript_18489::g.10020::m.10020 Gene.10020::F01_transcript_18489::g.10020 ORF type:complete len:373 (+),score=39.00,DUF1338 [124-137]		0	1416.71	1.98326e+07	2	-2.88	30.4332	38
[M].IMANTEDSGEELLADSHLIPATMVGEK.[V]	1xOxidation [M2]	1	1	1	Gene.32611::F01_transcript_35927::g.32611::m.32611 Gene.32611::F01_transcript_35927::g.32611 ORF type:complete len:211 (+),score=-14.81,tr	Gene.32611::F01_transcript_35927::g.32611::m.32611 Gene.32611::F01_transcript_35927::g.32611 ORF type:complete len:211 (+),score=-14.81,tr [2-28]		0	2887.37		3	-0.57	50.2035	60
[M].IMANTEDSGEELLADSHLIPATMVGEK.[V]		1	1	1	Gene.32611::F01_transcript_35927::g.32611::m.32611 Gene.32611::F01_transcript_35927::g.32611 ORF type:complete len:211 (+),score=-14.81,tr	Gene.32611::F01_transcript_35927::g.32611::m.32611 Gene.32611::F01_transcript_35927::g.32611 ORF type:complete len:211 (+),score=-14.81,tr [2-28]		0	2871.38	73194560	3	-1.37	50.5639	69
[K].IMANPEVAMAFQNPR.[V]		2	3	2	Gene.83392::F01_transcript_57781::g.83392::m.83392 Gene.83392::F01_transcript_57781::g.83392 ORF type:complete len:358 (+),score=87.09,tr; Gene.5268::F01_transcript_15273::g.5268::m.5268 Gene.5268::F01_transcript_15273::g.5268 ORF type:complete len:428 (+),score=95.34,tr	Gene.83392::F01_transcript_57781::g.83392::m.83392 Gene.83392::F01_transcript_57781::g.83392 ORF type:complete len:358 (+),score=87.09,tr [302-316]; Gene.5268::F01_transcript_15273::g.5268::m.5268 Gene.5268::F01_transcript_15273::g.5268 ORF type:complete len:428 (+),score=95.34,tr [372-386]		0	1688.82	26174753	2	11.3	41.9589	48
[R].TFIAIKPDGVQR.[G]		2	2	2	Gene.240758::F01_transcript_120536::g.240758::m.240758 Gene.240758::F01_transcript_120536::g.240758 ORF type:complete len:233 (+),score=34.07,tr; Gene.156827::F01_transcript_88863::g.156827::m.156827 Gene.156827::F01_transcript_88863::g.156827 ORF type:complete len:232 (+),score=32.93,tr	Gene.240758::F01_transcript_120536::g.240758::m.240758 Gene.240758::F01_transcript_120536::g.240758 ORF type:complete len:233 (+),score=34.07,tr [85-96]; Gene.156827::F01_transcript_88863::g.156827::m.156827 Gene.156827::F01_transcript_88863::g.156827 ORF type:complete len:232 (+),score=32.93,tr [85-96]		0	1344.76	664725928	3	0.08	26.239	30
[R].IMALDLPHGGHLSHGYQTDTK.[K]		2	4	1	Gene.189141::F01_transcript_101663::g.189141::m.189141 Gene.189141::F01_transcript_101663::g.189141 ORF type:complete len:520 (+),score=90.88,tr; Gene.3100::F01_transcript_13981::g.3100::m.3100 Gene.3100::F01_transcript_13981::g.3100 ORF type:complete len:553 (+),score=100.95,tr	Gene.189141::F01_transcript_101663::g.189141::m.189141 Gene.189141::F01_transcript_101663::g.189141 ORF type:complete len:520 (+),score=90.88,tr [169-189]; Gene.3100::F01_transcript_13981::g.3100::m.3100 Gene.3100::F01_transcript_13981::g.3100 ORF type:complete len:553 (+),score=100.95,tr [167-187]		0	2291.12		3	1.8	27.2653	66
[R].TFIMIKPDGVQR.[G]		1	1	2	Gene.79895::F01_transcript_56228::g.79895::m.79895 Gene.79895::F01_transcript_56228::g.79895 ORF type:complete len:149 (+),score=19.11,tr	Gene.79895::F01_transcript_56228::g.79895::m.79895 Gene.79895::F01_transcript_56228::g.79895 ORF type:complete len:149 (+),score=19.11,tr [4-15]		0	1404.77	285849376	3	-0.36	30.8014	34
[K].LLYEGWMVK.[H]		1	2	1	Gene.4941::F01_transcript_15065::g.4941::m.4941 Gene.4941::F01_transcript_15065::g.4941 ORF type:complete len:474 (+),score=36.31,tr	Gene.4941::F01_transcript_15065::g.4941::m.4941 Gene.4941::F01_transcript_15065::g.4941 ORF type:complete len:474 (+),score=36.31,tr [50-58]		0	1138.6	4031131	2	-2.4	44.2767	14
[R].IIYGGSVNGANCK.[D]	1xCarbamidomethyl [C12]	1	1	1	Gene.115424::F01_transcript_71236::g.115424::m.115424 Gene.115424::F01_transcript_71236::g.115424 ORF type:complete len:255 (+),score=46.72,tr	Gene.115424::F01_transcript_71236::g.115424::m.115424 Gene.115424::F01_transcript_71236::g.115424 ORF type:complete len:255 (+),score=46.72,tr [207-219]		0	1352.66	34567600	2	-0.23	15.4101	72
[R].IIYGGSVNGSNCAELAK.[K]	1xCarbamidomethyl [C12]	2	3	1	Gene.82590::F01_transcript_57440::g.82590::m.82590 Gene.82590::F01_transcript_57440::g.82590 ORF type:complete len:300 (+),score=71.30,tr; Gene.169622::F01_transcript_94132::g.169622::m.169622 Gene.169622::F01_transcript_94132::g.169622 ORF type:complete len:257 (+),score=72.45,tr	Gene.82590::F01_transcript_57440::g.82590::m.82590 Gene.82590::F01_transcript_57440::g.82590 ORF type:complete len:300 (+),score=71.30,tr [250-266]; Gene.169622::F01_transcript_94132::g.169622::m.169622 Gene.169622::F01_transcript_94132::g.169622 ORF type:complete len:257 (+),score=72.45,tr [207-223]		0	1752.86	207052544	2	-0.73	25.5488	101
[R].IIYGGSVNGSNSAELAK.[K]		1	1	5	Gene.12522::F01_transcript_20127::g.12522::m.12522 Gene.12522::F01_transcript_20127::g.12522 ORF type:complete len:333 (+),score=83.17,tr	Gene.12522::F01_transcript_20127::g.12522::m.12522 Gene.12522::F01_transcript_20127::g.12522 ORF type:complete len:333 (+),score=83.17,tr [266-282]		0	1679.86	1141235479	2	1.61	25.4653	86
[R].IIYGGSVTGASCK.[E]	1xCarbamidomethyl [C12]	3	6	1	Gene.14623::F01_transcript_21542::g.14623::m.14623 Gene.14623::F01_transcript_21542::g.14623 ORF type:complete len:254 (+),score=56.39,tr; Gene.14873::F01_transcript_21739::g.14873::m.14873 Gene.14873::F01_transcript_21739::g.14873 ORF type:complete len:280 (+),score=53.97,tr; Gene.136637::F01_transcript_81184::g.136637::m.136637 Gene.136637::F01_transcript_81184::g.136637 ORF type:complete len:2…	Gene.14623::F01_transcript_21542::g.14623::m.14623 Gene.14623::F01_transcript_21542::g.14623 ORF type:complete len:254 (+),score=56.39,tr [207-219]; Gene.14873::F01_transcript_21739::g.14873::m.14873 Gene.14873::F01_transcript_21739::g.14873 ORF type:complete len:280 (+),score=53.97,tr [207-219]; Gene.136637::F01_transcript_81184::g.136637::m.136637 Gene.136637::F01_transcript_81184::g.136637 ORF…		0	1312.66	245006288	2	-1.13	18.1931	50
[K].IIYGVHDEAK.[D]		3	3	2	Gene.15619::F01_transcript_22324::g.15619::m.15619 Gene.15619::F01_transcript_22324::g.15619 ORF type:complete len:250 (+),score=45.08,tr; Gene.57020::F01_transcript_45636::g.57020::m.57020 Gene.57020::F01_transcript_45636::g.57020 ORF type:complete len:250 (+),score=45.97,tr; Gene.29193::F01_transcript_34378::g.29193::m.29193 Gene.29193::F01_transcript_34378::g.29193 ORF type:complete len:114 (+…	Gene.15619::F01_transcript_22324::g.15619::m.15619 Gene.15619::F01_transcript_22324::g.15619 ORF type:complete len:250 (+),score=45.08,tr [196-205]; Gene.57020::F01_transcript_45636::g.57020::m.57020 Gene.57020::F01_transcript_45636::g.57020 ORF type:complete len:250 (+),score=45.97,tr [196-205]; Gene.29193::F01_transcript_34378::g.29193::m.29193 Gene.29193::F01_transcript_34378::g.29193 ORF type…		0	1144.6	1789435584	3	-1.38	12.0311	34
[K].TFLTSDVVVVDIK.[E]		2	15	1	Gene.253267::F01_transcript_10096::g.253267::m.253267 Gene.253267::F01_transcript_10096::g.253267 ORF type:complete len:612 (+),score=169.35,tr; Gene.254534::F01_transcript_10820::g.254534::m.254534 Gene.254534::F01_transcript_10820::g.254534 ORF type:complete len:612 (+),score=161.48,tr	Gene.253267::F01_transcript_10096::g.253267::m.253267 Gene.253267::F01_transcript_10096::g.253267 ORF type:complete len:612 (+),score=169.35,tr [581-593]; Gene.254534::F01_transcript_10820::g.254534::m.254534 Gene.254534::F01_transcript_10820::g.254534 ORF type:complete len:612 (+),score=161.48,tr [581-593]		0	1435.8	78740296	2	0.49	49.8755	46
[K].IIYGVHDEAKDK.[A]		3	3	3	Gene.15619::F01_transcript_22324::g.15619::m.15619 Gene.15619::F01_transcript_22324::g.15619 ORF type:complete len:250 (+),score=45.08,tr; Gene.57020::F01_transcript_45636::g.57020::m.57020 Gene.57020::F01_transcript_45636::g.57020 ORF type:complete len:250 (+),score=45.97,tr; Gene.29193::F01_transcript_34378::g.29193::m.29193 Gene.29193::F01_transcript_34378::g.29193 ORF type:complete len:114 (+…	Gene.15619::F01_transcript_22324::g.15619::m.15619 Gene.15619::F01_transcript_22324::g.15619 ORF type:complete len:250 (+),score=45.08,tr [196-207]; Gene.57020::F01_transcript_45636::g.57020::m.57020 Gene.57020::F01_transcript_45636::g.57020 ORF type:complete len:250 (+),score=45.97,tr [196-207]; Gene.29193::F01_transcript_34378::g.29193::m.29193 Gene.29193::F01_transcript_34378::g.29193 ORF type…		1	1387.72	238477174	2	-0.26	9.7828	60
[R].LIYQTALMESGFINNDPK.[D]		2	4	1	Gene.194479::F01_transcript_103542::g.194479::m.194479 Gene.194479::F01_transcript_103542::g.194479 ORF type:complete len:811 (+),score=196.65,tr; Gene.69165::F01_transcript_51270::g.69165::m.69165 Gene.69165::F01_transcript_51270::g.69165 ORF type:complete len:361 (+),score=97.60,tr	Gene.194479::F01_transcript_103542::g.194479::m.194479 Gene.194479::F01_transcript_103542::g.194479 ORF type:complete len:811 (+),score=196.65,tr [703-720]; Gene.69165::F01_transcript_51270::g.69165::m.69165 Gene.69165::F01_transcript_51270::g.69165 ORF type:complete len:361 (+),score=97.60,tr [283-300]		0	2054.03	8.09829e+06	2	1.36	49.9474	81
[R].ILYSSVVYPHNYGFIPR.[T]		3	7	1	Gene.14255::F01_transcript_21274::g.14255::m.14255 Gene.14255::F01_transcript_21274::g.14255 ORF type:complete len:222 (+),score=33.80,tr; Gene.16914::F01_transcript_23466::g.16914::m.16914 Gene.16914::F01_transcript_23466::g.16914 ORF type:complete len:213 (+),score=37.17,tr; Gene.242267::F01_transcript_121120::g.242267::m.242267 Gene.242267::F01_transcript_121120::g.242267 ORF type:complete len…	Gene.14255::F01_transcript_21274::g.14255::m.14255 Gene.14255::F01_transcript_21274::g.14255 ORF type:complete len:222 (+),score=33.80,tr [86-102]; Gene.16914::F01_transcript_23466::g.16914::m.16914 Gene.16914::F01_transcript_23466::g.16914 ORF type:complete len:213 (+),score=37.17,tr [77-93]; Gene.242267::F01_transcript_121120::g.242267::m.242267 Gene.242267::F01_transcript_121120::g.242267 ORF …		0	2025.06	15436163	3	-0.16	46.4416	35
[K].ILYTALCHTDVYFWEAK.[G]	1xCarbamidomethyl [C7]	1	1	2	Gene.8407::F01_transcript_17441::g.8407::m.8407 Gene.8407::F01_transcript_17441::g.8407 ORF type:complete len:381 (+),score=46.09,tr	Gene.8407::F01_transcript_17441::g.8407::m.8407 Gene.8407::F01_transcript_17441::g.8407 ORF type:complete len:381 (+),score=46.09,tr [42-58]		0	2130.04	17145566	2	0.78	49.8385	75
[K].LLYVESMSNPTLLVADIPGLSR.[I]		1	8	2	Gene.5475::F01_transcript_15420::g.5475::m.5475 Gene.5475::F01_transcript_15420::g.5475 ORF type:complete len:459 (+),score=22.85,tr	Gene.5475::F01_transcript_15420::g.5475::m.5475 Gene.5475::F01_transcript_15420::g.5475 ORF type:complete len:459 (+),score=22.85,tr [185-206]		0	2388.28	12577231	2	-1.36	54.3964	127
[R].LIYVSSHEPSASPR.[Q]		1	1	2	Gene.138148::F01_transcript_81879::g.138148::m.138148 Gene.138148::F01_transcript_81879::g.138148 ORF type:complete len:674 (+),score=33.51,PD40	Gene.138148::F01_transcript_81879::g.138148::m.138148 Gene.138148::F01_transcript_81879::g.138148 ORF type:complete len:674 (+),score=33.51,PD40 [128-141]		0	1542.79	107945488	2	-1.2	18.4035	53
[K].LMADVSSVFHGK.[L]		1	1	1	Gene.239500::F01_transcript_120038::g.239500::m.239500 Gene.239500::F01_transcript_120038::g.239500 ORF type:complete len:244 (+),score=27.05,tr	Gene.239500::F01_transcript_120038::g.239500::m.239500 Gene.239500::F01_transcript_120038::g.239500 ORF type:complete len:244 (+),score=27.05,tr [59-70]		0	1290.65	4969039	3	-0.91	32.1453	58
[K].LLYLLNQGETFTK.[V]		2	5	1	Gene.145017::F01_transcript_5730::g.145017::m.145017 Gene.145017::F01_transcript_5730::g.145017 ORF type:complete len:888 (+),score=140.32,tr; Gene.100904::F01_transcript_5268::g.100904::m.100904 Gene.100904::F01_transcript_5268::g.100904 ORF type:complete len:888 (+),score=136.90,tr	Gene.145017::F01_transcript_5730::g.145017::m.145017 Gene.145017::F01_transcript_5730::g.145017 ORF type:complete len:888 (+),score=140.32,tr [52-64]; Gene.100904::F01_transcript_5268::g.100904::m.100904 Gene.100904::F01_transcript_5268::g.100904 ORF type:complete len:888 (+),score=136.90,tr [53-65]		0	1539.84	3.44273e+06	2	-7.53	48.2496	53
[R].LLVAATQAGSLIGK.[Q]		2	8	1	Gene.258269::F01_transcript_13023::g.258269::m.258269 Gene.258269::F01_transcript_13023::g.258269 ORF type:complete len:574 (+),score=132.09,tr; Gene.240565::F01_transcript_120456::g.240565::m.240565 Gene.240565::F01_transcript_120456::g.240565 ORF type:complete len:546 (+),score=118.12,tr	Gene.258269::F01_transcript_13023::g.258269::m.258269 Gene.258269::F01_transcript_13023::g.258269 ORF type:complete len:574 (+),score=132.09,tr [216-229]; Gene.240565::F01_transcript_120456::g.240565::m.240565 Gene.240565::F01_transcript_120456::g.240565 ORF type:complete len:546 (+),score=118.12,tr [192-205]		0	1341.81	4.38307e+06	2	-2.12	40.2105	18
[R].LNHLMVHTALAMEGTCTGEHGVGTGK.[M]	1xCarbamidomethyl [C16]	1	1	2	Gene.257030::F01_transcript_12278::g.257030::m.257030 Gene.257030::F01_transcript_12278::g.257030 ORF type:complete len:562 (+),score=118.97,tr	Gene.257030::F01_transcript_12278::g.257030::m.257030 Gene.257030::F01_transcript_12278::g.257030 ORF type:complete len:562 (+),score=118.97,tr [495-520]		0	2721.29	17516344	3	0.95	27.6994	54
[R].LNLASFVTTWMEPECDR.[L]	1xCarbamidomethyl [C15]	1	10	1	Gene.2840::F01_transcript_13838::g.2840::m.2840 Gene.2840::F01_transcript_13838::g.2840 ORF type:complete len:498 (+),score=68.27,tr	Gene.2840::F01_transcript_13838::g.2840::m.2840 Gene.2840::F01_transcript_13838::g.2840 ORF type:complete len:498 (+),score=68.27,tr [58-74]		0	2068.95		2	2.32	54.5146	107
[R].TDLSTFPNIQNEAK.[N]		1	1	1	Gene.6508::F01_transcript_16137::g.6508::m.6508	Gene.6508::F01_transcript_16137::g.6508::m.6508 [371-384]		0	1577.78	14188280	2	-3.02	34.8486	11
[K].TDLVNNLGTIAR.[S]		1	5	1	Gene.254540::F01_transcript_10823::g.254540::m.254540 Gene.254540::F01_transcript_10823::g.254540 ORF type:complete len:701 (+),score=160.64,tr	Gene.254540::F01_transcript_10823::g.254540::m.254540 Gene.254540::F01_transcript_10823::g.254540 ORF type:complete len:701 (+),score=160.64,tr [89-100]		0	1286.71	56179704	2	0.8	36.1951	40
[K].LPGYHKDEIDK.[N]		1	2	2	Gene.15229::F01_transcript_21989::g.15229::m.15229 Gene.15229::F01_transcript_21989::g.15229 ORF type:complete len:243 (+),score=89.05,tr	Gene.15229::F01_transcript_21989::g.15229::m.15229 Gene.15229::F01_transcript_21989::g.15229 ORF type:complete len:243 (+),score=89.05,tr [224-234]		1	1314.67	2.00521e+07	2	1.79	10.3068	46
[R].LPGVNSFQDTSK.[V]		2	5	1	Gene.7012::F01_transcript_16516::g.7012::m.7012 Gene.7012::F01_transcript_16516::g.7012 ORF type:complete len:465 (+),score=99.78,tr; Gene.6396::F01_transcript_16056::g.6396::m.6396 Gene.6396::F01_transcript_16056::g.6396 ORF type:complete len:453 (+),score=90.19,tr	Gene.7012::F01_transcript_16516::g.7012::m.7012 Gene.7012::F01_transcript_16516::g.7012 ORF type:complete len:465 (+),score=99.78,tr [228-239]; Gene.6396::F01_transcript_16056::g.6396::m.6396 Gene.6396::F01_transcript_16056::g.6396 ORF type:complete len:453 (+),score=90.19,tr [265-276]		0	1292.65	9560688	2	-2.07	25.6364	57
[K].TDNFDELMAAAAEER.[E]		1	3	1	Gene.111319::F01_transcript_69354::g.111319::m.111319 Gene.111319::F01_transcript_69354::g.111319 ORF type:complete len:76 (+),score=23.68,tr	Gene.111319::F01_transcript_69354::g.111319::m.111319 Gene.111319::F01_transcript_69354::g.111319 ORF type:complete len:76 (+),score=23.68,tr [52-66]		0	1682.73	8966213	2	1.13	48.4525	50
[R].IPGVISASSFDVK.[V]		2	10	1	Gene.51894::F01_transcript_2772::g.51894::m.51894 Gene.51894::F01_transcript_2772::g.51894 ORF type:complete len:1123 (+),score=194.56,tr; Gene.161201::F01_transcript_90835::g.161201::m.161201 Gene.161201::F01_transcript_90835::g.161201 ORF type:complete len:1133 (+),score=210.79,tr	Gene.51894::F01_transcript_2772::g.51894::m.51894 Gene.51894::F01_transcript_2772::g.51894 ORF type:complete len:1123 (+),score=194.56,tr [323-335]; Gene.161201::F01_transcript_90835::g.161201::m.161201 Gene.161201::F01_transcript_90835::g.161201 ORF type:complete len:1133 (+),score=210.79,tr [317-329]		0	1319.72	19115764	2	1.64	41.3838	46
[K].IPGTSDLQISLCK.[E]	1xCarbamidomethyl [C12]	1	3	1	Gene.7464::F01_transcript_16812::g.7464::m.7464 Gene.7464::F01_transcript_16812::g.7464 ORF type:complete len:463 (+),score=62.59,tr	Gene.7464::F01_transcript_16812::g.7464::m.7464 Gene.7464::F01_transcript_16812::g.7464 ORF type:complete len:463 (+),score=62.59,tr [100-112]		0	1431.75	6228880	2	-7.53	38.9373	36
[R].LPGISETAAIFAGVDVTK.[E]		2	13	1	Gene.255911::F01_transcript_11607::g.255911::m.255911 Gene.255911::F01_transcript_11607::g.255911 ORF type:complete len:633 (+),score=96.25,tr; Gene.254812::F01_transcript_10979::g.254812::m.254812 Gene.254812::F01_transcript_10979::g.254812 ORF type:complete len:633 (+),score=105.38,tr	Gene.255911::F01_transcript_11607::g.255911::m.255911 Gene.255911::F01_transcript_11607::g.255911 ORF type:complete len:633 (+),score=96.25,tr [367-384]; Gene.254812::F01_transcript_10979::g.254812::m.254812 Gene.254812::F01_transcript_10979::g.254812 ORF type:complete len:633 (+),score=105.38,tr [367-384]		0	1788.97	4823276	3	-0.05	51.8872	59
[R].LPGLPPLEPSDLPSFVTDSDPVVNPDLLPLLVNQHK.[N]		1	1	2	Gene.178745::F01_transcript_97580::g.178745::m.178745 Gene.178745::F01_transcript_97580::g.178745 ORF type:complete len:269 (+),score=1.89,tr	Gene.178745::F01_transcript_97580::g.178745::m.178745 Gene.178745::F01_transcript_97580::g.178745 ORF type:complete len:269 (+),score=1.89,tr [164-199]		0	3873.07		3	-2.17	55.2879	57
[R].LPGLPPLEPSDLPSFVTDSDPVINPDLLPLLVNQHK.[N]		1	2	1	Gene.7114::F01_transcript_16586::g.7114::m.7114 Gene.7114::F01_transcript_16586::g.7114 ORF type:complete len:467 (+),score=15.57,tr	Gene.7114::F01_transcript_16586::g.7114::m.7114 Gene.7114::F01_transcript_16586::g.7114 ORF type:complete len:467 (+),score=15.57,tr [164-199]		0	3887.08		3	1.04	55.366	49
[K].LPGGYNGPEEGYIIPAGTDIFLSIYNLHR.[S]		1	3	1	Gene.231314::F01_transcript_116884::g.231314::m.231314 Gene.231314::F01_transcript_116884::g.231314 ORF type:complete len:632 (+),score=91.32,tr	Gene.231314::F01_transcript_116884::g.231314::m.231314 Gene.231314::F01_transcript_116884::g.231314 ORF type:complete len:632 (+),score=91.32,tr [460-488]		0	3176.61	14290072	3	2.21	54.4131	49
[R].LPGFHVCVGSGGER.[L]	1xCarbamidomethyl [C7]	4	12	2	Gene.96905::F01_transcript_64029::g.96905::m.96905 Gene.96905::F01_transcript_64029::g.96905 ORF type:complete len:465 (+),score=84.55,tr; Gene.7576::F01_transcript_16875::g.7576::m.7576 Gene.7576::F01_transcript_16875::g.7576 ORF type:complete len:435 (+),score=81.14,tr; Gene.144258::F01_transcript_84650::g.144258::m.144258 Gene.144258::F01_transcript_84650::g.144258 ORF type:complete len:306 (+…	Gene.96905::F01_transcript_64029::g.96905::m.96905 Gene.96905::F01_transcript_64029::g.96905 ORF type:complete len:465 (+),score=84.55,tr [93-106]; Gene.7576::F01_transcript_16875::g.7576::m.7576 Gene.7576::F01_transcript_16875::g.7576 ORF type:complete len:435 (+),score=81.14,tr [63-76]; Gene.144258::F01_transcript_84650::g.144258::m.144258 Gene.144258::F01_transcript_84650::g.144258 ORF type:co…		0	1471.71	93561409	2	0.61	27.9626	44
[R].LPGFHTCVGSGGER.[Q]	1xCarbamidomethyl [C7]	2	4	1	Gene.5565::F01_transcript_15479::g.5565::m.5565 Gene.5565::F01_transcript_15479::g.5565 ORF type:complete len:487 (+),score=74.74,tr; Gene.4637::F01_transcript_14876::g.4637::m.4637 Gene.4637::F01_transcript_14876::g.4637 ORF type:complete len:480 (+),score=79.92,tr	Gene.5565::F01_transcript_15479::g.5565::m.5565 Gene.5565::F01_transcript_15479::g.5565 ORF type:complete len:487 (+),score=74.74,tr [110-123]; Gene.4637::F01_transcript_14876::g.4637::m.4637 Gene.4637::F01_transcript_14876::g.4637 ORF type:complete len:480 (+),score=79.92,tr [103-116]		0	1473.69	3.45058e+06	2	-2.05	19.8001	30
[K].LPFTPGMEAVGVVTAVGPGLTGR.[K]	1xOxidation [M7]	1	2	2	Gene.12166::F01_transcript_19870::g.12166::m.12166 Gene.12166::F01_transcript_19870::g.12166 ORF type:complete len:378 (+),score=40.31,tr	Gene.12166::F01_transcript_19870::g.12166::m.12166 Gene.12166::F01_transcript_19870::g.12166 ORF type:complete len:378 (+),score=40.31,tr [108-130]		0	2242.19	37937291	2	2.28	51.2989	80
[K].IPLADGNYYEPHR.[C]		1	1	1	Gene.103386::F01_transcript_65669::g.103386::m.103386 Gene.103386::F01_transcript_65669::g.103386 ORF type:complete len:786 (+),score=44.19,tr	Gene.103386::F01_transcript_65669::g.103386::m.103386 Gene.103386::F01_transcript_65669::g.103386 ORF type:complete len:786 (+),score=44.19,tr [173-185]		0	1544.75	5.02204e+06	3	2.43	25.8068	17
[K].LPFTPGMEAVGVVTAVGPGLTGR.[K]		1	2	2	Gene.12166::F01_transcript_19870::g.12166::m.12166 Gene.12166::F01_transcript_19870::g.12166 ORF type:complete len:378 (+),score=40.31,tr	Gene.12166::F01_transcript_19870::g.12166::m.12166 Gene.12166::F01_transcript_19870::g.12166 ORF type:complete len:378 (+),score=40.31,tr [108-130]		0	2226.2	416950928	2	2.42	52.6045	103
[R].IPFEPVMPGVTFIEYGNIEEAK.[K]		1	1	2	Gene.4789::F01_transcript_14962::g.4789::m.4789 Gene.4789::F01_transcript_14962::g.4789 ORF type:complete len:464 (+),score=68.81,tr	Gene.4789::F01_transcript_14962::g.4789::m.4789 Gene.4789::F01_transcript_14962::g.4789 ORF type:complete len:464 (+),score=68.81,tr [215-236]		0	2480.24	40605355	2	-0.9	53.6092	93
[K].TDNSGTYNIK.[I]		1	1	1	Gene.19380::F01_transcript_25908::g.19380::m.19380 Gene.19380::F01_transcript_25908::g.19380 ORF type:complete len:162 (+),score=14.97,tr	Gene.19380::F01_transcript_25908::g.19380::m.19380 Gene.19380::F01_transcript_25908::g.19380 ORF type:complete len:162 (+),score=14.97,tr [75-84]		0	1112.52	83196568	2	1.91	10.2994	62
[K].TDQYVAFK.[V]		1	6	1	Gene.15616::F01_transcript_22320::g.15616::m.15616 Gene.15616::F01_transcript_22320::g.15616 ORF type:complete len:238 (+),score=45.70,tr	Gene.15616::F01_transcript_22320::g.15616::m.15616 Gene.15616::F01_transcript_22320::g.15616 ORF type:complete len:238 (+),score=45.70,tr [34-41]		0	971.483	12779236	2	-0.95	19.6141	60
[K].LPEGPFNASEPADAIDPK.[A]		1	1	1	Gene.222945::F01_transcript_113378::g.222945::m.222945 Gene.222945::F01_transcript_113378::g.222945 ORF type:complete len:145 (+),score=16.34,Glyoxalase	Gene.222945::F01_transcript_113378::g.222945::m.222945 Gene.222945::F01_transcript_113378::g.222945 ORF type:complete len:145 (+),score=16.34,Glyoxalase [70-87]		0	1867.91	99997408	2	2.31	40.5087	41
[K].IPEFNELVHQNR.[W]		3	12	2	Gene.78464::F01_transcript_55567::g.78464::m.78464 Gene.78464::F01_transcript_55567::g.78464 ORF type:complete len:1877 (+),score=376.08,tr; Gene.223::F01_transcript_268::g.223::m.223 Gene.223::F01_transcript_268::g.223 ORF type:complete len:2191 (+),score=408.17,tr; Gene.206::F01_transcript_253::g.206::m.206 Gene.206::F01_transcript_253::g.206 ORF type:complete len:2193 (+),score=424.35,tr	Gene.78464::F01_transcript_55567::g.78464::m.78464 Gene.78464::F01_transcript_55567::g.78464 ORF type:complete len:1877 (+),score=376.08,tr [1433-1444]; Gene.223::F01_transcript_268::g.223::m.223 Gene.223::F01_transcript_268::g.223 ORF type:complete len:2191 (+),score=408.17,tr [1747-1758]; Gene.206::F01_transcript_253::g.206::m.206 Gene.206::F01_transcript_253::g.206 ORF type:complete len:2193 (…		0	1495.77	4.93905e+07	2	4.89	32.6563	43
[K].TDSSGNYNIK.[I]		1	1	1	Gene.18927::F01_transcript_25426::g.18927::m.18927 Gene.18927::F01_transcript_25426::g.18927 ORF type:complete len:177 (+),score=13.05,tr	Gene.18927::F01_transcript_25426::g.18927::m.18927 Gene.18927::F01_transcript_25426::g.18927 ORF type:complete len:177 (+),score=13.05,tr [73-82]		0	1098.51	72134472	2	1.63	9.3798	31
[K].IPEDLTYVHAYLK.[L]		1	1	2	Gene.17201::F01_transcript_23721::g.17201::m.17201 Gene.17201::F01_transcript_23721::g.17201 ORF type:complete len:215 (+),score=43.88,tr	Gene.17201::F01_transcript_23721::g.17201::m.17201 Gene.17201::F01_transcript_23721::g.17201 ORF type:complete len:215 (+),score=43.88,tr [174-186]		0	1561.83	49741112	3	-2.22	40.7098	43
[R].TDTVITLYGDAIAVSESER.[D]		1	1	1	Gene.167525::F01_transcript_93307::g.167525::m.167525 Gene.167525::F01_transcript_93307::g.167525 ORF type:complete len:260 (+),score=44.71,Putative_PNPOx	Gene.167525::F01_transcript_93307::g.167525::m.167525 Gene.167525::F01_transcript_93307::g.167525 ORF type:complete len:260 (+),score=44.71,Putative_PNPOx [113-131]		0	2040.01		2	-1.94	51.1259	97
[R].IPEAALLAR.[S]		2	38	1	Gene.207371::F01_transcript_107428::g.207371::m.207371 Gene.207371::F01_transcript_107428::g.207371 ORF type:complete len:919 (+),score=138.41,tr; Gene.54332::F01_transcript_3877::g.54332::m.54332 Gene.54332::F01_transcript_3877::g.54332 ORF type:complete len:912 (+),score=157.80,tr	Gene.207371::F01_transcript_107428::g.207371::m.207371 Gene.207371::F01_transcript_107428::g.207371 ORF type:complete len:919 (+),score=138.41,tr [753-761]; Gene.54332::F01_transcript_3877::g.54332::m.54332 Gene.54332::F01_transcript_3877::g.54332 ORF type:complete len:912 (+),score=157.80,tr [752-760]		0	953.578	8226992	2	-2.53	30.7736	41
[K].LPDSTLSYFDPAGELQTVTVSDLTQGK.[K]		2	4	2	Gene.15412::F01_transcript_22149::g.15412::m.15412 Gene.15412::F01_transcript_22149::g.15412 ORF type:complete len:233 (+),score=27.19,tr; Gene.67075::F01_transcript_50381::g.67075::m.67075 Gene.67075::F01_transcript_50381::g.67075 ORF type:complete len:272 (+),score=26.14,tr	Gene.15412::F01_transcript_22149::g.15412::m.15412 Gene.15412::F01_transcript_22149::g.15412 ORF type:complete len:233 (+),score=27.19,tr [78-104]; Gene.67075::F01_transcript_50381::g.67075::m.67075 Gene.67075::F01_transcript_50381::g.67075 ORF type:complete len:272 (+),score=26.14,tr [78-104]		0	2882.43	139076742	2	-2.92	53.0979	163
[R].TDVIFFCSPNNPTGSAASR.[K]	1xCarbamidomethyl [C7]	1	1	2	Gene.26505::F01_transcript_33102::g.26505::m.26505 Gene.26505::F01_transcript_33102::g.26505 ORF type:complete len:465 (+),score=62.38,tr	Gene.26505::F01_transcript_33102::g.26505::m.26505 Gene.26505::F01_transcript_33102::g.26505 ORF type:complete len:465 (+),score=62.38,tr [237-255]		0	2040.94	104479040	2	-0.65	42.2646	101
[K].LPDAGPPSPAAHLR.[D]		3	4	2	Gene.263464::F01_transcript_112382::g.263464::m.263464 Gene.263464::F01_transcript_112382::g.263464 ORF type:complete len:395 (+),score=68.02,tr; Gene.242303::F01_transcript_121131::g.242303::m.242303 Gene.242303::F01_transcript_121131::g.242303 ORF type:complete len:429 (+),score=74.71,tr; Gene.7598::F01_transcript_16893::g.7598::m.7598 Gene.7598::F01_transcript_16893::g.7598 ORF type:complete l…	Gene.263464::F01_transcript_112382::g.263464::m.263464 Gene.263464::F01_transcript_112382::g.263464 ORF type:complete len:395 (+),score=68.02,tr [200-213]; Gene.242303::F01_transcript_121131::g.242303::m.242303 Gene.242303::F01_transcript_121131::g.242303 ORF type:complete len:429 (+),score=74.71,tr [197-210]; Gene.7598::F01_transcript_16893::g.7598::m.7598 Gene.7598::F01_transcript_16893::g.7598…		0	1398.75	709862312	2	-0.35	21.2694	53
[K].IPCVEDFELR.[A]	1xCarbamidomethyl [C3]	1	7	1	Gene.10344::F01_transcript_18681::g.10344::m.10344 Gene.10344::F01_transcript_18681::g.10344 ORF type:complete len:394 (+),score=76.35,tr	Gene.10344::F01_transcript_18681::g.10344::m.10344 Gene.10344::F01_transcript_18681::g.10344 ORF type:complete len:394 (+),score=76.35,tr [145-154]		0	1277.62	29901140	2	-2.31	43.3203	32
[R].IPAVQQLVK.[K]		2	5	2	Gene.252411::F01_transcript_9567::g.252411::m.252411 Gene.252411::F01_transcript_9567::g.252411 ORF type:complete len:699 (+),score=154.80,tr; Gene.250930::F01_transcript_8760::g.250930::m.250930 Gene.250930::F01_transcript_8760::g.250930 ORF type:complete len:742 (+),score=166.46,tr	Gene.252411::F01_transcript_9567::g.252411::m.252411 Gene.252411::F01_transcript_9567::g.252411 ORF type:complete len:699 (+),score=154.80,tr [401-409]; Gene.250930::F01_transcript_8760::g.250930::m.250930 Gene.250930::F01_transcript_8760::g.250930 ORF type:complete len:742 (+),score=166.46,tr [402-410]		0	995.625	126207728	2	-1.21	30.5916	23
[R].IPFEPVMPGVTFIEYGNIEEAKK.[A]		1	1	1	Gene.4789::F01_transcript_14962::g.4789::m.4789 Gene.4789::F01_transcript_14962::g.4789 ORF type:complete len:464 (+),score=68.81,tr	Gene.4789::F01_transcript_14962::g.4789::m.4789 Gene.4789::F01_transcript_14962::g.4789 ORF type:complete len:464 (+),score=68.81,tr [215-237]		1	2608.34	104897592	3	1.09	52.1417	14
[K].IPLANGNYYEPHR.[C]		1	1	1	Gene.198596::F01_transcript_7203::g.198596::m.198596 Gene.198596::F01_transcript_7203::g.198596 ORF type:complete len:812 (+),score=80.16,tr	Gene.198596::F01_transcript_7203::g.198596::m.198596 Gene.198596::F01_transcript_7203::g.198596 ORF type:complete len:812 (+),score=80.16,tr [200-212]		0	1543.77	7633355	3	-2.08	23.8108	27
[K].LPLESSPYVGHK.[D]		1	1	1	Gene.165946::F01_transcript_92692::g.165946::m.165946 Gene.165946::F01_transcript_92692::g.165946 ORF type:complete len:137 (+),score=26.71,LEA_6	Gene.165946::F01_transcript_92692::g.165946::m.165946 Gene.165946::F01_transcript_92692::g.165946 ORF type:complete len:137 (+),score=26.71,LEA_6 [76-87]		0	1326.71	4.66111e+06	3	-1.47	21.6983	56
[K].LPIFDSGLTESQMLAHMQTLASK.[N]		1	1	1	Gene.232306::F01_transcript_117283::g.232306::m.232306 Gene.232306::F01_transcript_117283::g.232306 ORF type:complete len:864 (+),score=125.77,tr	Gene.232306::F01_transcript_117283::g.232306::m.232306 Gene.232306::F01_transcript_117283::g.232306 ORF type:complete len:864 (+),score=125.77,tr [115-137]		0	2518.27	11806162	3	-0.3	51.7283	99
[K].LPSIFSDGFDPFSPTR.[S]		1	5	1	Gene.204818::F01_transcript_106402::g.204818::m.204818 Gene.204818::F01_transcript_106402::g.204818 ORF type:complete len:204 (+),score=25.85,tr	Gene.204818::F01_transcript_106402::g.204818::m.204818 Gene.204818::F01_transcript_106402::g.204818 ORF type:complete len:204 (+),score=25.85,tr [66-81]		0	1782.87	6.38654e+06	2	-3.04	53.1768	58
[K].IPSLAEQWSLPEK.[E]		1	1	1	Gene.108177::F01_transcript_67863::g.108177::m.108177 Gene.108177::F01_transcript_67863::g.108177 ORF type:complete len:164 (+),score=38.72,tr	Gene.108177::F01_transcript_67863::g.108177::m.108177 Gene.108177::F01_transcript_67863::g.108177 ORF type:complete len:164 (+),score=38.72,tr [9-21]		0	1497.79		2	4.37	46.7496	47
[K].LPSGSSFYGTGEASGQLER.[T]		1	2	1	Gene.54500::F01_transcript_3966::g.54500::m.54500 Gene.54500::F01_transcript_3966::g.54500 ORF type:complete len:1046 (+),score=151.01,tr	Gene.54500::F01_transcript_3966::g.54500::m.54500 Gene.54500::F01_transcript_3966::g.54500 ORF type:complete len:1046 (+),score=151.01,tr [65-83]		0	1942.91	3.18966e+06	2	2.76	31.3313	93
[K].IPSGPDLPSDLADEKNPEKN.[-]		1	1	1	Gene.168416::F01_transcript_93655::g.168416::m.168416 Gene.168416::F01_transcript_93655::g.168416 ORF type:complete len:337 (+),score=49.51,tr	Gene.168416::F01_transcript_93655::g.168416::m.168416 Gene.168416::F01_transcript_93655::g.168416 ORF type:complete len:337 (+),score=49.51,tr [317-336]		2	2136.05	5692303	3	1.39	30.6845	47
[K].LPSGGTFVIAHSLAESQK.[A]		1	3	1	Gene.5316::F01_transcript_15308::g.5316::m.5316 Gene.5316::F01_transcript_15308::g.5316 ORF type:complete len:514 (+),score=82.30,tr	Gene.5316::F01_transcript_15308::g.5316::m.5316 Gene.5316::F01_transcript_15308::g.5316 ORF type:complete len:514 (+),score=82.30,tr [240-257]		0	1841.98	3.63372e+06	3	1.01	37.1714	21
[R].IPSDSHYGFNLYTPDTTPYLDWLDSK.[AD]		1	4	2	Gene.7114::F01_transcript_16586::g.7114::m.7114 Gene.7114::F01_transcript_16586::g.7114 ORF type:complete len:467 (+),score=15.57,tr	Gene.7114::F01_transcript_16586::g.7114::m.7114 Gene.7114::F01_transcript_16586::g.7114 ORF type:complete len:467 (+),score=15.57,tr [247-272]		0	3045.42	134728176	2	10.12	52.5649	86
[K].LPSDPSTPIIMIGPGTGLAPFR.[G]		2	23	2	Gene.250211::F01_transcript_8400::g.250211::m.250211 Gene.250211::F01_transcript_8400::g.250211 ORF type:complete len:704 (+),score=112.55,tr; Gene.144755::F01_transcript_5603::g.144755::m.144755 Gene.144755::F01_transcript_5603::g.144755 ORF type:complete len:705 (+),score=128.83,tr	Gene.250211::F01_transcript_8400::g.250211::m.250211 Gene.250211::F01_transcript_8400::g.250211 ORF type:complete len:704 (+),score=112.55,tr [547-568]; Gene.144755::F01_transcript_5603::g.144755::m.144755 Gene.144755::F01_transcript_5603::g.144755 ORF type:complete len:705 (+),score=128.83,tr [548-569]		0	2237.2	73424072	2	-1.68	53.1032	85
[R].IPSAVGYQPTLATDLGGLQER.[I]		3	8	2	Gene.194891::F01_transcript_103716::g.194891::m.194891 Gene.194891::F01_transcript_103716::g.194891 ORF type:complete len:560 (+),score=108.23,tr; Gene.258113::F01_transcript_12932::g.258113::m.258113 Gene.258113::F01_transcript_12932::g.258113 ORF type:complete len:560 (+),score=100.19,tr; Gene.3231::F01_transcript_14071::g.3231::m.3231 Gene.3231::F01_transcript_14071::g.3231 ORF type:complete l…	Gene.194891::F01_transcript_103716::g.194891::m.194891 Gene.194891::F01_transcript_103716::g.194891 ORF type:complete len:560 (+),score=108.23,tr [355-375]; Gene.258113::F01_transcript_12932::g.258113::m.258113 Gene.258113::F01_transcript_12932::g.258113 ORF type:complete len:560 (+),score=100.19,tr [355-375]; Gene.3231::F01_transcript_14071::g.3231::m.3231 Gene.3231::F01_transcript_14071::g.3231…		0	2186.15	55515158	2	2.19	48.9578	86
[R].IPSAEEIADR.[I]		1	4	2	Gene.85677::F01_transcript_58754::g.85677::m.85677 Gene.85677::F01_transcript_58754::g.85677 ORF type:complete len:811 (+),score=144.33,tr	Gene.85677::F01_transcript_58754::g.85677::m.85677 Gene.85677::F01_transcript_58754::g.85677 ORF type:complete len:811 (+),score=144.33,tr [749-758]		0	1100.56	425995648	2	-0.18	21.4425	54
[K].TDGSLCGPVVDDVLLLSNR.[R]	1xCarbamidomethyl [C6]	1	4	1	Gene.10388::F01_transcript_18707::g.10388::m.10388 Gene.10388::F01_transcript_18707::g.10388 ORF type:complete len:382 (+),score=12.30,DUF642	Gene.10388::F01_transcript_18707::g.10388::m.10388 Gene.10388::F01_transcript_18707::g.10388 ORF type:complete len:382 (+),score=12.30,DUF642 [345-363]		0	2030.02	5618305	2	1.44	51.7809	87
[K].LPQSAYSPGNSPGTR.[D]		1	2	1	Gene.9179::F01_transcript_17924::g.9179::m.9179 Gene.9179::F01_transcript_17924::g.9179 ORF type:complete len:406 (+),score=105.55,tr	Gene.9179::F01_transcript_17924::g.9179::m.9179 Gene.9179::F01_transcript_17924::g.9179 ORF type:complete len:406 (+),score=105.55,tr [42-56]		0	1531.75	29249308	2	0.7	15.9317	55
[K].LPQHSVVAMCNFR.[S]	1xCarbamidomethyl [C10]	1	1	1	Gene.257030::F01_transcript_12278::g.257030::m.257030 Gene.257030::F01_transcript_12278::g.257030 ORF type:complete len:562 (+),score=118.97,tr	Gene.257030::F01_transcript_12278::g.257030::m.257030 Gene.257030::F01_transcript_12278::g.257030 ORF type:complete len:562 (+),score=118.97,tr [313-325]		0	1558.76	14079143	3	-1.46	26.1559	15
[K].IPQAICICPTR.[E]	2xCarbamidomethyl [C6; C8]	1	3	1	Gene.5270::F01_transcript_15275::g.5270::m.5270 Gene.5270::F01_transcript_15275::g.5270 ORF type:complete len:496 (+),score=77.82,tr	Gene.5270::F01_transcript_15275::g.5270::m.5270 Gene.5270::F01_transcript_15275::g.5270 ORF type:complete len:496 (+),score=77.82,tr [162-172]		0	1328.68	2537052	2	-0.66	31.7108	4
[R].LPPVTVPLLDALGLVLAEDIR.[A]		1	2	1	Gene.255175::F01_transcript_11207::g.255175::m.255175 Gene.255175::F01_transcript_11207::g.255175 ORF type:complete len:688 (+),score=144.40,tr	Gene.255175::F01_transcript_11207::g.255175::m.255175 Gene.255175::F01_transcript_11207::g.255175 ORF type:complete len:688 (+),score=144.40,tr [27-47]		0	2214.31		3	-2.76	56.7161	39
[K].LPPTAYNSGDSPR.[D]		1	4	2	Gene.246328::F01_transcript_122666::g.246328::m.246328 Gene.246328::F01_transcript_122666::g.246328 ORF type:complete len:414 (+),score=124.67,tr	Gene.246328::F01_transcript_122666::g.246328::m.246328 Gene.246328::F01_transcript_122666::g.246328 ORF type:complete len:414 (+),score=124.67,tr [42-54]		0	1374.66	18030478	2	-0.87	14.9982	72
[K].TDHPVAEAAVEEEK.[RA]		2	2	2	Gene.18421::F01_transcript_24896::g.18421::m.18421; Gene.17946::F01_transcript_24468::g.17946::m.17946	Gene.18421::F01_transcript_24896::g.18421::m.18421 [76-89]; Gene.17946::F01_transcript_24468::g.17946::m.17946 [76-89]		0	1524.72	816339328	2	-0.52	12.0578	67
[K].LPNYVVVEQR.[Y]		1	1	1	Gene.26299::F01_transcript_32997::g.26299::m.26299 Gene.26299::F01_transcript_32997::g.26299 ORF type:complete len:530 (+),score=40.10,tr	Gene.26299::F01_transcript_32997::g.26299::m.26299 Gene.26299::F01_transcript_32997::g.26299 ORF type:complete len:530 (+),score=40.10,tr [231-240]		0	1216.67	6.96563e+06	2	1.35	28.9334	22
[K].IPLFSAAGLPHNAIAAQICR.[Q]	1xCarbamidomethyl [C19]	1	10	1	Gene.190078::F01_transcript_101998::g.190078::m.190078 Gene.190078::F01_transcript_101998::g.190078 ORF type:complete len:489 (+),score=96.54,tr	Gene.190078::F01_transcript_101998::g.190078::m.190078 Gene.190078::F01_transcript_101998::g.190078 ORF type:complete len:489 (+),score=96.54,tr [163-182]		0	2120.14	16211582	3	0.03	49.4647	68
[K].IPLGVVLAIPPFNYPVNLAVSK.[I]		3	6	2	Gene.73503::F01_transcript_53255::g.73503::m.73503 Gene.73503::F01_transcript_53255::g.73503 ORF type:complete len:495 (+),score=86.17,tr; Gene.70194::F01_transcript_51698::g.70194::m.70194 Gene.70194::F01_transcript_51698::g.70194 ORF type:complete len:307 (+),score=48.05,tr; Gene.244385::F01_transcript_121890::g.244385::m.244385 Gene.244385::F01_transcript_121890::g.244385 ORF type:complete len…	Gene.73503::F01_transcript_53255::g.73503::m.73503 Gene.73503::F01_transcript_53255::g.73503 ORF type:complete len:495 (+),score=86.17,tr [146-167]; Gene.70194::F01_transcript_51698::g.70194::m.70194 Gene.70194::F01_transcript_51698::g.70194 ORF type:complete len:307 (+),score=48.05,tr [158-179]; Gene.244385::F01_transcript_121890::g.244385::m.244385 Gene.244385::F01_transcript_121890::g.244385 O…		0	2321.36	40036680	2	1.02	55.3968	46
[K].LPIHHIPGPEGVR.[G]		1	4	2	Gene.210933::F01_transcript_108750::g.210933::m.210933 Gene.210933::F01_transcript_108750::g.210933 ORF type:complete len:374 (+),score=64.80,tr	Gene.210933::F01_transcript_108750::g.210933::m.210933 Gene.210933::F01_transcript_108750::g.210933 ORF type:complete len:374 (+),score=64.80,tr [288-300]		0	1421.8	8664066	3	1.24	20.3452	23
[R].LPLIPDSAAAELLR.[Q]		1	1	1	Gene.226494::F01_transcript_114940::g.226494::m.226494 Gene.226494::F01_transcript_114940::g.226494 ORF type:complete len:1409 (+),score=243.60,tr	Gene.226494::F01_transcript_114940::g.226494::m.226494 Gene.226494::F01_transcript_114940::g.226494 ORF type:complete len:1409 (+),score=243.60,tr [92-105]		0	1478.86	5532154	2	0.75	51.9336	31
[R].LPIIYTLSWPER.[I]		1	2	1	Gene.27056::F01_transcript_33379::g.27056::m.27056 Gene.27056::F01_transcript_33379::g.27056 ORF type:complete len:499 (+),score=81.19,tr	Gene.27056::F01_transcript_33379::g.27056::m.27056 Gene.27056::F01_transcript_33379::g.27056 ORF type:complete len:499 (+),score=81.19,tr [340-351]		0	1487.83	8136705	2	0.04	52.0659	85
[K].LPISFAHK.[L]		1	2	1	Gene.22919::F01_transcript_2387::g.22919::m.22919 Gene.22919::F01_transcript_2387::g.22919 ORF type:complete len:1148 (+),score=153.20,tr	Gene.22919::F01_transcript_2387::g.22919::m.22919 Gene.22919::F01_transcript_2387::g.22919 ORF type:complete len:1148 (+),score=153.20,tr [525-532]		0	912.53	4.13728e+06	3	-0.81	21.848	20
[K].TDWDAVIDAEAR.[R]		1	1	1	Gene.15115::F01_transcript_21902::g.15115::m.15115 Gene.15115::F01_transcript_21902::g.15115 ORF type:complete len:262 (+),score=79.09,Chloroa_b-bind	Gene.15115::F01_transcript_21902::g.15115::m.15115 Gene.15115::F01_transcript_21902::g.15115 ORF type:complete len:262 (+),score=79.09,Chloroa_b-bind [123-134]		0	1361.63	6.27228e+06	2	-0.96	41.0011	46
[K].TDIQQITGTTSINFSGHSCR.[Y]	1xCarbamidomethyl [C19]	1	1	1	Gene.259865::F01_transcript_44619::g.259865::m.259865 Gene.259865::F01_transcript_44619::g.259865 ORF type:complete len:349 (+),score=15.38,tr	Gene.259865::F01_transcript_44619::g.259865::m.259865 Gene.259865::F01_transcript_44619::g.259865 ORF type:complete len:349 (+),score=15.38,tr [63-82]		0	2223.05	20879548	3	-0.71	35.1735	62
[R].TDLMTITR.[H]	1xOxidation [M4]	2	3	1	Gene.11790::F01_transcript_19614::g.11790::m.11790 Gene.11790::F01_transcript_19614::g.11790 ORF type:complete len:342 (+),score=58.66,tr; Gene.235737::F01_transcript_118567::g.235737::m.235737 Gene.235737::F01_transcript_118567::g.235737 ORF type:complete len:342 (+),score=64.30,tr	Gene.11790::F01_transcript_19614::g.11790::m.11790 Gene.11790::F01_transcript_19614::g.11790 ORF type:complete len:342 (+),score=58.66,tr [10-17]; Gene.235737::F01_transcript_118567::g.235737::m.235737 Gene.235737::F01_transcript_118567::g.235737 ORF type:complete len:342 (+),score=64.30,tr [10-17]		0	966.492	27550558	2	0.72	16.4237	45
[K].IPIVPYGGATSIEGHTLAPHGGVCIDMSSMK.[N]	1xCarbamidomethyl [C24]	1	2	2	Gene.257030::F01_transcript_12278::g.257030::m.257030 Gene.257030::F01_transcript_12278::g.257030 ORF type:complete len:562 (+),score=118.97,tr	Gene.257030::F01_transcript_12278::g.257030::m.257030 Gene.257030::F01_transcript_12278::g.257030 ORF type:complete len:562 (+),score=118.97,tr [164-194]		0	3195.56	3.79665e+07	3	2.76	48.6327	52
[K].IPLYQHIANLAGNK.[T]		4	18	4	Gene.8012::F01_transcript_17163::g.8012::m.8012 Gene.8012::F01_transcript_17163::g.8012 ORF type:complete len:461 (+),score=114.02,tr; Gene.164042::F01_transcript_92050::g.164042::m.164042 Gene.164042::F01_transcript_92050::g.164042 ORF type:complete len:298 (+),score=81.19,tr; Gene.39513::F01_transcript_38924::g.39513::m.39513 Gene.39513::F01_transcript_38924::g.39513 ORF type:complete len:196 (…	Gene.8012::F01_transcript_17163::g.8012::m.8012 Gene.8012::F01_transcript_17163::g.8012 ORF type:complete len:461 (+),score=114.02,tr [102-115]; Gene.164042::F01_transcript_92050::g.164042::m.164042 Gene.164042::F01_transcript_92050::g.164042 ORF type:complete len:298 (+),score=81.19,tr [133-146]; Gene.39513::F01_transcript_38924::g.39513::m.39513 Gene.39513::F01_transcript_38924::g.39513 ORF typ…		0	1551.86	745796416	2	0.08	35.5073	106
[K].IPMFIVSK.[K]		2	8	1	Gene.199821::F01_transcript_7825::g.199821::m.199821 Gene.199821::F01_transcript_7825::g.199821 ORF type:complete len:767 (+),score=100.30,Peptidase_S9_N; Gene.183270::F01_transcript_99406::g.183270::m.183270 Gene.183270::F01_transcript_99406::g.183270 ORF type:complete len:659 (+),score=94.30,Peptidase_S9_N	Gene.199821::F01_transcript_7825::g.199821::m.199821 Gene.199821::F01_transcript_7825::g.199821 ORF type:complete len:767 (+),score=100.30,Peptidase_S9_N [499-506]; Gene.183270::F01_transcript_99406::g.183270::m.183270 Gene.183270::F01_transcript_99406::g.183270 ORF type:complete len:659 (+),score=94.30,Peptidase_S9_N [391-398]		0	934.543	35793384	2	-0.48	40.1791	11
[K].TDHPVAEAAVEEEKAADVAAAEVEK.[V]		1	1	1	Gene.17946::F01_transcript_24468::g.17946::m.17946	Gene.17946::F01_transcript_24468::g.17946::m.17946 [76-100]		1	2579.25	3.61916e+06	4	2.3	37.5854	25
[K].IPNSSDPAITK.[A]		1	2	1	Gene.169666::F01_transcript_94147::g.169666::m.169666 Gene.169666::F01_transcript_94147::g.169666 ORF type:complete len:888 (+),score=152.91,tr	Gene.169666::F01_transcript_94147::g.169666::m.169666 Gene.169666::F01_transcript_94147::g.169666 ORF type:complete len:888 (+),score=152.91,tr [6-16]		0	1142.61	7.67369e+06	2	1.15	13.4262	23
[K].IPITLIFQDIK.[D]		1	2	1	Gene.10721::F01_transcript_18918::g.10721::m.10721 Gene.10721::F01_transcript_18918::g.10721 ORF type:complete len:317 (+),score=80.86,tr	Gene.10721::F01_transcript_18918::g.10721::m.10721 Gene.10721::F01_transcript_18918::g.10721 ORF type:complete len:317 (+),score=80.86,tr [126-136]		0	1300.79	81171984	2	0.11	52.7443	61
[K].IPATAECVPSIK.[E]	1xCarbamidomethyl [C7]	3	5	1	Gene.6296::F01_transcript_15967::g.6296::m.6296 Gene.6296::F01_transcript_15967::g.6296 ORF type:complete len:342 (+),score=60.36,TAL_FSA; Gene.7425::F01_transcript_16793::g.7425::m.7425 Gene.7425::F01_transcript_16793::g.7425 ORF type:complete len:457 (+),score=67.50,tr; Gene.196410::F01_transcript_104271::g.196410::m.196410 Gene.196410::F01_transcript_104271::g.196410 ORF type:complete len:320 …	Gene.6296::F01_transcript_15967::g.6296::m.6296 Gene.6296::F01_transcript_15967::g.6296 ORF type:complete len:342 (+),score=60.36,TAL_FSA [214-225]; Gene.7425::F01_transcript_16793::g.7425::m.7425 Gene.7425::F01_transcript_16793::g.7425 ORF type:complete len:457 (+),score=67.50,tr [214-225]; Gene.196410::F01_transcript_104271::g.196410::m.196410 Gene.196410::F01_transcript_104271::g.196410 ORF ty…		0	1285.68	143013216	2	-0.47	26.766	47
[R].TEAINEISNESNPK.[K]		1	6	1	Gene.250787::F01_transcript_8675::g.250787::m.250787	Gene.250787::F01_transcript_8675::g.250787::m.250787 [498-511]		0	1545.74	6366327	2	1.23	17.2813	39
[K].LPANFTQENASR.[G]		1	2	1	Gene.7114::F01_transcript_16586::g.7114::m.7114 Gene.7114::F01_transcript_16586::g.7114 ORF type:complete len:467 (+),score=15.57,tr	Gene.7114::F01_transcript_16586::g.7114::m.7114 Gene.7114::F01_transcript_16586::g.7114 ORF type:complete len:467 (+),score=15.57,tr [319-330]		0	1347.67	731876416	2	-3.76	18.5719	51
[K].TEFDVIIEEVPSSVR.[I]		1	1	1	Gene.18030::F01_transcript_24553::g.18030::m.18030 Gene.18030::F01_transcript_24553::g.18030 ORF type:complete len:175 (+),score=38.27,tr	Gene.18030::F01_transcript_24553::g.18030::m.18030 Gene.18030::F01_transcript_24553::g.18030 ORF type:complete len:175 (+),score=38.27,tr [105-119]		0	1719.88		3	0.23	50.717	39
[R].LNPPLEEGYFGNCVR.[T]	1xCarbamidomethyl [C13]	3	7	1	Gene.7366::F01_transcript_16747::g.7366::m.7366 Gene.7366::F01_transcript_16747::g.7366 ORF type:complete len:448 (+),score=12.69,tr; Gene.225687::F01_transcript_114617::g.225687::m.225687 Gene.225687::F01_transcript_114617::g.225687 ORF type:complete len:448 (+),score=8.42,tr; Gene.7247::F01_transcript_16665::g.7247::m.7247 Gene.7247::F01_transcript_16665::g.7247 ORF type:complete len:448 (+),sc…	Gene.7366::F01_transcript_16747::g.7366::m.7366 Gene.7366::F01_transcript_16747::g.7366 ORF type:complete len:448 (+),score=12.69,tr [307-321]; Gene.225687::F01_transcript_114617::g.225687::m.225687 Gene.225687::F01_transcript_114617::g.225687 ORF type:complete len:448 (+),score=8.42,tr [307-321]; Gene.7247::F01_transcript_16665::g.7247::m.7247 Gene.7247::F01_transcript_16665::g.7247 ORF type:com…		0	1764.84	18020116	2	2.53	41.2332	56
[K].LNPNEVGDIVVGTVLAPGSQR.[A]		1	1	2	Gene.72573::F01_transcript_52837::g.72573::m.72573 Gene.72573::F01_transcript_52837::g.72573 ORF type:complete len:407 (+),score=101.41,tr	Gene.72573::F01_transcript_52837::g.72573::m.72573 Gene.72573::F01_transcript_52837::g.72573 ORF type:complete len:407 (+),score=101.41,tr [41-61]		0	2135.15	9171250	2	0.14	51.847	94
[K].LNPLVTQLSLYDIAGTPGVAADVSHINTVAEVK.[G]		1	1	3	Gene.9507::F01_transcript_18151::g.9507::m.9507 Gene.9507::F01_transcript_18151::g.9507 ORF type:complete len:348 (+),score=72.38,tr	Gene.9507::F01_transcript_18151::g.9507::m.9507 Gene.9507::F01_transcript_18151::g.9507 ORF type:complete len:348 (+),score=72.38,tr [55-87]		0	3405.83	5.92144e+08	2	3.24	52.8307	122
[K].LNPLVTQLSLYDIAGTPGVAADVSHINTAAEVK.[G]		2	2	2	Gene.10659::F01_transcript_18877::g.10659::m.10659 Gene.10659::F01_transcript_18877::g.10659 ORF type:complete len:348 (+),score=73.16,tr; Gene.51764::F01_transcript_44722::g.51764::m.51764 Gene.51764::F01_transcript_44722::g.51764 ORF type:complete len:311 (+),score=67.34,tr	Gene.10659::F01_transcript_18877::g.10659::m.10659 Gene.10659::F01_transcript_18877::g.10659 ORF type:complete len:348 (+),score=73.16,tr [55-87]; Gene.51764::F01_transcript_44722::g.51764::m.51764 Gene.51764::F01_transcript_44722::g.51764 ORF type:complete len:311 (+),score=67.34,tr [55-87]		0	3377.8	684323328	4	-1.24	52.4421	64
[K].INPLVPVDLVIDHSVQVDVAR.[S]		3	18	1	Gene.53634::F01_transcript_3537::g.53634::m.53634 Gene.53634::F01_transcript_3537::g.53634 ORF type:complete len:996 (+),score=167.63,tr; Gene.53223::F01_transcript_3358::g.53223::m.53223 Gene.53223::F01_transcript_3358::g.53223 ORF type:complete len:988 (+),score=165.42,tr; Gene.210881::F01_transcript_108732::g.210881::m.210881 Gene.210881::F01_transcript_108732::g.210881 ORF type:complete len:9…	Gene.53634::F01_transcript_3537::g.53634::m.53634 Gene.53634::F01_transcript_3537::g.53634 ORF type:complete len:996 (+),score=167.63,tr [213-233]; Gene.53223::F01_transcript_3358::g.53223::m.53223 Gene.53223::F01_transcript_3358::g.53223 ORF type:complete len:988 (+),score=165.42,tr [205-225]; Gene.210881::F01_transcript_108732::g.210881::m.210881 Gene.210881::F01_transcript_108732::g.210881 ORF…		0	2298.28	23855242	2	0.72	52.5932	91
[K].INPLVPVDLVIDHSVQVDLAR.[S]		2	6	2	Gene.98607::F01_transcript_4101::g.98607::m.98607 Gene.98607::F01_transcript_4101::g.98607 ORF type:complete len:901 (+),score=156.77,tr; Gene.120516::F01_transcript_73614::g.120516::m.120516 Gene.120516::F01_transcript_73614::g.120516 ORF type:complete len:914 (+),score=161.68,tr	Gene.98607::F01_transcript_4101::g.98607::m.98607 Gene.98607::F01_transcript_4101::g.98607 ORF type:complete len:901 (+),score=156.77,tr [118-138]; Gene.120516::F01_transcript_73614::g.120516::m.120516 Gene.120516::F01_transcript_73614::g.120516 ORF type:complete len:914 (+),score=161.68,tr [118-138]		0	2312.3	1.35942e+08	2	0.49	53.2786	77
[K].INPITSDPVVSTLEEK.[N]		1	2	1	Gene.254341::F01_transcript_10718::g.254341::m.254341 Gene.254341::F01_transcript_10718::g.254341 ORF type:complete len:499 (+),score=27.73,tr	Gene.254341::F01_transcript_10718::g.254341::m.254341 Gene.254341::F01_transcript_10718::g.254341 ORF type:complete len:499 (+),score=27.73,tr [3-18]		0	1741.92	4326664	2	0.34	44.8323	79
[K].LNPGTIVHNWLGGGVAER.[V]		1	1	1	Gene.173196::F01_transcript_95477::g.173196::m.173196 Gene.173196::F01_transcript_95477::g.173196 ORF type:complete len:187 (+),score=28.45,tr	Gene.173196::F01_transcript_95477::g.173196::m.173196 Gene.173196::F01_transcript_95477::g.173196 ORF type:complete len:187 (+),score=28.45,tr [39-56]		0	1890		3	0.05	49.052	77
[K].INNSYQSIYK.[Q]		1	2	1	Gene.97386::F01_transcript_64242::g.97386::m.97386 Gene.97386::F01_transcript_64242::g.97386 ORF type:complete len:329 (+),score=91.97,GrpE	Gene.97386::F01_transcript_64242::g.97386::m.97386 Gene.97386::F01_transcript_64242::g.97386 ORF type:complete len:329 (+),score=91.97,GrpE [223-232]		0	1229.62	51826504	2	-2.04	19.1274	68
[R].TEFGPSQPFAGAR.[I]		3	8	5	Gene.3840::F01_transcript_14430::g.3840::m.3840 Gene.3840::F01_transcript_14430::g.3840 ORF type:complete len:486 (+),score=70.73,tr; Gene.4598::F01_transcript_14858::g.4598::m.4598 Gene.4598::F01_transcript_14858::g.4598 ORF type:complete len:507 (+),score=69.58,tr; Gene.3480::F01_transcript_14216::g.3480::m.3480 Gene.3480::F01_transcript_14216::g.3480 ORF type:complete len:508 (+),score=56.09,tr	Gene.3840::F01_transcript_14430::g.3840::m.3840 Gene.3840::F01_transcript_14430::g.3840 ORF type:complete len:486 (+),score=70.73,tr [44-56]; Gene.4598::F01_transcript_14858::g.4598::m.4598 Gene.4598::F01_transcript_14858::g.4598 ORF type:complete len:507 (+),score=69.58,tr [44-56]; Gene.3480::F01_transcript_14216::g.3480::m.3480 Gene.3480::F01_transcript_14216::g.3480 ORF type:complete len:508 (…		0	1364.66	3178488886	2	-2.86	30.6997	5
[R].LNMGTWQGIWLCEHR.[D]	1xCarbamidomethyl [C12]	1	2	2	Gene.19412::F01_transcript_25945::g.19412::m.19412 Gene.19412::F01_transcript_25945::g.19412 ORF type:complete len:206 (+),score=45.84,UPF0047	Gene.19412::F01_transcript_25945::g.19412::m.19412 Gene.19412::F01_transcript_25945::g.19412 ORF type:complete len:206 (+),score=45.84,UPF0047 [160-174]		0	1900.89	10009213	3	-2.19	49.2834	70
[R].LNLTPVALMEGGAFAK.[T]		4	6	1	Gene.254353::F01_transcript_10721::g.254353::m.254353 Gene.254353::F01_transcript_10721::g.254353 ORF type:complete len:560 (+),score=88.43,tr; Gene.234344::F01_transcript_118047::g.234344::m.234344 Gene.234344::F01_transcript_118047::g.234344 ORF type:complete len:159 (+),score=26.37,tr; Gene.255791::F01_transcript_11549::g.255791::m.255791 Gene.255791::F01_transcript_11549::g.255791 ORF type:co…	Gene.254353::F01_transcript_10721::g.254353::m.254353 Gene.254353::F01_transcript_10721::g.254353 ORF type:complete len:560 (+),score=88.43,tr [394-409]; Gene.234344::F01_transcript_118047::g.234344::m.234344 Gene.234344::F01_transcript_118047::g.234344 ORF type:complete len:159 (+),score=26.37,tr [91-106]; Gene.255791::F01_transcript_11549::g.255791::m.255791 Gene.255791::F01_transcript_11549::g…		0	1631.88	20712786	3	0.04	52.2044	68
[R].LNLQWGLIPFR.[L]		2	5	1	Gene.257230::F01_transcript_12402::g.257230::m.257230 Gene.257230::F01_transcript_12402::g.257230 ORF type:complete len:568 (+),score=75.11,tr; Gene.258426::F01_transcript_13119::g.258426::m.258426 Gene.258426::F01_transcript_13119::g.258426 ORF type:complete len:568 (+),score=62.20,tr	Gene.257230::F01_transcript_12402::g.257230::m.257230 Gene.257230::F01_transcript_12402::g.257230 ORF type:complete len:568 (+),score=75.11,tr [511-521]; Gene.258426::F01_transcript_13119::g.258426::m.258426 Gene.258426::F01_transcript_13119::g.258426 ORF type:complete len:568 (+),score=62.20,tr [511-521]		0	1356.78		2	-0.31	53.1898	37
[R].LNIQVSDVK.[N]		1	1	1	Gene.13051::F01_transcript_20477::g.13051::m.13051 Gene.13051::F01_transcript_20477::g.13051 ORF type:complete len:304 (+),score=45.79,tr	Gene.13051::F01_transcript_20477::g.13051::m.13051 Gene.13051::F01_transcript_20477::g.13051 ORF type:complete len:304 (+),score=45.79,tr [172-180]		0	1015.58	162190832	2	1.38	24.1995	57
[R].LNIPINEQK.[R]		1	5	1	Gene.2923::F01_transcript_13887::g.2923::m.2923 Gene.2923::F01_transcript_13887::g.2923 ORF type:complete len:536 (+),score=25.17,tr	Gene.2923::F01_transcript_13887::g.2923::m.2923 Gene.2923::F01_transcript_13887::g.2923 ORF type:complete len:536 (+),score=25.17,tr [156-164]		0	1068.6	2.99447e+06	2	1.48	24.9594	19
[K].LNLPILPTTTIGSFPQTVELR.[R]		2	13	2	Gene.157139::F01_transcript_89011::g.157139::m.157139 Gene.157139::F01_transcript_89011::g.157139 ORF type:complete len:638 (+),score=128.29,tr; Gene.199809::F01_transcript_7820::g.199809::m.199809 Gene.199809::F01_transcript_7820::g.199809 ORF type:complete len:791 (+),score=151.11,tr	Gene.157139::F01_transcript_89011::g.157139::m.157139 Gene.157139::F01_transcript_89011::g.157139 ORF type:complete len:638 (+),score=128.29,tr [299-319]; Gene.199809::F01_transcript_7820::g.199809::m.199809 Gene.199809::F01_transcript_7820::g.199809 ORF type:complete len:791 (+),score=151.11,tr [427-447]		0	2310.31	264605144	2	0.92	53.7929	90
[R].LNLEAVGVEVDK.[I]		1	5	1	Gene.207014::F01_transcript_107288::g.207014::m.207014 Gene.207014::F01_transcript_107288::g.207014 ORF type:complete len:492 (+),score=93.40,tr	Gene.207014::F01_transcript_107288::g.207014::m.207014 Gene.207014::F01_transcript_107288::g.207014 ORF type:complete len:492 (+),score=93.40,tr [297-308]		0	1285.7	668281408	2	-0.04	38.8641	72
[K].LNIECNHATLSGHSCHHELETAR.[I]	2xCarbamidomethyl [C5; C15]	1	3	3	Gene.35547::F01_transcript_37146::g.35547::m.35547 Gene.35547::F01_transcript_37146::g.35547 ORF type:complete len:482 (+),score=108.38,tr	Gene.35547::F01_transcript_37146::g.35547::m.35547 Gene.35547::F01_transcript_37146::g.35547 ORF type:complete len:482 (+),score=108.38,tr [310-332]		0	2686.22	1.27655e+08	3	2.26	14.1395	61
[R].LNLEVVGVEVDK.[T]		3	5	1	Gene.144218::F01_transcript_84642::g.144218::m.144218 Gene.144218::F01_transcript_84642::g.144218 ORF type:complete len:399 (+),score=63.05,tr; Gene.4862::F01_transcript_15008::g.4862::m.4862 Gene.4862::F01_transcript_15008::g.4862 ORF type:complete len:494 (+),score=98.69,tr; Gene.4512::F01_transcript_14798::g.4512::m.4512 Gene.4512::F01_transcript_14798::g.4512 ORF type:complete len:494 (+),sco…	Gene.144218::F01_transcript_84642::g.144218::m.144218 Gene.144218::F01_transcript_84642::g.144218 ORF type:complete len:399 (+),score=63.05,tr [298-309]; Gene.4862::F01_transcript_15008::g.4862::m.4862 Gene.4862::F01_transcript_15008::g.4862 ORF type:complete len:494 (+),score=98.69,tr [298-309]; Gene.4512::F01_transcript_14798::g.4512::m.4512 Gene.4512::F01_transcript_14798::g.4512 ORF type:comp…		0	1313.73	216035312	2	-0.08	43.8005	82
[R].LNIHEYQGAELMSK.[H]		1	3	4	Gene.138285::F01_transcript_81959::g.138285::m.138285 Gene.138285::F01_transcript_81959::g.138285 ORF type:complete len:338 (+),score=86.49,tr	Gene.138285::F01_transcript_81959::g.138285::m.138285 Gene.138285::F01_transcript_81959::g.138285 ORF type:complete len:338 (+),score=86.49,tr [28-41]		0	1632.81	912893520	2	1.4	28.5976	66
[R].LNIHEYQGAELMSK.[H]	1xOxidation [M12]	1	3	2	Gene.138285::F01_transcript_81959::g.138285::m.138285 Gene.138285::F01_transcript_81959::g.138285 ORF type:complete len:338 (+),score=86.49,tr	Gene.138285::F01_transcript_81959::g.138285::m.138285 Gene.138285::F01_transcript_81959::g.138285 ORF type:complete len:338 (+),score=86.49,tr [28-41]		0	1648.8	24005667	2	-0.57	22.5188	72
[K].TELPIPDNALFCGLLK.[H]	1xCarbamidomethyl [C12]	1	1	1	Gene.138164::F01_transcript_81891::g.138164::m.138164 Gene.138164::F01_transcript_81891::g.138164 ORF type:complete len:593 (+),score=82.90,tr	Gene.138164::F01_transcript_81891::g.138164::m.138164 Gene.138164::F01_transcript_81891::g.138164 ORF type:complete len:593 (+),score=82.90,tr [537-552]		0	1800.96		2	-0.39	53.6614	80
[K].LNPTSDYAPGMEDTLILTMK.[G]		1	9	1	Gene.57586::F01_transcript_45864::g.57586::m.57586 Gene.57586::F01_transcript_45864::g.57586 ORF type:complete len:931 (+),score=127.61,tr	Gene.57586::F01_transcript_45864::g.57586::m.57586 Gene.57586::F01_transcript_45864::g.57586 ORF type:complete len:931 (+),score=127.61,tr [901-920]		0	2210.07	6048678	2	0.06	51.0341	86
[R].TEGLIPAPEPSHAIAAAIR.[E]		1	1	2	Gene.225489::F01_transcript_114533::g.225489::m.225489 Gene.225489::F01_transcript_114533::g.225489 ORF type:complete len:206 (+),score=14.90,tr	Gene.225489::F01_transcript_114533::g.225489::m.225489 Gene.225489::F01_transcript_114533::g.225489 ORF type:complete len:206 (+),score=14.90,tr [128-146]		0	1914.04	29076354	3	0.55	42.3483	51
[R].TEGLEPTRPAIPILLAVGAVHQHLIQNGLR.[M]		2	3	1	Gene.176568::F01_transcript_96750::g.176568::m.176568 Gene.176568::F01_transcript_96750::g.176568 ORF type:complete len:618 (+),score=125.60,tr; Gene.1421::F01_transcript_856::g.1421::m.1421 Gene.1421::F01_transcript_856::g.1421 ORF type:complete len:1629 (+),score=314.86,tr	Gene.176568::F01_transcript_96750::g.176568::m.176568 Gene.176568::F01_transcript_96750::g.176568 ORF type:complete len:618 (+),score=125.60,tr [63-92]; Gene.1421::F01_transcript_856::g.1421::m.1421 Gene.1421::F01_transcript_856::g.1421 ORF type:complete len:1629 (+),score=314.86,tr [721-750]		0	3213.82	9314998	4	0.47	52.532	22
[K].LNILVNNVGTNIR.[K]		1	1	1	Gene.239500::F01_transcript_120038::g.239500::m.239500 Gene.239500::F01_transcript_120038::g.239500 ORF type:complete len:244 (+),score=27.05,tr	Gene.239500::F01_transcript_120038::g.239500::m.239500 Gene.239500::F01_transcript_120038::g.239500 ORF type:complete len:244 (+),score=27.05,tr [71-83]		0	1439.83	8451029	2	3.08	40.7909	12
[R].INLPENVFR.[L]		1	13	1	Gene.204818::F01_transcript_106402::g.204818::m.204818 Gene.204818::F01_transcript_106402::g.204818 ORF type:complete len:204 (+),score=25.85,tr	Gene.204818::F01_transcript_106402::g.204818::m.204818 Gene.204818::F01_transcript_106402::g.204818 ORF type:complete len:204 (+),score=25.85,tr [161-169]		0	1101.61	24066582	2	2.35	40.6917	37
[K].LNLPILPTTTIGSFPQTADLR.[R]		1	3	2	Gene.146218::F01_transcript_6332::g.146218::m.146218 Gene.146218::F01_transcript_6332::g.146218 ORF type:complete len:767 (+),score=139.23,tr	Gene.146218::F01_transcript_6332::g.146218::m.146218 Gene.146218::F01_transcript_6332::g.146218 ORF type:complete len:767 (+),score=139.23,tr [428-448]		0	2268.26	13739479	2	-4.73	53.3297	54
[K].LNLPILPTTTIGSFPQTMDLR.[R]		4	14	2	Gene.85677::F01_transcript_58754::g.85677::m.85677 Gene.85677::F01_transcript_58754::g.85677 ORF type:complete len:811 (+),score=144.33,tr; Gene.215537::F01_transcript_110447::g.215537::m.215537 Gene.215537::F01_transcript_110447::g.215537 ORF type:complete len:436 (+),score=88.60,tr; Gene.250669::F01_transcript_8595::g.250669::m.250669 Gene.250669::F01_transcript_8595::g.250669 ORF type:complete…	Gene.85677::F01_transcript_58754::g.85677::m.85677 Gene.85677::F01_transcript_58754::g.85677 ORF type:complete len:811 (+),score=144.33,tr [471-491]; Gene.215537::F01_transcript_110447::g.215537::m.215537 Gene.215537::F01_transcript_110447::g.215537 ORF type:complete len:436 (+),score=88.60,tr [97-117]; Gene.250669::F01_transcript_8595::g.250669::m.250669 Gene.250669::F01_transcript_8595::g.25066…		0	2328.26	356178016	2	-2.7	53.9751	101
[K].LNLPILPTTTIGSFPQTMDLR.[R]	1xOxidation [M18]	4	14	2	Gene.85677::F01_transcript_58754::g.85677::m.85677 Gene.85677::F01_transcript_58754::g.85677 ORF type:complete len:811 (+),score=144.33,tr; Gene.215537::F01_transcript_110447::g.215537::m.215537 Gene.215537::F01_transcript_110447::g.215537 ORF type:complete len:436 (+),score=88.60,tr; Gene.250669::F01_transcript_8595::g.250669::m.250669 Gene.250669::F01_transcript_8595::g.250669 ORF type:complete…	Gene.85677::F01_transcript_58754::g.85677::m.85677 Gene.85677::F01_transcript_58754::g.85677 ORF type:complete len:811 (+),score=144.33,tr [471-491]; Gene.215537::F01_transcript_110447::g.215537::m.215537 Gene.215537::F01_transcript_110447::g.215537 ORF type:complete len:436 (+),score=88.60,tr [97-117]; Gene.250669::F01_transcript_8595::g.250669::m.250669 Gene.250669::F01_transcript_8595::g.25066…		0	2344.26	71610248	2	-0.2	53.0254	83
[R].INLLLSEVK.[G]		1	1	1	Gene.168614::F01_transcript_93728::g.168614::m.168614 Gene.168614::F01_transcript_93728::g.168614 ORF type:complete len:112 (+),score=30.54,tr	Gene.168614::F01_transcript_93728::g.168614::m.168614 Gene.168614::F01_transcript_93728::g.168614 ORF type:complete len:112 (+),score=30.54,tr [39-47]		0	1028.64	2704261	2	-1.27	41.4116	34
[K].TELSLVPTSPDLSLAR.[H]		1	1	1	Gene.15574::F01_transcript_22291::g.15574::m.15574 Gene.15574::F01_transcript_22291::g.15574 ORF type:complete len:257 (+),score=52.48,tr	Gene.15574::F01_transcript_22291::g.15574::m.15574 Gene.15574::F01_transcript_22291::g.15574 ORF type:complete len:257 (+),score=52.48,tr [69-84]		0	1698.93	14551079	3	1.6	49.8585	61
[K].LNPTSEYAPGLEDTLILTMK.[G]		2	9	1	Gene.54463::F01_transcript_3948::g.54463::m.54463 Gene.54463::F01_transcript_3948::g.54463 ORF type:complete len:966 (+),score=154.03,tr; Gene.53783::F01_transcript_3620::g.53783::m.53783 Gene.53783::F01_transcript_3620::g.53783 ORF type:complete len:966 (+),score=161.41,tr	Gene.54463::F01_transcript_3948::g.54463::m.54463 Gene.54463::F01_transcript_3948::g.54463 ORF type:complete len:966 (+),score=154.03,tr [936-955]; Gene.53783::F01_transcript_3620::g.53783::m.53783 Gene.53783::F01_transcript_3620::g.53783 ORF type:complete len:966 (+),score=161.41,tr [936-955]		0	2206.13		2	2.65	52.0859	86
[K].INQVANSWSR.[E]		1	1	1	Gene.242307::F01_transcript_121137::g.242307::m.242307 Gene.242307::F01_transcript_121137::g.242307 ORF type:complete len:281 (+),score=43.18,tr	Gene.242307::F01_transcript_121137::g.242307::m.242307 Gene.242307::F01_transcript_121137::g.242307 ORF type:complete len:281 (+),score=43.18,tr [245-254]		0	1174.6	6727674	2	0.43	16.5911	27
[R].IPAFVFLPADR.[I]		1	1	1	Gene.124110::F01_transcript_75345::g.124110::m.124110 Gene.124110::F01_transcript_75345::g.124110 ORF type:complete len:540 (+),score=53.76,tr	Gene.124110::F01_transcript_75345::g.124110::m.124110 Gene.124110::F01_transcript_75345::g.124110 ORF type:complete len:540 (+),score=53.76,tr [252-262]		0	1245.7	245349328	2	0.3	51.2458	58
[K].IPAEVASEIETAVADLR.[RQ]		4	19	1	Gene.253171::F01_transcript_10019::g.253171::m.253171 Gene.253171::F01_transcript_10019::g.253171 ORF type:complete len:678 (+),score=129.54,tr; Gene.252887::F01_transcript_9832::g.252887::m.252887 Gene.252887::F01_transcript_9832::g.252887 ORF type:complete len:684 (+),score=120.14,tr; Gene.252810::F01_transcript_9778::g.252810::m.252810 Gene.252810::F01_transcript_9778::g.252810 ORF type:comple…	Gene.253171::F01_transcript_10019::g.253171::m.253171 Gene.253171::F01_transcript_10019::g.253171 ORF type:complete len:678 (+),score=129.54,tr [602-618]; Gene.252887::F01_transcript_9832::g.252887::m.252887 Gene.252887::F01_transcript_9832::g.252887 ORF type:complete len:684 (+),score=120.14,tr [608-624]; Gene.252810::F01_transcript_9778::g.252810::m.252810 Gene.252810::F01_transcript_9778::g.25…		0	1783.94	55687812	3	-0.2	53.3529	42
[R].LPAEFEITESCHSVDSDKENVLAVQVLR.[W]	1xCarbamidomethyl [C11]	1	4	1	Gene.51966::F01_transcript_2829::g.51966::m.51966 Gene.51966::F01_transcript_2829::g.51966 ORF type:complete len:1113 (+),score=146.49,Glyco_hydro_2_C	Gene.51966::F01_transcript_2829::g.51966::m.51966 Gene.51966::F01_transcript_2829::g.51966 ORF type:complete len:1113 (+),score=146.49,Glyco_hydro_2_C [205-232]		1	3185.58	16463004	3	3.61	48.8247	69
[R].LPADYAVWLGEIKPLSHFK.[E]		3	4	2	Gene.2586::F01_transcript_13655::g.2586::m.2586 Gene.2586::F01_transcript_13655::g.2586 ORF type:complete len:495 (+),score=86.13,Peptidase_M24; Gene.4333::F01_transcript_14707::g.4333::m.4333 Gene.4333::F01_transcript_14707::g.4333 ORF type:complete len:495 (+),score=82.19,Peptidase_M24; Gene.121186::F01_transcript_73941::g.121186::m.121186 Gene.121186::F01_transcript_73941::g.121186 ORF type:co…	Gene.2586::F01_transcript_13655::g.2586::m.2586 Gene.2586::F01_transcript_13655::g.2586 ORF type:complete len:495 (+),score=86.13,Peptidase_M24 [102-120]; Gene.4333::F01_transcript_14707::g.4333::m.4333 Gene.4333::F01_transcript_14707::g.4333 ORF type:complete len:495 (+),score=82.19,Peptidase_M24 [102-120]; Gene.121186::F01_transcript_73941::g.121186::m.121186 Gene.121186::F01_transcript_73941::…		0	2184.19	84816804	3	3.56	51.2208	49
[K].IPADLSIDANK.[A]		1	3	1	Gene.99108::F01_transcript_4357::g.99108::m.99108 Gene.99108::F01_transcript_4357::g.99108 ORF type:complete len:1010 (+),score=202.24,tr	Gene.99108::F01_transcript_4357::g.99108::m.99108 Gene.99108::F01_transcript_4357::g.99108 ORF type:complete len:1010 (+),score=202.24,tr [884-894]		0	1156.62	2456507	2	0.27	28.5434	37
[RK].INYEEFCAMMR.[S]	1xCarbamidomethyl [C7]	1	4	1	Gene.118844::F01_transcript_72815::g.118844::m.118844 Gene.118844::F01_transcript_72815::g.118844 ORF type:complete len:527 (+),score=92.74,tr	Gene.118844::F01_transcript_72815::g.118844::m.118844 Gene.118844::F01_transcript_72815::g.118844 ORF type:complete len:527 (+),score=92.74,tr [506-516]		0	1463.61	2.64537e+06	2	3.18	46.0261	34
[R].INYDEFVAMMR.[K]		1	1	1	Gene.3511::F01_transcript_14235::g.3511::m.3511 Gene.3511::F01_transcript_14235::g.3511 ORF type:complete len:510 (+),score=80.35,tr	Gene.3511::F01_transcript_14235::g.3511::m.3511 Gene.3511::F01_transcript_14235::g.3511 ORF type:complete len:510 (+),score=80.35,tr [486-496]		0	1388.63	7.26933e+06	2	-0.53	50.4991	87
[R].INVYYNEASGGR.[Y]		1	1	1	Gene.7163::F01_transcript_16613::g.7163::m.7163 Gene.7163::F01_transcript_16613::g.7163 ORF type:complete len:446 (+),score=47.82,tr	Gene.7163::F01_transcript_16613::g.7163::m.7163 Gene.7163::F01_transcript_16613::g.7163 ORF type:complete len:446 (+),score=47.82,tr [47-58]		0	1342.64	18518068	2	-0.91	19.8507	28
[R].LNVTAIDTYDDHR.[M]		1	3	2	Gene.5099::F01_transcript_15148::g.5099::m.5099 Gene.5099::F01_transcript_15148::g.5099 ORF type:complete len:513 (+),score=91.07,tr	Gene.5099::F01_transcript_15148::g.5099::m.5099 Gene.5099::F01_transcript_15148::g.5099 ORF type:complete len:513 (+),score=91.07,tr [460-472]		0	1532.73	15205750	2	0.22	26.7353	85
[R].LNVQVSDVK.[N]		2	4	2	Gene.118913::F01_transcript_72857::g.118913::m.118913 Gene.118913::F01_transcript_72857::g.118913 ORF type:complete len:354 (+),score=73.25,tr; Gene.50160::F01_transcript_43979::g.50160::m.50160 Gene.50160::F01_transcript_43979::g.50160 ORF type:complete len:310 (+),score=71.28,tr	Gene.118913::F01_transcript_72857::g.118913::m.118913 Gene.118913::F01_transcript_72857::g.118913 ORF type:complete len:354 (+),score=73.25,tr [172-180]; Gene.50160::F01_transcript_43979::g.50160::m.50160 Gene.50160::F01_transcript_43979::g.50160 ORF type:complete len:310 (+),score=71.28,tr [149-157]		0	1001.56	82837928	2	-2.11	19.0392	32
[K].INVPYMSDDDITSDK.[W]		1	1	1	Gene.119264::F01_transcript_73038::g.119264::m.119264 Gene.119264::F01_transcript_73038::g.119264 ORF type:complete len:207 (+),score=35.41,tr	Gene.119264::F01_transcript_73038::g.119264::m.119264 Gene.119264::F01_transcript_73038::g.119264 ORF type:complete len:207 (+),score=35.41,tr [128-142]		0	1712.77	18041008	2	0.78	38.4056	59
[K].INVPYMSDDDIASDK.[W]		1	1	1	Gene.6659::F01_transcript_16252::g.6659::m.6659 Gene.6659::F01_transcript_16252::g.6659 ORF type:complete len:399 (+),score=74.35,tr	Gene.6659::F01_transcript_16252::g.6659::m.6659 Gene.6659::F01_transcript_16252::g.6659 ORF type:complete len:399 (+),score=74.35,tr [320-334]		0	1682.76	16807308	2	-1.7	38.3538	58
[R].INVPVVEVVYGGLTPVDLQK.[D]		2	5	1	Gene.49135::F01_transcript_43526::g.49135::m.49135 Gene.49135::F01_transcript_43526::g.49135 ORF type:complete len:724 (+),score=155.80,tr; Gene.99636::F01_transcript_4607::g.99636::m.99636 Gene.99636::F01_transcript_4607::g.99636 ORF type:complete len:843 (+),score=167.67,tr	Gene.49135::F01_transcript_43526::g.49135::m.49135 Gene.49135::F01_transcript_43526::g.49135 ORF type:complete len:724 (+),score=155.80,tr [461-480]; Gene.99636::F01_transcript_4607::g.99636::m.99636 Gene.99636::F01_transcript_4607::g.99636 ORF type:complete len:843 (+),score=167.67,tr [580-599]		0	2139.21	4670826	3	1.45	53.0807	26
[K].INVNGGAMALGHPLGATGAR.[C]		2	8	2	Gene.131676::F01_transcript_78777::g.131676::m.131676 Gene.131676::F01_transcript_78777::g.131676 ORF type:complete len:479 (+),score=110.73,tr; Gene.2774::F01_transcript_13782::g.2774::m.2774 Gene.2774::F01_transcript_13782::g.2774 ORF type:complete len:463 (+),score=98.61,tr	Gene.131676::F01_transcript_78777::g.131676::m.131676 Gene.131676::F01_transcript_78777::g.131676 ORF type:complete len:479 (+),score=110.73,tr [398-417]; Gene.2774::F01_transcript_13782::g.2774::m.2774 Gene.2774::F01_transcript_13782::g.2774 ORF type:complete len:463 (+),score=98.61,tr [382-401]		0	1876.98	8.63203e+07	2	3.31	32.288	128
[K].TEEEFVFSDISERPIPSLLR.[G]		1	4	1	Gene.98612::F01_transcript_4105::g.98612::m.98612 Gene.98612::F01_transcript_4105::g.98612 ORF type:complete len:980 (+),score=158.33,tr	Gene.98612::F01_transcript_4105::g.98612::m.98612 Gene.98612::F01_transcript_4105::g.98612 ORF type:complete len:980 (+),score=158.33,tr [623-642]		0	2364.21		3	-1.47	51.2398	24
[R].TEEELEDAIEK.[A]		1	4	1	Gene.258354::F01_transcript_13069::g.258354::m.258354 Gene.258354::F01_transcript_13069::g.258354 ORF type:complete len:580 (+),score=61.92,tr	Gene.258354::F01_transcript_13069::g.258354::m.258354 Gene.258354::F01_transcript_13069::g.258354 ORF type:complete len:580 (+),score=61.92,tr [526-536]		0	1305.61	6826113	2	2.16	24.4296	22
[RG].TEEEVEAVTASVANLK.[G]		1	33	1	Gene.98086::F01_transcript_64533::g.98086::m.98086 Gene.98086::F01_transcript_64533::g.98086 ORF type:complete len:688 (+),score=74.06,tr	Gene.98086::F01_transcript_64533::g.98086::m.98086 Gene.98086::F01_transcript_64533::g.98086 ORF type:complete len:688 (+),score=74.06,tr [627-642]		0	1689.85	170970016	3	-1.18	42.3455	53
[R].INSATLGGMNSGIETIR.[R]		1	1	1	Gene.7247::F01_transcript_16665::g.7247::m.7247 Gene.7247::F01_transcript_16665::g.7247 ORF type:complete len:448 (+),score=4.00,tr	Gene.7247::F01_transcript_16665::g.7247::m.7247 Gene.7247::F01_transcript_16665::g.7247 ORF type:complete len:448 (+),score=4.00,tr [228-244]		0	1733.89	9666399	2	1.83	36.3725	67
[K].TEEVSSDAK.[T]		1	1	4	Gene.16012::F01_transcript_22677::g.16012::m.16012 Gene.16012::F01_transcript_22677::g.16012 ORF type:complete len:215 (+),score=54.02,tr	Gene.16012::F01_transcript_22677::g.16012::m.16012 Gene.16012::F01_transcript_22677::g.16012 ORF type:complete len:215 (+),score=54.02,tr [199-207]		0	965.442	8.95337e+06	2	-0.33	4.8843	61
[K].LNSGDISPNAASK.[L]		1	5	1	Gene.51894::F01_transcript_2772::g.51894::m.51894 Gene.51894::F01_transcript_2772::g.51894 ORF type:complete len:1123 (+),score=194.56,tr	Gene.51894::F01_transcript_2772::g.51894::m.51894 Gene.51894::F01_transcript_2772::g.51894 ORF type:complete len:1123 (+),score=194.56,tr [1060-1072]		0	1273.64	5701618	2	-0.03	13.2486	58
[R].TEELQPYVLNVVK.[K]		4	6	1	Gene.3894::F01_transcript_14453::g.3894::m.3894 Gene.3894::F01_transcript_14453::g.3894 ORF type:complete len:411 (+),score=82.33,tr; Gene.67556::F01_transcript_50630::g.67556::m.67556 Gene.67556::F01_transcript_50630::g.67556 ORF type:complete len:489 (+),score=92.77,tr; Gene.260526::F01_transcript_59095::g.260526::m.260526 Gene.260526::F01_transcript_59095::g.260526 ORF type:complete len:485 (+…	Gene.3894::F01_transcript_14453::g.3894::m.3894 Gene.3894::F01_transcript_14453::g.3894 ORF type:complete len:411 (+),score=82.33,tr [46-58]; Gene.67556::F01_transcript_50630::g.67556::m.67556 Gene.67556::F01_transcript_50630::g.67556 ORF type:complete len:489 (+),score=92.77,tr [78-90]; Gene.260526::F01_transcript_59095::g.260526::m.260526 Gene.260526::F01_transcript_59095::g.260526 ORF type:com…		0	1531.84	30112362	2	4.99	45.7871	17
[truncated: 11,416 more rows]
