# Supplementary material for: Identification and Functional Validation of Two Novel Antioxidant Peptides in Saffron
Source: Antioxidants (Basel). 2024 Mar 20;13(3):378. doi: 10.3390/antiox13030378 (PMC10967730; doi:10.3390/antiox13030378)
Supplement: Supplementary file 1 [file antioxidants-13-00378-s001.zip › antioxidants-2897486-supplementarya/Supplementary Material/Table S3 Saffron peptides with antioxidant function in the range of four to ten peptides.xlsx]

## Sheet: Sheet1
Annotated Sequence	Abundances
DMSQADFGR	5118463488
DGGSDYLGK	4438116381
VDPYFNK	3640230144
YYEAGAR	3524572672
HPHPPLNER	3332220960
VAALHLGK	2371786240
IIYGVHDEAK	1789435584
FFEDYKK	1.1345e+09
HFHSTPFEK	929947520
LYVYEINER	908522240
LNVKPSM	782427392
VPDDLLEEAK	775368832
DMSQADFGR	747951360
IGQSVLEYTK	747704000
TQKPNIDYK	739354896
LLWASTSVK	722076096
LFYTFELK	673243392
LLNLHGIADK	667406704
EEAVQLAIK	664517392
GNHECASINR	651147485
IYQLAGK	610442176
LHELANK	606019072
SVLHIALR	5.97277e+08
SVLHIALR	5.97277e+08
LHEAIEK	596490368
ESTLHLVLR	586746858
DDDILGTLHE	584011328
DLKPLNDR	552478784
STELLIR	4.84683e+08
DASGTLSPHK	439660992
TLADYNIQK	405453568
QAQQYYR	405423456
QAQQYYR	405423456
HFDCAADYK	4.02899e+08
LHILTDGR	397725584
VEEGPPK	397402336
SVLAEIR	380334336
SGQLPLQK	378244896
SGAYIVR	370560768
AAIQEAK	352822300
QDYKEEITR	349356528
GLDEYLLK	339714240
APIADCLVK	330823424
NLQYYEISAK	330226048
NLQYYEISAK	330226048
YTSVKPLGDR	329853696
LATPELEYGR	314903936
YVEDVWK	310179872
TPELLYR	297031136
TPELLYR	297031136
HVSYTDGR	285824096
YYSLSEFK	278035616
VKPVIYK	269127552
EGLLQLPSDK	264357104
FSFGVEDYK	263882624
LWEAPPESR	253827792
ETATSYYK	247706160
ETATSYYK	247706160
LQLLFGADVR	242455312
APWYIHDEPR	241696788
VVPGYYLR	241139360
VVPGYYLR	241139360
LHEAMEK	240159232
YQYAESWFR	234390640
QLQLLIQK	233249488
IMSYYGDSPR	223630640
IMSYYGDSPR	223630640
YLHDYPDNFR	221450696
YVLPDENMR	214502000
YFGYLVSK	213637248
LAEEIKK	194778208
IHHSVVGLR	189560732
SNLPLEK	186005904
DSTLIMQLLR	183594672
HGETFEDYMK	183128288
AGFAGDDAPR	182819424
DAYQYFVLR	180197360
ELVELPLR	179089552
QDYKDEITR	176012144
MQYLYDESGR	175719232
LHGGLVIK	175054464
YVYQPIK	174415056
[RK]NLACEWAK	171883408
TPSVLALSR	168492032
CMEPVEK	163243072
YFDLGLPHR	156077760
LGYLACPK	146927200
LGYLACPK	146927200
IFPHQYK	141792976
SLMLLHAIPK	139371352
LLPEWYTEK	136766432
YYSISSSPR	136214016
LAEYEAKPK	134714964
LQLINQR	133291512
LILHENIANK	131736982
ALEALKPELK	130823524
ALEALKPELK	130823524
EVMEMEAK	130503632
HHFDGESQVK	127317856
LQDGTVYVK	124705672
AFVLTNHK	121647996
YYNADEK	118335856
FFNHEELHK	117730224
ALESEMLLR	117047584
LHLDTDEGK	114719064
YLLDLLK	112928360
SKEVMEMEAK	112857560
EDDILGTLHE	111556248
YYAGWSDK	110554672
IGAATALEVR	110266928
TGCVVGCLR	109852216
ETAESYLGK	107242584
FLSDHGLAVR	106951048
RLEQETEAK	105668136
SDFAEGVR	105580360
EGAAMIR	101907376
LGEPLGYVPK	100565128
YFDLGLLHR	98459128
YYSDGEWR	97699248
DASGTLSPHR	96878224
QGGDVGTQYR	95844456
SVVEQYYGK	92255616
SVVEQYYGK	92255616
LGLQLVFK	90701424
CLLVLLYR	90503304
DGGTDYLGK	89450824
DGGTDYLGK	89450824
DVMLQLLR	88223920
DVMLQLLR	88223920
ETAEAYLGK	87187272
SAAYASLHR	84493396
TDNSGTYNIK	83196568
IDYYTGVFAK	83157112
IDYYTGVFAK	83157112
IGAAMYDVFK	81975304
NNLWEIK	80796656
FILNNPHR	80677172
HLYLHDK	80144200
VGHGFDLHR	79663760
TPELFYR	77653568
IIDWENTSPK	77183200
DAVEEDIKK	76928104
GWILKPVDYK	73610476
GWILKPVDYK	73610476
TISVPPLHDR	73479547
GGESIYGEK	73276096
TDSSGNYNIK	72134472
SGKPLHFK	71060664
DHGAVTAVK	70732680
GYNLLIVNYR	70551400
FADENFIKK	70187200
FADENFIKK	70187200
TCPANLEAK	70183416
FPELYQELR	68917544
GSYLGVIEK	67637856
GAAFPVVR	67321768
GGILDYK	66962284
GGILDYK	66962284
NHWIGGENIK	66697920
AVELHQSSR	66600288
YVPYLGDSK	64698116
YNCHLWEK	64325508
YSLKPLVPR	63711604
QVDDAIAEAK	60519932
SSDFVIK	60367860
LLANILYSYR	59942340
VVDWLAADFK	59929344
[RK]ITFEEFK	58252404
LMSGYYLAAR	57609828
LMSGYYLAAR	57609828
EPGCYDYLDR	57429812
YLLEHGVDR	57413512
GGLHGNVFR	57259016
WYSNFLK	55920412
QTFQLHGVLK	55729326
MGDYLLDQGM	54616906
LVASDPEFKK	54181817
TVAWLHNDR	52085144
LHDLEEDIK	51813692
LHDLEEDIK	51813692
DLEEQAEFK	50075548
GAASSVFMR	49154740
ASVIALLR	49148896
EFAGELLR	48412540
YYYQVGSDTR	47543880
YYYQVGSDTR	47543880
GVLAQLGYEK	47074032
FWADFIDK	46050568
LIEPIKK	45355336
LGDYLLEQGF	45050854
FPHIANYK	44839324
FWADFIDKK	43995784
LEYTDEDYQK	43010664
SNCGASCNYR	42930696
ELHTPESDR	42678704
LILYGLFK	40869880
YYEVASEYK	40577408
IFQGPELWAK	40205868
IFQGPELWAK	40205868
WPLYLSTK	40015308
IADFEMK	39883572
VDYYAVSFVK	39861916
VDYYAVSFVK	39861916
FDSDFIDIR	39802748
SIEELHGESR	39566591
NWQMYDYVVK	39206264
VSEAEPHDEL	38398784
IDPHAPLDK	38021142
LTLPLEK	37916732
TVELKPDWPK	37510484
DDLRYLK	36670760
ALQNSVLK	35679612
ETDVYVK	35157200
LPELVVK	34821712
VADFFDAAVK	34182492
FVSVLLTK	34157980
FWADFVDK	33587984
EIADFELK	33035640
WPLAQPMR	32569118
AFGMELLR	31431056
GGEFGYTR	31343900
FLHDPSK	31252306
FNVDPMKPHR	31192987
ETALLYDAR	29868998
ALGDYLGVK	29407932
IEAGGMLHR	29348958
HLPLTFSSSR	29268556
SSFPEAK	28609422
GYYGECGK	28213644
GYYGECGK	28213644
GYYGECGK	28213644
ETAETTLK	28118996
NFADSVAEAK	28116106
DYFGAHTYER	28080746
SHHIPVIFTR	2.72826e+07
WEVPYNLLHR	27086249
WEVPYNLLHR	27086249
QESTHHIQVR	26960808
FLAFTLHDNK	2.69561e+07
SETVGQCLIR	26856844
TPHPALHEVK	26364008
TPHPALHEVK	26364008
LTFEYFK	26272818
LLEFIHVHK	25933178
SSLHIER	25600164
SIECAIIDK	25510576
RFFEDYK	25062520
LAISETYQK	25005858
HIILDYHHQK	24599244
HIILDYHHQK	24599244
LALGYEDPR	24315194
DCAQLEAIVK	24299086
YALHLVAK	23913799
LGDKEYQLFR	2.37375e+07
IMSYYGDSPR	23258208
IMSYYGDSPR	23258208
YYEVLGVTK	23149734
MAAVLLR	23002398
ELIVQSLLR	22847402
SLCPDLHITR	2.27796e+07
AIEELLYGAR	22607720
ESGSKPELK	22602480
FSDPELQR	22544110
SLCYLGGETR	22145804
SLCYLGGETR	22145804
LPLVNIFTR	21616716
HWISVLR	21532292
TVPHAINMK	20778010
HPWEDVLYTK	20547258
FSPWEVVR	20535960
ATIGADFLTK	20464710
AIAEIYQK	20203262
EGFVYVAK	20063232
EGAAMMR	19971887
WKVEEGPPK	19959441
DFFLGYR	19787454
VGKPADFF	19614758
VAHHGDLVK	1.94676e+07
YVLYEDDR	19176626
ESEYGYVR	18938604
TITSSYYR	18022294
TITSSYYR	18022294
VIDTDVVNHK	1.78976e+07
SHVEDIKK	1.77237e+07
EDADGLHLR	17679440
SGAANIFIK	17088020
TTQALFYNYK	17049686
NVLACAK	16858040
NVLACAK	16858040
LKEPAVLLR	16838814
TWDADFVK	16617575
QALTNQLHK	16567138
ASNENETSVR	16564860
GGTYYPITVK	16405614
SANYDHGIGR	1.62871e+07
YQWVVKPK	16154076
EGSPYYSTAR	16027418
EGSPYYSTAR	16027418
MEPELEK	15917926
AWDADFVK	15913980
YSPHFSPLK	1.58644e+07
AILETTLR	15823557
KVYVLPK	15777859
KVYVLPK	15777859
ADIVGLWALK	15763380
VIDANVVNHK	15752048
LPGVLSVLR	15552712
AQKPNIDYK	14832604
SVFKPWER	1.47086e+07
CNEDPTLWDK	14398507
HLAMMPHPER	14355373
VLPELNGK	14251038
LWTSFER	14198585
QNLLQLSPR	14133048
SDTGLPLNK	13903992
IETAPADFR	13760208
VALVLWNR	13683085
GVEAVEAK	13542425
QQLELYVER	13539505
TLHDQFEK	13526711
ILTSDFAGDR	13482370
CGDCGAQLK	13277873
TASTPLDYFK	12765522
KLDEYLLSR	12653461
YYEILGVAK	12636452
CPWWTVIR	12521569
GEIIAHLWR	1.2357e+07
ANLHFSLSR	12253188
DQCNFLHFLR	1.18329e+07
LLYEGWLVK	11607477
LDGQPELFIR	11575806
DVLGLLR	11435116
LLHDLLTEK	11356936
FWADFVDKK	11320984
NTGVKPEILK	11312456
WSYACAK	11268720
WSYACAK	11268720
CVVFDLPHR	11182080
DASQDDIKK	11062228
EVMEMEAK	10669063
EIYYITGESR	10649075
EIYYITGESR	10649075
FHLHVVR	10537679
FHLHVVR	10537679
ADGFDLK	10523203
DRHILENLK	10519889
DVSLLHDK	10446423
EEGILIKK	10371802
LLLYSNR	10260892
YIHWADYK	10164014
GAAYLAMGK	10061802
LTVDEYYDR	9902239
LTVDEYYDR	9902239
MFQGPELWAK	9758768
MFQGPELWAK	9758768
ASLHFYNTK	9720131
YLYLSGR	9434339
LWAPEEPR	9413844
GLLSAPTDEAK	9332660
DHVHALSK	9.27878e+06
YYQILGVAK	9256692
MQYLYDESGR	9214768
VSVLNDALK	9198440
DHSLQLR	9164164
LHEMAFPR	9105308
INHIGSSLWK	9066366
LLEVMEAK	9050142
SLHDAIMIVR	9.01828e+06
EDGGYEIIKK	8785618
NPYGYGTKP	8471276
HGETFEDYMK	8434659
SASYASLHR	8352375
EMLQNPELIR	8024185
NPSADMLLR	8.00269e+06
QYVGLWK	7.98212e+06
HYVELYAK	7940318
VWVKPWLNFK	7892376
TVELKPDWSK	7834758
LFLWDSLPR	7.65623e+06
IAGIEVPHK	7563496
ERPHLSR	7.39399e+06
EQLVELLR	7382177
LMDDTAEAK	7345291
AYYAALQK	7.27754e+06
AYYAALQK	7.27754e+06
DSTLIMQLLR	7231120
EFPHVTTYK	7.16455e+06
YVLYQDDR	7.13211e+06
IGAAMYDVFK	7118624
NWDADFVK	6981611
LLYYFPK	6.97582e+06
LLYYFPK	6.97582e+06
LLYYFPK	6.97582e+06
YVLPDENMR	6.95661e+06
QDPEFYLLK	6875006
YLHLVER	6695205
ALALPLERPK	6678503
LVVSLWNR	6572899
MGDYLLDQGM	6.44579e+06
YGLHNPLR	6424756
FGGEIAK	6.34358e+06
SGYESLLR	6.31032e+06
VSEFLQK	6303570
KVDSTFELDR	6267678
VVELTCDAHR	6.13569e+06
IQSDFEELAK	6.1256e+06
LQLAQPLEK	6080243
IETVKPR	6.05595e+06
SKEVMEMEAK	6.0557e+06
CEVVDGGELK	6.03189e+06
DITELQLK	6.00346e+06
ALGLPLERPK	5.99788e+06
AYYAIEDVK	5951351
AYYAIEDVK	5951351
IVPLVAHK	5945349
GWINDYYK	5.821e+06
GWINDYYK	5.821e+06
NLSSYYYK	5.70378e+06
NLSSYYYK	5.70378e+06
NLSSYYYK	5.70378e+06
LDDYLLSR	5686741
LGDYLLDQGL	5585994
LILFGGEDMR	5545047
GHVSYYFPR	5526289
GHVSYYFPR	5526289
LHGIDVNMNK	5467562
IEVPTFEK	5452496
GQYYPTGK	5437968
VGDIMTEENK	5.41723e+06
AITSAYYR	5340311
AITSAYYR	5340311
WVEDHGLK	5.32799e+06
DMWDEIKK	5.17418e+06
DNGLLLHIHR	5.17139e+06
DNGLLLHIHR	5.17139e+06
HVCAPHPIK	5109338
DVMLQLLR	5004916
DVMLQLLR	5004916
VLHALLQK	4955464
VLGLHLLTER	4.91283e+06
DETTLEENK	4899430
ILFVYVDSAK	4.82515e+06
FLHEVAFK	4762051
IFLHMEEVR	4.73865e+06
ALPLPWR	4714585
ALPLPWR	4714585
GELLIALAK	4.70945e+06
ENLGGEIIPR	4692190
AMALNLLR	4.6232e+06
LWITTECGR	4.58421e+06
TWQTAHK	4.54426e+06
NTPLLPLPK	4.54051e+06
SLLHEAYK	4.52239e+06
TQSILHQLK	4508084
GGLYEYIEK	4377112
LPISFAHK	4.13728e+06
LDYCSSLK	4.09502e+06
QGIPYEYGK	4082996
GDIVAHLWR	4037774
LLYEGWMVK	4031131
LEFIHVHK	3.98091e+06
TLKPAIESIR	3.89002e+06
LDAQPELFIR	3.82454e+06
FEAIVYVLK	3.81708e+06
FEAIVYVLK	3.81708e+06
SLMLLHAIPK	3.76592e+06
GNFLSVLNDR	3.72855e+06
TETDLHTK	3.6716e+06
SPILHNTLFK	3.66149e+06
WYDKFPEFK	3656055
DTLWEFEPK	3614997
MHIEIYK	3.57275e+06
VNYGPYIYDR	3.49756e+06
FVELTMAHK	3.45643e+06
YLEDVIAHK	3278336
WYVENVIGR	3.21933e+06
FLFCAEALYK	3.04612e+06
LQLITEK	3.02399e+06
DFLLKPELLR	2997371
DFLLKPELLR	2997371
SPLAQCLLIR	2.99538e+06
ESEILHFVK	2.92722e+06
YLQSVLEK	2.79987e+06
TLGLVLLR	2.69776e+06
AQLVNYIQYR	2.61403e+06
SSLNLLHK	2546089
NIANVVLLR	2.46024e+06
SYLLAISR	2.34274e+06
FYVLETIAR	2.23836e+06
IMAIQYK	2.21647e+06
GYVEWLDSK	2.07463e+06
SISLLLYK	1.91939e+06
DLLLQLR	1.6871e+06
GTGVYQK	1.28857e+06
LFLPLWNR	0
LGLPLYR	0
ALESVLPPR	0
LEAFLLR	0
SDAPEEEEAK	0
LLDQPVADFR	0
ATIGADFVTK	0
DYADFSTCK	0
TVLQLAAPPK	0
SYLGILNHVK	0
YLFYLGK	0
YDLHLVAK	0
LHEEEEQQR	0
YYEVATEYK	0
VYYELDEK	0
VDHLHIHNSK	0
GNWLDLHYK	0
YQLHFSEYVK	0
WAALGECTK	0
GYWGECGQR	0
DLYYYNGNR	0
DLYYYNGNR	0
LFHSGLAHK	0
YQLHFSEYVK	0
VDHLHIHNSK	0
LFLPLWNR	0
CGLTYVYNK	0
DLYYYNGNR	0
DLEEGINR	0
LNDLEEPCNK	0
